# Supplementary material for: Millions of Boreal Shield Lakes can be used to Probe Archaean Ocean Biogeochemistry
Source: Sci Rep. 2017 Apr 27;7:46708. doi: 10.1038/srep46708 (PMC5406836; doi:10.1038/srep46708)
Supplement: Supplementary Data File S1 [file srep46708-s2.csv]

# Constructed from biom file
#OTU ID	L227_2013_1_m	L227_2013_3_m	L227_2013_4_m	L227_2013_6_m	L227_2013_8_m	L227_2013_10_m	L227_2014_1_m	L227_2014_3_m	L227_2014_4_m	L227_2014_6_m	L227_2014_8_m	L227_2014_10_m	L227_2011_0.5_m	L227_2011_3_m	L227_2011_3.5_m	L227_2011_4_m	L227_2011_8_m	L442_2011_0.5_m	L442_2011_5_m	L442_2011_9_m	L442_2011_11_m	L442_2011_13_m	L442_2011_16.5_m	L442_2014_13_m	L442_2014_17_m	Consensus Lineage RDP 16S rRNA Training Set 16 Fixedrank	ReprSequence
0	4098	1928	10161	7568	7085	12637	6346	5627	11801	5269	7883	6086	34957	4226	11325	15317	19571	7641	5193	1820	1232	2848	2138	1088	1083	Bacteria;Proteobacteria;Betaproteobacteria;Burkholderiales;Burkholderiaceae;Polynucleobacter	TGGGGAATTTTGGACAATGGgggCAACCCTGATCCAGCAATGCCGCGTGAGTGAAGAAGGCCTTCGGGTTGTAAAGCTCTTTTGTCAGGGAAGAAACACCGGCTCTAACACAGTCCGGGAATGACGGTACCTGAAGAATAAGCACCGGCTAACTACGTGCCAGCAGCCGCGGTAATACGTAGGGTGCAAGCGTTAATCGGAATTACTGGGCGTAAAGCGTGCGCAGGCGGTTATACAAGACAGGCGTGAAATCCCCGGGCTTAACCTGGGAATGGCGCCTGTGACTGTATAGCTAGAGTgtgtCAGAGGggggTAGAATTCCACGTGTAGCAGTGAAATGCGTAGATATGTGGAGGAATACCAATGGCGAAGGCAGCCcccTGGGATAACACTGACGCT…
1	2956	1026	265	149	299	147	968	397	142	2088	551	910	1449	694	239	280	271	25451	17691	12598	11264	6674	2035	3597	3794	Bacteria;Actinobacteria;Actinobacteria;Actinomycetales	TGGGGAATATTGGGCAATGGAGGAAACTCTGACCCAGCGACGCCGCGTGCGGGATGAAGGCCTTCGGGTTGTAAACCGCTTTCAGTAGGGAAGAAGCGAAAGTGACGGTACCTACAAAAGAAGCACCGGCTAACTATGTGCCAGCAGCCGCGGTAATACATAGGGTGCAAGCGTTGTCCGGAATTATTGGGCGTAAAGAGCTCGTAGGTCGTTTGTTACGTCGGATGTGAAAACCTGAGGCTCAACCTCAGGCCTGCATTCGATACGGGCAAACTAGAGTTTGGTAGGGGAGACTGGAATTCCTGGTGTAGCGGTGGAATGCGCAGATATCAGGAGGAACACCAATGGCGAAGGCAGGTCTCTGGGCCAATACTGACACTGAGGAGCGAAAGTCTGGGG…
2	8	5	9081	2363	1015	822	12	10	16449	956	629	417	3	256	5652	5624	618	6	9	7	5	60	44	54	59	Bacteria;Proteobacteria;Betaproteobacteria;Burkholderiales;Comamonadaceae	TGGGGAATTTTGGACAATGGGCGCAAGCCTGATCCAGCAATGCCGCGTGCAGGATGAAGGCCTTCGGGTTGTAAACTGCTTTTGTACGGAGCGAAAAGGCTctctctAATAAAGGgggCTCATGACGGTACCGTAAGAATAAGCACCGGCTAACTACGTGCCAGCAGCCGCGGTAATACGTAGGGTGCGAGCGTTAATCGGAATTACTGGGCGTAAAGCGTGCGCAGGCGGTTTTGTAAGACAGATGTGAAATCCCCGGGCTCAACCTGGGACCTGCATTTGTGACTGCAAGGCTAGAGTACGGCAGAGGgggATGGAATTCCGCGTGTAGCAGTGAAATGCGTAGATATGCGGAGGAACACCGATGGCGAAGGCAATCCCCTGGGCCTGTACTGACGC…
3	3695	4723	1270	217	192	201	3307	2984	656	1004	281	323	22	3325	1705	1067	443	4187	5119	1110	812	307	152	269	384	Bacteria;Actinobacteria;Actinobacteria;Actinomycetales;Intrasporangiaceae	TGGGGAATATTGGGCAATGGAGGAAACTCTGACCCAGCGACGCCGCGTGAGGGATGAAGGCCTTCGGGTTGTAAACCTCTTTCAGTAGGGAAGAAGCGAAAGTGACGGTACCTACAGAAGAAGCACCGGCTAACTATGTGCCAGCAGCCGCGGTAATACATAGGGTGCAAGCGTTGTCCGGAATTATTGGGCGTAAAGAGCTCGTAGGTGGTTCGATACGTCGGATGTGAAAATCAGGGGCTCAACCCCTGACCTGCATCCGATACGGTCGAGCTAGAGTTTGGTAGGGGAGACTGGAATTCCTGGTGTAGCGGTGGAATGCGCAGATATCAGGAGGAACACCGATGGCGAAGGCAGGTCTCTGGGCCAATACTGACACTGAGGAGCGAAAGCGTGGGG…
4	106	5653	1675	200	154	151	1431	3482	1100	931	163	214	12	6296	3883	3372	537	109	128	1904	2022	858	334	435	525	Bacteria;Actinobacteria;Actinobacteria;Actinomycetales	TGGGGAATATTGGGCAATGGACGCAAGTCTGACCCAGCGACGCCGCGTGCGGGATGAAGGCCTTCGGGTTGTAAACCGCTTTCAGCAGGGAAGAAGCGAAAGTGACGGTACCTGCAAAAGAAGCACCGGCTAACTATGTGCCAGCAGCCGCGGTAATACATAGGGTGCAAGCGTTGTCCGGAATTATTGGGCGTAAAGAGCTCGTAGGTGGTTCGTCACGTCGGATGTGAAAATCTGGGGCTCAACCCCAGACCTGCATTCGATACGAGCGAGCTAGAGTTTGGTAGGGGAGACTGGAATTCCTGGTGTAGCGGTGGAATGCGCAGATATCAGGAGGAACACCAATGGCGAAGGCAGGTCTCTGGGCCAATACTGACACTGAGGAGCGAGAGCGTGGGG…
5	5	529	974	2334	1282	1431	0	554	362	1193	1073	219	4	385	1461	1547	615	4	3	88	209	1835	3179	1126	836	Bacteria;Proteobacteria;Betaproteobacteria;Methylophilales;Methylophilaceae;Methylotenera	TGGGGAATTTTGGACAATGGGCGCAAGCCTGATCCAGCCATTCCGCGTGAGTGAAGAAGGCCTTCGGGTTGTAAAGCTCTTTCGCAAGGGAAGAAAACTTATCCTCTAACATAGGATGAGGTTGACGGTACCTTGATAAGAAGCACCGGCTAACTACGTGCCAGCAGCCGCGGTAATACGTAGGGTGCGAGCGTTAATCGGAATTACTGGGCGTAAAGCGTGCGCAGGCTGTTTTGTAAGTCAGATGTGAAATCCCTGAGCTCAACTTAGGAACTGCGTTTGAAACTACAAGACTAGAATATGTCAGAGGggggTAGAATTCCACGTGTAGCAGTGAAATGCGTAGAGATGTGGAGGAATACCAATGGCGAAGGCAGCCcccTGGGATAATATTGACGC…
6	3809	3604	3317	500	399	482	487	2684	1585	2265	571	490	7313	3542	4139	3213	763	5623	3240	2332	2701	1816	824	841	907	Bacteria;Actinobacteria;Actinobacteria;Actinomycetales	TGGGGAATATTGGGCAATGGAGGAAACTCTGACCCAGCGACGCCGCGTGCGGGATGAAGGCCTTCGGGTTGTAAACCGCTTTCAGCAGGGAAGAAGCGAAAGTGACGGTACCTGCAGAAGAAGCACCGGCTAACTATGTGCCAGCAGCCGCGGTAATACATAGGGTGCAAGCGTTGTCCGGAATTATTGGGCGTAAAGAGCTCGTAGGTGGTTCGTCACGTCGGATGTGAAACTCTGGGGCTTAACCCCAGACCTGCATTCGATACGGGCGAGCTTGAGTATGGTAGGGGAGTCTGGAATTCCTGGTGTAGCGGTGGAATGCGCAGATATCAGGAGGAACACCAATGGCGAAGGCAGGACTCTGGGCCATTACTGACACTGAGGAGCGAAAGCGTGGGG…
7	1	2	434	3188	1424	789	1	1	440	3335	1286	1076	5	6	3076	3209	1563	9	4	4	4	88	1120	1824	1324	Bacteria;Acidobacteria;Holophagae;Holophagales;Holophagaceae;Geothrix	TGGGGAATTTTGCGCAATGGACGAAAGTCTGACGCAGCAACGCCGCGTGGGTGATGAAGGTCTTCGGACTGTAAAACCCTGTCGTCAGGGACGAAGGTGTGCATGTTAATAGCGTGTGCACTTGACGGTACCTGGAGAGGAAGCCCCGGCTAACTCTGTGCCAGCAGCCGCGGTAATACAGAGGgggCAAGCGTTATTCGGAATTATTGGGCGTAAAGGGCGCGTAGGCGGTTttttAAGTCAGATGTGCAATCCCCGAGCTCAACTTGGGAACTGCATCTGAGACTGGAAGGCTAGAGTACTGGAGAGGGTGGTGGAATTCCTCGTGTAGCGGTGAAATGCGTAGAGATGAGGAGGAACACCAGTGGCGAAGGCGGCCACCTGGACAGTAACTGACGC…
8	731	260	4423	1178	773	576	2595	990	3716	1111	823	508	24	675	3343	3733	1880	421	2803	448	483	2879	1615	1117	705	Bacteria;Proteobacteria;Betaproteobacteria;Burkholderiales;Comamonadaceae;Rhodoferax	TGGGGAATTTTGGACAATGGGCGCAAGCCTGATCCAGCAATGCCGCGTGCAGGATGAAGGCCTTCGGGTTGTAAACTGCTTTTGTACGGAACGAAACGGCTCCTTTTAATACAAGGGGCTAATGACGGTACCGTAAGAATAAGCACCGGCTAACTACGTGCCAGCAGCCGCGGTAATACGTAGGGTGCGAGCGTTAATCGGAATTACTGGGCGTAAAGCGTGCGCAGGCGGTTAtataAGACAGATGTGAAATCCCCGGGCTCAACCTGGGACCTGCATTTGTGACTGTATAGCTAGAGTACGGTAGAGGgggATGGAATTCCGCGTGTAGCAGTGAAATGCGTAGATATGCGGAGGAACACCGATGGCGAAGGCAATCCCCTGGACCTGTACTGACGC…
9	15	2177	4504	2680	1102	2350	81	1352	2659	1896	1570	732	7	1761	3630	2488	1298	10	79	2721	2026	1795	1237	691	618	Bacteria;Bacteroidetes;Sphingobacteriia;Sphingobacteriales;Chitinophagaceae;Sediminibacterium	TAAGGAATATTGGTCAATGGACGCAAGTCTGAACCAGCCATGCCGCGTGAAGGATTAAGGTCCTCTGGATTGTAAACTTCTTTTATTTGGGACGAAaaaGGGCCTTTCTAGGTCAACTGACGGTACCAGATGAATAAGCACCGGCTAACTCCGTGCCAGCAGCCGCGGTAATACGGAGGGTGCAAGCGTTATCCGGATTCACTGGGTTTAAAGGGTGCGTAGGCGGGTAGGTAAGTCAGTGGTGAAATCCTGGAGCTCAACTTCAGAACTGCCATTGATACTATTTATCTTGAATATTGTGGAGGTAAGCGGAATATGTCATGTAGCGGTGAAATGCTTAGATATGACATAGAACACCTATTGCGAAGGCAGCTTACTACGCATatatTGACGCTGAGG…
10	0	1	1208	355	280	130	1	0	539	251	169	119	3	26	700	976	256	4	6	13	22	3915	2506	2156	1280	Bacteria;Proteobacteria;Betaproteobacteria;Rhodocyclales;Rhodocyclaceae;Sulfurisoma	TGGGGAATTTTGGACAATGGgggCAACCCTGATCCAGCCATTCCGCGTGAGTGAAGAAGGCCTTCGGGTTGTAAAGCTCTTTCAGCAGGAACGAAACGGTGGTCCCTAATACGGGTTACTAATGACGGTACCTGAAGAAGAAGCACCGGCTAACTACGTGCCAGCAGCCGCGGTAATACGTAGGGTGCGAGCGTTAATCGGAATTACTGGGCGTAAAGCGTGCGCAGGCGGTTCTATAAGACAGATGTGAAATCCCCGGGCTTAACCTGGGAACTGCGTTTGTGACTGTAGGACTTGAGTGTGGCAGAGGggggTGGAATTCCACGTGTAGCAGTGAAATGCGTAGAGATGTGGAGGAACACCGATGGCGAAGGCAGCCcccTGGGTCAACACTGACGC…
11	0	0	175	3883	369	326	0	0	1	2657	551	246	1	2	881	2153	220	2	5	2	0	69	2162	1006	1226	Bacteria;Proteobacteria;Deltaproteobacteria;Desulfobacterales;Desulfobacteraceae;Desulfatirhabdium	TGAGGAATTTTGCGCAATGGgggAAACCCTGACGCAGCAACGCCGCGTGAGTGAAGAAGGCTTTCGGGTCGTAAAGCTCTGTCAAGAGGGAAGAAAGTGGGAGATGGTAATACTGTTTTCTATTGACGGTACCTCTGAAGGAAGCACCGGCTAACTCCGTGCCAGCAGCCGCGGTAATACGGggggTGCAAGCGTTATTCGGATTTATTGGGCGTAAAGAGCGCGTAGGCGGTTTATCAAGTCAGATGTGAAAGCCCTGGGCTCAACCTGGGAAGTGCATTTGAAACTAGTAGACTTGAGTATGGGAGAGGGAAGTGGAATTCCTGGTGTAGAGGTGAAATTCGTAGATATCAGGAGGAACACCGGTGGCGAAGGCGACTTCCTGGACCAATACTGACG…
12	16	13	2	1	0	0	1	4	0	0	1	0	3	127	17	10	5	3	18	3379	2564	1073	539	458	351	Bacteria;Actinobacteria;Actinobacteria;Acidimicrobiales;Acidimicrobiaceae;Ilumatobacter	TGGGGAATCTTGCGCAATGGGCGAAAGCCTGACGCAGCAACGCCGCGTGCGGGATGAAGGCCTTCGGGCTGTAAACCGCTTTCAGCAGGAACGAAAATGACGGTACCTGCAGAAGAAGGAGCGGCCAACTACGTGCCAGCAGCCGCGGTGACACGTAGGCTCCAAGCGTTGTCCGGATTTATTGGGCGTAAAGAGCTCGTAGGCGGTTTAGTAAGTCGGGTGTTAAAACTCTGGGCTCAACCCGGAGAGGCCATCCGATACTGCTGTGACTTGAGTTCAGGAGGGGAGCGGGGAATTCCTAGTGTAGCGGTGAAATGCGCAGATATTAGGAGGAACACCGGTGGCGAAGGCGCCGCTCTGGACTGAAACTGACGCTGAGGAGCGAAAGCATGGGTAGCA…
13	511	1292	162	134	80	113	75	1960	36	74	70	70	0	3596	270	87	21	3	3	349	264	209	100	23	28	Bacteria;Actinobacteria;Actinobacteria;Acidimicrobiales;Acidimicrobiaceae;Ilumatobacter	TGGGGAATCTTGTGCAATGGACGAAAGTCTGACACAGCCACGCCGCGTGCGGGAAGAAGGCCTTCGGGTTGTAAACCGCTTTCAGCAGGAACGAAAATGACGGTACCTGCAGAAGAAGGAGCGGCCAACTACGTGCCAGCAGCCGCGGTGACACGTAGGCTCCAAGCGTTGTCCGGATTTATTGGGCGTAAAGAGCTCGTAGGCGGTTCAGCAAGTCGGGTGTGAAAACTCTGGGCTCAACCCAGAGCCTGCACCCGAAACTGCTGTGACTAGAGTTCGGTAGGGGAGTGGGGAATTCCTAGTGTAGCGGTGAAATGCGCAGATATTAGGAGGAACACCGATGGCGAAGGCACCACTCTGGGCCGAAACTGACGCTGAGGAGCGAAAGCGTGGGTAGCA…
14	1834	1588	218	110	70	93	1101	2472	427	62	49	53	10	1145	192	180	60	1216	949	775	617	239	197	98	66	Bacteria;Proteobacteria;Betaproteobacteria;Burkholderiales;Comamonadaceae;Limnohabitans	TGGGGAATTTTGGACAATGGACGCAAGTCTGATCCAGCCATTCCGCGTGCAGGACGAAGGCCTTCGGGTTGTAAACTGCTTTTGTACGGAACGAAaaaGCTCTTATTAATACTAGGAGTCCATGACGGTACCGTAAGAATAAGCACCGGCTAACTACGTGCCAGCAGCCGCGGTAATACGTAGGGTGCAAGCGTTAATCGGAATTACTGGGCGTAAAGCGTGCGCAGGCGGTTAtataAGACAGATGTGAAATCCCCGAGCTTAACTTGGGAACTGCATTTGTGACTGTATAGCTAGAGTACGGCAGAGGgggATGGAATTCCGCGTGTAGCAGTGAAATGCGTAGATATGCGGAGGAACACCGATGGCGAAGGCAATCCCCTGGGCCTGTACTGACGC…
15	5873	294	58	28	15	23	685	1220	65	57	23	13	113	567	124	64	35	484	996	1335	1024	606	313	96	50	Bacteria;Proteobacteria;Betaproteobacteria;Burkholderiales;Comamonadaceae;Limnohabitans	TGGGGAATTTTGGACAATGGGCGAAAGCCTGATCCAGCCATTCCGCGTGCAGGATGAAGGCCCTCGGGTTGTAAACTGCTTTTGTACAGAACGAAAAGGTCTCTATTAATACTAGGGGCTCATGACGGTACTGTAAGAATAAGCACCGGCTAACTACGTGCCAGCAGCCGCGGTAATACGTAGGGTGCAAGCGTTAATCGGAATTACTGGGCGTAAAGCGTGCGCAGGCGGTTAtataAGTCAGATGTGAAATCCCCGGGCTCAACCTGGGAACTGCATTTGAGACTGTATAGCTAGAGTACGGTAGAGGgggATGGAATTCCGCGTGTAGCAGTGAAATGCGTAGATATGCGGAGGAACACCGATGGCGAAGGCAATCCCCTGGACCTGTACTGACGC…
16	0	0	2	4	7	5	3	0	0	0	2	0	1	2	3	4	6	3	1	729	1803	1058	1147	990	1442	Bacteria;Proteobacteria;Betaproteobacteria	TGGGGAATTTTGGACAATGGGCGAAAGCCTGATCCAGCCATGCCGCGTGAGTGAAGAAGGCCTTCGGGTTGTAAAGCTCTTTCAGCCGGAAAGAAAACGCATGGGTTAATAACCTGtgtgGATGACGGTACCGGAAGAAGAAGCACCGGCTAACTACGTGCCAGCAGCCGCGGTAATACGTAGGGTGCGAGCGTTAATCGGAATTACTGGGCGTAAAGCGTGCGCAGGCGGTTTTGTAAGACAGATGTGAAATCCCCGGGCTTAACCTGGGAACTGCATTTGTGACTGCAAGGCTAGAGTACGGCAGAGGggggTAGAATTCCACGTGTAGCAGTGAAATGCGTAGATATGTGGAGGAATACCGATGGCGAAGGCAGCCcccTGGGTCGATACTGACGC…
17	3	0	0	0	0	0	5	0	0	0	0	0	1	62	11	17	25	3221	1889	666	999	458	236	361	167	Bacteria;Proteobacteria;Alphaproteobacteria;SAR11;SAR11;Candidatus Pelagibacter	TGGGGAATCTTGCACAATGGAGGAAACTCTGATGCAGCGATGCCGCGTGAGTGAAGAAGGCCTTTGGGTTGTAAAGCTCTTTTGTAGGGGAAGATAATGACTGTACCCTAAGAATAAGGTCCGGCTAACTTCGTGCCAGCAGCCGCGGTAATACGAAGGGACCTAGCGTAGTTCGGAATTACTGGGCGTAAAGCgcgcgTAGGCCGTTGAGTTAGTTAATTGTGAAATCCCAAAGCTTAACTTTGGAACTGCAATTAAAACTGCTCGACTAGAGTTTGATAGAGGAAAGCGGAATACATAGTGTAGAGGTGAAATTCGTAGATATTATGTAGAACACCAGTTGCGAAGGCGGCTTTCTGGATCAACACTGACGCTGAGGCGCGAAAGTATGGGTAGCAA…
18	7	5612	1137	284	168	285	48	40	139	98	10	7	0	19	26	61	8	1	0	233	498	70	133	282	249	Bacteria;Proteobacteria;Gammaproteobacteria;Xanthomonadales;Sinobacteraceae;Steroidobacter	TGGGGAATATTGGACAATGGgggAAACCCTGATCCAGCGACGCCGCGTGGGTGAAGAAGGCCTGCGGGTTGTAAAGCCCTTTCGTTGGGAAAGAAGTATGTCAACCTAATACGTTGATATTTTGACGTTACCCAAAGAAGAAGCACCGGCTAACTCTGTGCCAGCAGCCGCGGTAATACAGAGGGTGCGAGCGTTAATCGGAATTACTGGGCGTAAAGCGCACGTAGATGGCTTCGTAAGTCGGATGTGAAATCCCCGGGCTCAACCTGGGAACTGCACTCGAAACTGCGTAGCTCGAATGTGGAAGAGGGAAGTGGAATTCCAGGTGTAGCGGTGAAATGCGTAGATATCTGGAGGAACATCAGTGGCGAAAGCGACTTCCTGGTCCAACATTGACAT…
19	0	0	0	2653	324	207	0	0	5	433	156	10	3	1	1	3	14	1	0	3	1	3435	2038	547	85	Bacteria;Proteobacteria;Gammaproteobacteria;Methylococcales;Methylococcaceae;Methylobacter	TGGGGAATATTGGACAATGGGCGAAAGCCTGATCCAGCAATACCGCGTgtgtgAAGAAGGCCTTAGGGTTGTAAAGCACTTTCAATTGGAAGGAAaaaaGTGAGGTCAATACCCTCACTCTTGACATTACCTTTAGAAGAAGCACCGGCTAACTCCGTGCCAGCAGCCGCGGTAATACGGAGGGTGCGAGCGTTAATCGGAATTACTGGGCGTAAAGCGTGCGTAGGCGGCTCGTTAAGTCAGATGTGAAAGCCCTGGGCTCAACCTGGGAACTGCATTTGAAACTGGCGAGCTAGAGTTTGAgagagGTAAGTGGAATTTCAGGTGTAGCGGTGAAATGCGTAGAGATCTGAAGGAACACCAGTGGCGAAGGCGACTTACTGGCTTAAAACTGACGCT…
20	122	110	1241	506	240	948	6002	733	385	833	813	141	0	0	0	1	0	0	0	0	1	0	0	0	0	Bacteria;Proteobacteria;Betaproteobacteria;Burkholderiales;Oxalobacteraceae;Herbaspirillum	TGGGGAATTTTGGACAATGGgggCAACCCTGATCCAGCAATGCCGCGTGAGTGAAGAAGGCCTTCGGGTTGTAAAGCTCTTTTGTCAGGGAAGAAACGGTAGTAGCGAATAACTATTACTAATGACGGTACCTGAAGAATAAGCACCGGCTAACTACGTGCCAGCAGCCGCGGTAATACGTAGGGTGCAAGCGTTAATCGGAATTACTGGGCGTAAAGCGTGCGCAGGCGGTTGTGTAAGTCAGATGTGAAATCCCCGGGCTCAACCTGGGAATTGCATTTGAGACTGCACGGCTAGAGTgtgtCAGAGGggggTAGAATTCCACGTGTAGCAGTGAAATGCGTAGATATGTGGAGGAATACCGATGGCGAAGGCAGCCcccTGGGATAACACTGACGC…
21	0	0	13	5	852	14	1	0	0	17	24	1	3	4	4	1	4	0	1	6	3	181	266	5106	1637	Bacteria;Proteobacteria;Gammaproteobacteria;Methylococcales;Methylococcaceae	TGGGGAATATTGGACAATGGGCGAAAGCCTGATCCAGCAATACCGCGTgtgtgAAGAAGGCCTTAGGGTTGTAAAGCACTTTCAATGGGGAGGAAaaaGAGTAAGTTAATACCTTGCTTATTGACATTACCTATAGAAGAAGCACCGGCTAACTCCGTGCCAGCAGCCGCGGTAATACGGAGGGTGCGAGCGTTAATCGGAATTACTGGGCGTAAAGAGTGCGTAGGCGGCTCGTTAAGTCAGATGTGAAAGCCCTGGGCTCAACCTGGGAACTGCATTTGAAACTGGCGAGCTAGAGTTGAGTAGAGGTAAGTGGAATTTCAGGTGTAGCGGTGAAATGCGTAGATATCTGAAGGAACACCAGTGGCGAAGGCGACTTACTGGACTCAAACTGACGCT…
22	40	472	500	114	102	123	483	454	301	669	181	199	0	960	1484	1060	277	1	32	140	220	58	38	63	76	Bacteria;Actinobacteria;Actinobacteria;Actinomycetales;Intrasporangiaceae;Terracoccus	TGGGGAATATTGGGCAATGGACGCAAGTCTGACCCAGCGACGCCGCGTGAGGGATGAAGGCCTTCGGGTTGTAAACCTCTTTCAGTAGGGAAGAAGCGAAAGTGACGGTACCTACAAAAGAAGCACCGGCTAACTATGTGCCAGCAGCCGCGGTAATACATAGGGTGCAAGCGTTGTCCGGATTTATTGGGCGTAAAGAACTCGTAGGTGGTTTGTTACGTCGGATGTGAAACTCTGGGGCTCAACCCCAGACCTGCATCCGATACGGGCAGACTAGAGTGTGGTAGGGGAGACTGGAATTCCTGGTGTAGCGGTGGAATGCGCAGATATCAGGAGGAACACCAATGGCGAAGGCAGGTCTCTGGGCCATTACTGACACTGAGGAGTGAAAGTGTGGGG…
23	0	1	20	134	2154	2331	0	0	81	650	1727	1693	0	1	4	4	1670	1	1	0	1	24	119	307	577	Bacteria;Bacteroidetes	TAAGGAATATTGGTCAATGGACGCAAGTCTGAACCAGCCATGCCGCGTGAAGGAAGACGGCCCTACGGGTTGTAAACTTCTTTTGTACAGGAAaaaaCCACCGGTCGTGAACCGGTGCTGATGGTACTGTAAGAATAAGGATCGGCTAACTCCGTGCCAGCAGCCGCGGTAATACGGAGGATCCAAGCGTTATCCGGATTCATTGGGTTTAAAGGGTGCGCAGGCGGAATGATAAGTCAGTGGTGAAATCtctcGGCTCAACTGAGAAACTGCCATTGATACTGTCGTTCTTGAGTACACTTGGAGTGGGCGGAATGTGTCATGTAGCGGTGAAATGCTTAGATATGACACAGAACACCGATCGCGAAGGCAGCTCACTAAGTTGTAACTGACGCTCAG…
24	171	102	163	643	548	853	330	245	75	840	979	259	0	108	405	466	951	2020	3	42	19	47	86	100	122	Bacteria;Proteobacteria;Betaproteobacteria;Methylophilales;Methylophilaceae;Methylophilus	TGGGGAATTTTGGACAATGGGCGCAAGCCTGATCCAGCCATTCCGCGTGAGTGAAGAAGGCCTTCGGGTTGTAAAGCTCTTTCGCAAGGGAAGAAACGATACAGACGAATAATCTGTGTTAATGACGGTACCTTGATAAGAAGCACCGGCTAACTACGTGCCAGCAGCCGCGGTAATACGTAGGGTGCGAGCGTTAATCGGAATTACTGGGCGTAAAGCGTGCGCAGGCGGTTTTGTAAGTCAGATGTGAAATCCCCGAGCTCAACTTGGGAACTGCGTTTGAAACTACAAGGCTAGAGTATGGTAGAGGggggTAGAATTCCACGTGTAGCAGTGAAATGCGTAGAGATGTGGAGGAATACCAATGGCGAAGGCAGCCcccTGGACTAATACTGACGC…
25	0	25	132	2271	5705	8051	6	1	841	547	2257	575	4	5	42	150	345	1	1	7	35	1061	3203	705	809	Bacteria;Proteobacteria;Gammaproteobacteria;Methylococcales;Methylococcaceae;Methylobacter	TGGGGAATATTGGACAATGGGCGCAAGCCTGATCCAGCAATACCGCGTgtgtgAAGAAGGCCTTAGGGTTGTAAAGCACTTTCAATGGGGAGGAAAACCTGCCGGTCAATACCCGGCAGCTTGACATTACCTTTAGAAGAAGCACCGGCTAACTCCGTGCCAGCAGCCGCGGTAATACGGAGGGTGCGAGCGTTAATCGGAATTACTGGGCGTAAAGCGTGCGTAGGTGGTTCGTTAAGTCAGATGTGAAAGCCCCGGGCTCAACCTGGGAACTGCATTTGAAACTGGCGGACTAGAGTTTGGTAGAGGGGAGTGGAATTTCAGGTGTAGCGGTGAAATGCGTAGATATCTGAAGGAACACCAGTGGCGAAGGCGACTCCCTGGACTAAAACTGACGCT…
26	3006	2813	424	135	97	147	722	3947	889	193	110	148	8	6692	1689	723	246	122	994	5671	5020	1110	864	838	671	Bacteria;Bacteroidetes;Sphingobacteriia;Sphingobacteriales;Chitinophagaceae;Sediminibacterium	TAAGGAATATTGGTCAATGGACGCAAGTCTGAACCAGCTATGCCGCGTGAAGGATTAAGGTCCTCTGGATTGTAAACTTCTTTTATCTGGGACGAAaaaaGGTTtttCTAAGCCTCTTGACGGTACCAGATGAATAAGCACCGGCTAACTCCGTGCCAGCAGCCGCGGTAATACGGAGGGTGCAAGCGTTATCCGGATTCACTGGGTTTAAAGGGTGCGTAGGCGGGCAGGTAAGTCAGTGGTGAAATCCTGGAGCTCAACTCCAGAACTGCCATTGATACTATCTGTCTTGAATATTGTGGAGGTAAGCGGAATATGTCATGTAGCGGTGAAATGCTTAGATATGACATAGAACACCCATTGCGAAGGCAGCTTACTACGCATatatTGACGCTGAGG…
27	0	249	51	593	360	897	0	6	26	128	212	66	1	10	11	41	173	0	3	200	303	483	1163	883	952	Bacteria;Planctomycetes;Phycisphaerae;Tepidisphaerales;Tepidisphaeraceae;Tepidisphaera	TAACGAATCTTCCGCAATGCACGAAAGTGTGACGGGGCAATGCCGCGTGTGGGATGAAGCCCTTAGGGGTGTAAACCACTGTCAGGGACTACCAACAACATGAGGAGTCCCAAAGGAAGAGCCGGCTAACTCTGTGCCAGCAGCCGCGGTAATACAGAGGGCTCGAGCGTTAATCGGAATCACTGGGCTTAAAGCGTGCGTAGGCGGATTTGAAGGCGCTTTGTGAAATCCCTCGGCTCAACCGAGGAACTGCTTGGCGAACCACAAATCTTGAGGCTGGTAGAGGTGGTCGGAACAATAGGTGGAGCGGTGAAATGCGTAGATATCTATTGGAACACCGAAGGTGAAGACAGGCCACTGGGCCAGTCCTGACGCTGAGGCACGAAAGCGTGGGTAGCA…
28	0	0	5	223	1264	1449	1	1	2	332	1610	2518	1	1	3	10	964	0	1	0	2	20	209	409	610	Bacteria;Bacteroidetes	TAAGGAATATTGGTCAATGGACGCAAGTCTGAACCAGCCATGCCGCGTGAAGGATGACGGCCCTATGGGTTGTAAACTTCTTTTGTACGGGAAaaaaTCCCTGGTCGTGAACCGGGGTTGATGGTACCGTAAGAATAAGCATCGGCTAACTCCGTGCCAGCAGCCGCGGTAATACGGAGGATGCAAGCGTTATCCGGATTCATTGGGTTTAAAGGGTGCGCAGGCGGAATGATAAGTCAGTGGTGAAATCCTACAGCTTAACTGTAGAACTGCCATTGATACTATCGTTCTTGAGTACATTTGAAGTGGGCGGAATGTGTCATGTAGCGGTGAAATGCTTAGATATGACACAGAACACCGATCGCGAAGGCAGCTCACTAAGTTGTAACTGACGCTCAG…
29	384	1840	524	56	18	20	168	1433	208	93	20	16	1	893	182	121	25	1	0	351	390	302	137	106	147	Bacteria;Actinobacteria;Actinobacteria;Actinomycetales;Intrasporangiaceae	TGGGGAATATTGGGCAATGGGCGAAAGCCTGACCCAGCGACGCCGCGTGAGGGACGAAGGCCTTCGGGTTGTAAACCTCTTTCAGTAGGGAAGAAGCGAAAGTGACGGTACCTACAGAAGAAGCACCGGCTAACTACGTGCCAGCAGCCGCGGTAATACGTAGGGTGCAAGCGTTGTCCGGAATTATTGGGCGTAAAGAGCTCGTAGGTGGTTTGCCACGTCGGATGTGAAAACCTGAGGCTTAACCTCAGGCCTGCATTCGATACGGGCAGACTAGAGTGTGGTAGGGGAGACTGGAATTCCTGGTGTAGCGGTGAAATGCGCAGATATCAGGAGGAACACCGATGGCGAAGGCAGGTCTCTGGGCCATAACTGACACTGAGGAGCGAAAGCGTGGGG…
30	0	0	0	10	9	12	0	0	0	1	2	0	1	1	2	1	4	0	0	567	2054	772	647	418	326	Bacteria;Proteobacteria;Betaproteobacteria;Nitrosomonadales;Nitrosomonadaceae;Nitrosospira	TGGGGAATTTTGGACAATGGgggCAACCCTGATCCAGCCATGCCGCGTGAGTGAAGAAGGCCTTCGGGTTGTAAAGCTCTTTCAGCCGGAAAGAAATCGTACAGACTAATACTCTGTATGGATGACGGTACCGGAAGAAGAAGCACCGGCTAACTACGTGCCAGCAGCCGCGGTAATACGTAGGGTGCGAGCGTTAATCGGAATTACTGGGCGTAAAGCGTGCGCAGGCGGTTTTGTAAGTCAGATGTGAAATCCCCGGGCTTAACCTGGGAACTGCGTTTGAAACTACAAGGCTAGAGTGTAGCAGAGGggggTGGAATTCCACGTGTAGCAGTGAAATGCGTAGAGATGTGGAGGAACACCGATGGCGAAGGCAGCCcccTGGGTTAACACTGACGC…
31	153	451	255	126	313	700	327	573	67	65	165	94	947	563	565	274	757	353	123	107	107	31	103	16	4	Bacteria;Actinobacteria;Actinobacteria;Actinomycetales;Mycobacteriaceae;Mycobacterium	TGGGGAATATTGCACAATGGGCGCAAGCCTGATGCAGCGACGCCGCGTGGgggATGACGGCCTTCGGGTTGTAAACCTCTTTCAGCTCTGACGAAGCGCAAGTGACGGTAGGAGCAGAAGAAGGACCGGCCAACTACGTGCCAGCAGCCGCGGTAATACGTAGGGTCCGAGCGTTGTCCGGAATTACTGGGCGTAAAGAGCTCGTAGGTGGTTTGTCGCGTTGTTCGTGAAATCTCACAACTCAATTGTGAGCGTGCGGGCGATACGGGCAGACTGGAGTACTGCAGGGGAGACTGGAATTCCTGGTGTAGCGGTGGAATGCGCAGATATCAGGAGGAACACCGGTGGCGAAGGCGGGTCTCTGGGCAGTAACTGACGCTGAGGAGCGAAAGCGTGGGG…
32	172	210	227	217	83	302	259	375	63	59	143	112	109	524	417	344	715	724	6454	586	398	567	388	73	89	Bacteria;Proteobacteria;Betaproteobacteria;Burkholderiales;Alcaligenaceae	TGGGGAATTTTGGACAATGGgggAAACCCTGATCCAGCCATTCCGCGTGTGCGATGAAGGCCTTCGGGTTGTAAAGCACTTTTGGCAGGAAAGAAATCGCGCAAATTAATACTTTGCGTGGATGACGGTACCTGCAGAATAAGCACCGGCTAACTACGTGCCAGCAGCCGCGGTAATACGTAGGGTGCAAGCGTTAATCGGAATTACTGGGCGTAAAGCGTGCGCAGGCGGTTCGGAAAGAAAGGTGTGAAATCCCAGGGCTTAACCTTGGAACTGCACTTTTAACTCCCGAGCTAGAGTATGTCAGAGGggggTGGAATTCCGCGTGTAGCAGTGAAATGCGTAGATATGCGGAGGAACACCGATGGCGAAGGCAGCCcccTGGGATGATACTGACGC…
33	865	371	75	73	68	38	227	101	25	55	48	57	8	570	159	173	260	120	673	1286	1220	700	849	290	239	Bacteria;Proteobacteria;Betaproteobacteria;Methylophilales;Methylophilaceae	TGGGGAATTTTGGACAATGGgggCAACCCTGATCCAGCCATTCCGCGTGAGTGAAGAAGGCCTTCGGGTTGTAAAGCTCTTTCGCAAGGGAAGAAAACTTATGATCGAATAAATCATGAGGTTGACGGTACCTTGATAAGAAGCACCGGCTAACTACGTGCCAGCAGCCGCGGTAATACGTAGGGTGCGAGCGTTAATCGGAATTACTGGGCGTAAAGCGTGCGCAGGCGGTTTTGTAAGTCGGATGTGAAATCCCCGGGCTCAACCTGGGAACTGCGTTCGAAACTGCAAGGCTAGAGTgtgtCAGAGGggggTAGAATTCCACGTGTAGCAGTGAAATGCGTAGAGATGTGGAGGAATACCAATGGCGAAGGCAGCCcccTGGGATAACACTGACGC…
34	0	30	39	55	62	114	1	6	9	44	63	71	5924	35	12	37	149	1	9	13	6	17	24	10	17	Bacteria;Verrucomicrobia;Spartobacteria;Spartobacteria_genera_incertae_sedis;Spartobacteria_genera_incertae_sedis;Spartobacteria_genera_incertae_sedis	TCGAGAATTtttCACAATGGgggAAACCCTGATGGAGCGACGCCGCGTGGAGGATGAAGGTTTTCGGATTGTAAACTCCTGTCATGAGGGAACAAGAAAGTGATAGTACCTCAAGAGGAAGAGACGGCTAACTCTGTGCCAGCAGCCGCGGTAATACAGAGGTCTCAAGCGTTGTTCGGATTCATTGGGCGTAAAGGGTGCGCAGGCTGCGTGGTAAGTCGGGTGTGAAATTTAGGGGCTCAACCCCTAACCTGCATTCGATACTGCCATGCTAGAGGACTGTAGAGGAGATTGGAATTCACGGTGTAGCAGTGAAATGCGTAGATATCGTGAGGAAGACCAGTGGCGAAGGCGAATCTCTGGGCAGTTCCTGACGCTCATGCACGAAGGCCAGGGGAG…
35	611	227	114	26	36	21	60	1105	1500	102	167	71	1173	84	26	30	11	156	4256	355	201	60	40	40	47	Bacteria;Proteobacteria;Alphaproteobacteria;Rhodobacterales;Rhodobacteraceae;Rhodobacter	TGGGGAATCTTAGACAATGGGCGCAAGCCTGATCTAGCCATGCCGCGTGATCGATGAAGGCCTTAGGGTTGTAAAGATCTTTCGTGGgggAAGATAATGACGGTACCCCAAGAAGAAGCCCCGGCTAACTCCGTGCCAGCAGCCGCGGTAATACGGAGGgggCTAGCGTTATTCGGAATTACTGGGCGTAAAGCGCACGTAGGCGGATTGGAAAGTCAGAGGTGAAATCCCAGAGCTCAACTTTGGAACTGCCTTTGAAACTCCCAGTCTTGAGGTCGAgagagGTGAGTGGAATTCCGAGTGTAGAGGTGAAATTCGTAGATATTCGGAGGAACACCAGTGGCGAAGGCGGCTCACTGGCTCGATACTGACGCTGAGGTGCGAAAGCGTGGGGAGCAA…
36	0	1	3	33	1008	846	1	1	0	66	1381	4206	4	2	0	4	1398	2	1	1	3	14	26	13	76	Bacteria;Proteobacteria;Deltaproteobacteria;Syntrophobacterales;Syntrophaceae;Syntrophus	TGAGGAATCTTGCGCAATGGgggCAACCCTGACGCAGCAACGCCGCGTGAGTGAGGAAGGCCTTCGGGTCGTAAAGCTCTGTCGGGTGGAAAGAAACGTATAGATGTTAACAGCATTTATACTTGACGGTACCGCCAAAGGAAGCACCGGCTAACTCCGTGCCAGCAGCCGCGGTAATACGGggggTGCAAGCGTTGTTCGGAATTATTGGGCGTAAAGAGCGTGTAGGCGGCTGAATAAGTCAGATGTGAAAGCCCTGGGCTCAACCCAGGAAGTGCATTTGATACTGTTCGGCTAGAGTAGGGGAGAGGGAAGTGGAATTCCTGGTGTAGAGGTGAAATTCGTAGATATCAGGAGGAACACCGGTGGCGAAGGCGACTTCCTGGCCCTATACTGACG…
37	0	3	1658	3179	73	143	1	1	31	268	16	5	1	11	290	180	17	0	1	1	0	140	33	27	21	Bacteria;Proteobacteria;Alphaproteobacteria;Rhodospirillales;Rhodospirillaceae	TGGGGAATATTGGACAATGGGCGAAAGCCTGATCCAGCAATGCCGCGTgtgtgATGAAGGCCTTCGGGTTGTAAAGCACTTTCGCACGCGACGATGATGACGGTAGCGTGAGAAGAAGCCCCGGCTAACTTCGTGCCAGCAGCCGCGGTAATACGAAGGgggCTAGCGTTGTTCGGAATTACTGGGCGTAAAGGGCGCGTAGGCGGCCTGCCAAGTCAGGCGTGAAAGCCCCGGGCTTAACCTGGGAATTGCGTTTGAGACTGGCAAGCTTGAGTTCGGGAGAGGTGAGTGGAATTCCCAGTGTAGAGGTGAAATTCGTAGATATTGGGAAGAACACCGGTGGCGAAGGCGGCTCACTGGACCGACACTGACGCTGAGGCGCGAAAGCGTGGGGAGCAA…
38	1	0	95	1953	3366	446	1	0	35	4257	1724	264	3	3	91	144	63	2	1	2	2	450	2012	3238	1612	Bacteria;Chlorobi;Chlorobia;Chlorobiales;Chlorobiaceae;Chlorobium	TGAGGAATATTGCGCAATGGGCGAAAGCCTGACGCAGCAACGCCGCGTGGATGATGAAGTTCTTCGGAATGTAAAGTCCTTTTGTAGAGGAAGAATATCCCGGTTTACCGGGACTGACGGTACTCTGCGAATAAGCCACGGCTAACTCTGTGCCAGCAGCCGCGGTGATACAGGGGTGGCAAGCGTTGTCCGGATTTACTGGGTGTAAAGGGTGCGCAGGCGGGCCGATAAGTCGGgggTTAAATCCATGTGCTTAACACATGCATGGCTTCCGATACTGTCGGCCTTGAGTCTCGAAGAGGAAGATGGAATTTCCGGTGTAACGGTGGAATGTGTAGATATCGGAAAGAACACCAGTGGCGAAGGCAGTCTTCTGGTCGAGTACTGACGCTCAGGCAC…
39	146	237	217	51	30	70	357	234	188	28	34	24	2	266	247	400	238	2	2	600	804	549	459	338	207	Bacteria;Proteobacteria;Betaproteobacteria;Rhodocyclales;Rhodocyclaceae	TGGGGAATTTTGGACAATGGGCGCAAGCCTGATCCAGCCATGCCGCGTGAGTGAAGAAGGCCTTCGGGTTGTAAAGCTCTTTCGGCAGGAACGAAATGGTACGTGCTAATACCACGGACTGATGACGGTACCTGAAGAAGAAGCACCGGCTAACTACGTGCCAGCAGCCGCGGTAATACGTAGGGTGCAGGCGTTAATCGGAATTACTGGGCGTAAAGCGTGCGCAGGCGGTTTCTTAAGTCAGATGTGAAAGCCCCGGGCTTAACCTGGGAACTGCGTTTGAAACTGGGAGACTTGAGTGTGGCAGAGGggggTGGAATTCCACGTGTAGCAGTGAAATGCGTAGATATGTGGAGGAACACCGATGGCGAAGGCAGCCcccTGGGCTAACACTGACGC…
40	113	131	56	64	61	121	189	1296	93	27	55	40	17	664	199	88	71	0	7	219	292	58	75	80	58	Bacteria;Actinobacteria;Actinobacteria;Gaiellales;Gaiellaceae;Gaiella	TGGGGAATCTTGCGCAATGGGCGGAAGCCTGACGCAGCAACGCCGCGTGCGGGAAGAAGGCCTTAGGGTCGTAAACCGCTTTCAGGggggACGAAGCTTCCGGGGTTAATAGCCTACGGGGTGACGGTACTCCCAAAAGAAGGTCCGGCTAACTACGTGCCAGCAGCCGCGGTAATACGTAGGGACCGAGCGTTGTCCGGAATCATTGGGCGTAAAGAGCGTGTAGGCGGCTTGGTAGGTCTCGTGTGAAATCCCGCGGCTCAACCGCGGACCCGCACGGGAAACCcccAAGCTCGAGTCCGGAAGAGGAGAGTGGAATTCCTGGTGTAGCGGTGAAATGCGCAGATATCAGGAAGAACACCCGTAGCGAAGGCGGCTctctGGGACGGTACTGACGCT…
41	3	255	284	117	112	171	111	255	54	68	142	134	5	27	318	160	1242	0	0	110	223	85	96	8	2	Bacteria;Proteobacteria;Gammaproteobacteria;Legionellales;Legionellaceae;Legionella	TGGGGAATATTGGACAATGGgggCAACCCTGATCCAGCAATGCCGCGTgtgtgAAGAAGGCCTGAGGGTTGTAAAGCACTTTCAGTGGGGAGGAGGATTTGAAGGTTAAGAGCCATTAAATTGGACGTTACCCACAGAAGAAGCACCGGCTAACTCCGTGCCAGCAGCCGCGGTAATACGGAGGGTGCGAGCGTTAATCGGAATTACTGGGCGTAAAGGGTGCGTAGGTGGTTAATTAAGTTAGATGTAAAAGCCCTGGGCTTAACCTGGGATTGAGATTTAATACTGGTTAACTGGAGTATTGGAGAGGGTAGTGGAATTTCCGGTGTAGCGGTGAAATGCGTAGAGATCGGAAGGAACACCAGTGGCGAAGGCGGCTACCTGGCCAAATACTGACAC…
42	484	78	7	1	0	2	1128	5	0	1	0	3	487	11	3	5	1	2669	212	10	12	3	7	2	2	Bacteria;Proteobacteria;Betaproteobacteria;Burkholderiales;Burkholderiaceae	TGGGGAATTTTGGACAATGGgggAAACCCTGATCCAGCAATGCCGCGTgtgtgAAGAAGGCCTTCGGGTTGTAAAGCACTTTTATTCGGAgagaAATCCCTTGGGCTAATACCCTGAGGGTCTGACGGTACCGGATGAATAAGCGCCGGCTAACTACGTGCCAGCAGCCGCGGTAATACGTAGGGCGCGAGCGTTAATCGGAATTACTGGGCGTAAAGCGTGCGCAGGCGGTTTTGTAAGACAGATGTGAAAGCCCCGGGCTCAACCTGGGAATTGCATTTGTGACTGCAAGGCTAGAGTgtgtCAGAGGGAGGTGGAATTCCGCGTGTAGCAGTGAAATGCGTAGAGATGCGGAGGAACACCGATGGCGAAGGCAGCCTCCTGGGATAACACTGACGC…
43	0	1	29	94	213	332	0	0	4	368	1342	1912	0	1	23	23	224	0	1	0	1	5	20	3	5	Bacteria;Verrucomicrobia;Spartobacteria;Terrimicrobium;Terrimicrobium;Terrimicrobium	TCGAGAATTtttCACAATGGgggAAACCCTGATGGAGCGACGCCGCGTGGAGGATGAAGGTCTTCGGATTGTAAACTCCTGTCATGCGGGAACAAGAAAGTGATAGTACCGCAAGAGGAAGAGACGGCTAACTCTGTGCCAGCAGCCGCGGTAATACAGAGGTCTCAAGCGTTGTTCGGATTCATTGGGCGTAAAGGGTGCGCAGGCGGCGTGGTAAGTTGAGTGTGAAATCCCGGGGCTTAACCTCGGAACTGCACTCAATACTGCCATGCTAGAGGAATGTAGAGGAGAGTGGAATTCACGGTGTAGCAGTGAAATGCGTAGATATCGTGAGGAAGACCAGTTGCGAAGGCGACTctctGGGCATTTCCTGACGCTCAGGCACGAAGGCCAGGGGAG…
44	3	190	654	398	226	535	15	190	106	76	180	60	0	183	178	138	256	0	0	3	1	0	2	0	2	Bacteria;Proteobacteria;Gammaproteobacteria;Methylococcales;Methylococcaceae;Methyloparacoccus	TGGGGAATATTGGACAATGGGCGCAAGCCTGATCCAGCAATGCCGCGTgtgtgAAGAAGGCCTGCGGGTTGTAAAGCACTTTAAGCAGGGAGGAAGGCTCTAAGGCGAATACCCTTGGAGATTGACGTTACCTGCAGAATAAGCACCGGCTAACTCCGTGCCAGCAGCCGCGGTAATACGGAGGGTGCGAGCGTTAATCGGAATTACTGGGCGTAAAGCgcgcgTAGGCGGTTGACTAAGTTTGCTGTGAAAGCCCCGGGCTTAACCTGGGAACTGCAGTGAATACTGGTGAGCTAGAGTATGGTAGAGGGTAGTGGAATTTCCGGTGTAGCAGTGAAATGCGTAGAGATCGGAAGGAACACCAGTGGCGAAGGCGGCTATCTGGACCAATACTGACGC…
45	25	694	38	20	9	63	75	548	39	49	30	34	2	243	44	36	799	0	3	212	245	79	94	202	213	Bacteria;Proteobacteria;Alphaproteobacteria;Alphaproteobacteria_incertae_sedis;Rhizomicrobium;Rhizomicrobium	TTGGGAATCTTGGACAATGGgggAAACCCTGATCCAGCCATGCCGCGTGAGTGATGAAGGCCTTCGGGTTGTAAAACTCTTTCGACGGGGACGATAATGACGGTACCCGTAGAAGAAGCTCCGGCTAACTTCGTGCCAGCAGCCGCGGTAATACGAAGGgggCTAGCGTTGTTCGGAATTACTGGGCGTAAAGCgcgcgcAGGCGGCTATCCAAGTCAGTGGTGAAAGCCCGGAGCTCAACTCCGGAACTGCCATTGAAACTGTTTAGCTTGAGGACGAgagagGTGAGTGGAATTCCCAGTGTAGAGGTGAAATTCGTAGATATTGGGAAGAACACCGGTGGCGAAGGCGGCTCACTGGCTCGTATCTGACGCTCAGGCGCGACAGCGTGGGGATCAA…
46	823	91	9	1	0	4	1394	621	155	3	3	1	1	435	67	46	7	192	22	74	66	20	12	1	2	Bacteria;Proteobacteria;Alphaproteobacteria;Rhizobiales;Beijerinckiaceae	TGGGGAATATTGGACAATGGGCGCAAGCCTGATCCAGCCATGCCGCGTGAGTGATGAAGGCCTTAGGGTTGTAAAGCTCTTTTGTCCGGGAAGATAATGACTGTACCGGAAGAATAAGCCCCGGCTAACTTCGTGCCAGCAGCCGCGGTAATACGAAGGgggCTAGCGTTGCTCGGAATCACTGGGCGTAAAGCGCACGTAGGCGGATCTTTAAGTCAGAGGTGAAATCCCAAGGCTCAACCTTGGAACTGCCTTTGATACTGGGGATCTCGAGTCCGGAAGAGGTGAGTGGAACTCCGAGTGTAGAGGTGAAATTCGTAGATATTCGGAAGAACACCAGTGGCGAAGGCGGCTCACTGGTCCGGTACTGACGCTGAGGTGCGAAAGCGTGGGGAGCAA…
47	4448	64	8	125	170	176	96	258	23	136	53	10	124	95	3	1	5	5	587	82	43	11	13	17	11	Bacteria;Bacteroidetes;Cytophagia;Cytophagales;Cytophagaceae;Pseudarcicella	TAGGGAATATTGGGCAATGGACGCAAGTCTGACCCAGCCATGCCGCGTGCAGGAAGAAGGCGTTATGCGTTGTAAACTGCTTTTATACAGGAAGAAACGACTCTTGCGAGAGGCATTGACGGTACTGTATGAATAAGCACCGGCTAACTCCGTGCCAGCAGCCGCGGTAATACGGAGGGTGCAAGCGTTGTCCGGATTTATTGGGTTTAAAGGGTGCGCAGGTGGTTTATTAAGTCAGTGGTGAAAGACGGTCGCTCAACGATTGCAGTGCCATTGAAACTGGTAGACTTGAGTAAAGTAGAGGTGGGCGGAATTGATAGTGTAGCGGTGAAATGCATAGATATTATCAAGAACTCCAATTGCGTAGGCAGCTCACTTGGCTTTTACTGACACTCATGC…
48	0	0	0	76	622	438	0	0	0	92	719	1014	0	3	0	0	452	0	0	1	1	3	26	44	161	Bacteria;Elusimicrobia;Elusimicrobia;Elusimicrobiales;Elusimicrobiaceae;Elusimicrobium	TGGGGAATTTTGGACAATGGACGAAAGTCTGATCCAGCGACGCCGCGTGGAGGATGAAGGTTTTCGGATTGTAAACTCCTTTTACAGGGGACGAACACCCGCAAGGGTTTGACAGTACTCTGTGAATAAGCCACGGCTAACTACGTGCCAGCAGCCGCGGTAATACGTAGGTGGCGAGCGTTACTCGGAATTACTAGGCGTAAAGCGCGTGTAGGCGGGAGCTTAAGTCAGTCGTGAAAGCTCAGGGCTCAACCCTGAAATGTCGACTGAAACTGGGCTTCTTGAGTGCGGTAGAGGAGATCGGAATTCCAGGTGTAGCGGTGAAATGCGTAGATATCTGGAAGAACGCCAAAGGCGAAGGCAGATCTCTGGGCCGTTACTGACGCTGAGACGCGAAAG…
49	113	87	34	40	51	70	116	114	38	40	50	21	1021	203	149	51	56	87	107	42	39	43	37	5	6	Bacteria;Actinobacteria;Actinobacteria;Acidimicrobiales	TGGGGAATCTTGCGCAATGGGCGAAAGCCTGACGCAGCAACGCCGCGTGCGGGATGAAGGCCTTCGGGTTGTAAACCGCTTTCAGCAGGGAAGAAATTGACGGTACCTGCAGAAGAAGCCCCGGCCAACTACGTGCCAGCAGCCGCGGTAACACGTAGGgggCGAGCGTTGTCCGGATTTATTGGGCGTAAAGAGCTCGTAGGCGGTTCGGTAAGTCGGGTGTGAAACCTCCAGGCTCAACCTGGAGACGCCACCTGATACTGCTGTGACTAGAGTCCGGTAGGGGAGTGTGGAACTCCTGGTGTAGCGGTGAAATGCGCAGATATCAGGAAGAACACCAGCGGCGAAGGCGGCACTCTGGGCCGGTACTGACGCTGAGGAGCGAAAGCGTGGGTAGCA…
50	16	218	140	29	34	18	5	247	145	11	11	10	2	38	58	85	6	1	0	212	461	269	189	40	29	Bacteria;Proteobacteria;Betaproteobacteria;Burkholderiales;Comamonadaceae;Roseateles	TGGGGAATTTTGGACAATGGGCGCAAGCCTGATCCAGCCATGCCGCGTGCGGGAAGAAGGCCTTCGGGTTGTAAACCGCTTTTGTCAGGGAAGAAATCCTTTGAGTTAATACCTCGGAGGGATGACGGTACCTGAAGAATAAGCACCGGCTAACTACGTGCCAGCAGCCGCGGTAATACGTAGGGTGCGAGCGTTAATCGGAATTACTGGGCGTAAAGCGTGCGCAGGCGGTTATGCAAGACAGATGTGAAATCCCCGGGCTCAACCTGGGAACTGCATTTGTGACTGCATAGCTAGAGTACGGTAGAGGgggATGGAATTCCGCGTGTAGCAGTGAAATGCGTAGATATGCGGAGGAACACCGATGGCGAAGGCAATCCCCTGGACCTGTACTGACGC…
51	2962	20	3	1	2	0	1213	26	6	5	10	0	124	5	0	5	0	0	0	0	0	1	0	4	1	Bacteria;Cyanobacteria/Chloroplast;Cyanobacteria;Family I;Family I;GpI	TGGGGAATTTTCCGCAATGGGCGAAAGCCTGACGGAGCAATACCGCGTGAGGGAGGAAGGCTCTTGGGTTGTAAACCTCTTTTCTCAGGGAAGAAaaaaaTGACGGTACCTGAGGAATAAGCATCGGCTAACTCCGTGCCAGCAGCCGCGGTAATACGGAGGATGCAAGCGTTATCCGGAATGATTGGGCGTAAAGGGTCCGCAGGTGGCACTGTAAGTCTGCTGTTAAAGAGTTTGGCTCAACCAAATAAAAGCAGTGGAAACTACAAAGCTAGAGTATGGTCGGGGCAGAAGGAATTCCTGGTGTAGCGGTGAAATGCGTAGATATCAGGAAGAACACCGGTGGCGAAGGCGTTCTGCTAGGCCAAAACTGACACTGAGGGACGAAAGCTAGGGGAG…
52	0	0	179	777	716	1184	0	0	1	60	74	60	0	0	4	21	35	0	0	0	0	0	0	0	0	Bacteria;Verrucomicrobia;Spartobacteria;Spartobacteria_genera_incertae_sedis;Spartobacteria_genera_incertae_sedis;Spartobacteria_genera_incertae_sedis	TCGAGAATTtttCTCAATGGgggAAACCCTGAAGGAGCGACGCCGCGTGGAGGATGAAGGTTTTCGGATTGTAAACTCCTGTCATTGGGGAACAATTGCGTGGGTTTAACTGACCTGCGCTTGATAGTACCCGAAGAGGAAGAGACGGCTAACTCTGTGCCAGCAGCCGCGGTAATACAGAGGTCTCAAGCGTTGTTCGGATTCATTGGGCGTAAAGGGTGCGTAGGCTGTAAGGTAAGTTGGATGTGAAATCCCGGGGCTTAACCCCGGAACTGCATTCAATACTGCTTTACTAGAGTACTGGAGAGGAGATTGGAATTCACGGTGTAGCAGTGAAATGCGTAGATATCGTGAGGAAGACCAGTGGCGAAGGCGAATCTCTGGACAGTTACTGACGCT…
53	15	752	54	70	46	58	8	289	133	35	37	11	0	607	80	21	3	9	26	108	64	8	10	17	21	Bacteria;Proteobacteria;Alphaproteobacteria;Caulobacterales;Caulobacteraceae;Caulobacter	TGGGGAATCTTGCGCAATGGGCGAAAGCCTGACGCAGCCATGCCGCGTGAATGATGAAGGTCTTAGGATTGTAAAATTCTTTCAGCGGGGACGATAATGACGGTACCCGCAGAAGAAGCCCCGGCTAACTTCGTGCCAGCAGCCGCGGTAATACGAAGGgggCTAGCGTTGCTCGGAATTACTGGGCGTAAAGGGAGCGTAGGCGGATAGTTTAGTCAGAGGTGAAAGCCCAGGGCTCAACCTTGGAAATGCCTTTGATACTGGCTATCTTGAGTATGGGAGAGGTAAGCGGAATTCCGAGTGTAGAGGTGAAATTCGTAGATATTCGGAAGAACACCAGTGGCGAAGGCGGCTTACTGGCCCATTACTGACGCTGAGGCTCGAAAGCGTGGGGAGCAA…
54	20	246	56	19	6	47	118	169	4	10	5	10	264	489	82	25	60	0	0	106	207	162	128	91	39	Bacteria;Planctomycetes;Planctomycetia;Planctomycetales;Planctomycetaceae;Gemmata	TCGAGGATCTTCGGCAATGGACGAAAGTCTGACCGAGCAACGCCGCGTGTGCGATGAAGGCCTTCGGGTTGTAAAGCACTGTCGAGGGGAAACAAGCCGTAAGGTTGAGTGACCCCTGGAGGAAGCACGGGCTAAGTTCGTGCCAGCAGCCGCGGTAAGACGAACCGTGCAAACGTTATTCGGAATCACTGGGCTTAAAGGGCGCGTAGGCGGGTGATCAAGTCAATGGTGAAATCCTCCAGCTTAACTGGAGAAGTGCCTTTGATACTGATTGTCTAGAGGGAGGTAGGGGCATGTGGAACTTCAGGTGGAGCGGTGAAATGCGTAGATATCTGAAGGAACGCCAGTGGCGAAAGCGATGTGCTGGACCTCTTCTGACGCTGAGGCGCGAAAGCTAGG…
55	0	0	0	115	497	610	0	0	0	116	300	402	0	1	1	1	445	0	0	0	0	0	1	0	13	Bacteria;Proteobacteria;Deltaproteobacteria;Desulfuromonadales;Geobacteraceae;Geobacter	TGGGGAATTTTGCGCAATGGgggAAACCCTGACGCAGCAACGCCGCGTGAGTGATGAAGGCCTTCGGGTCGTAAAGCTCTGTCAGAGGGAAAGAAATGCAGATGCGCTAATATCGCGACTGCTTGACGGTACCCTCAAAGGAAGCACCGGCTAACTCCGTGCCAGCAGCCGCGGTAATACGGAGGGTGCGAGCGTTGTTCGGAATTATTGGGCGTAAAGCGCGTGTAGGCGGTTTGTTAAGTCTGATGTGAAAGCCCTGGGCTCAACCTGGGAAGTGCATTGGAAACTGGCAGACTTGAATACGGGAGAGGGTAGTGGAATTCCTAGTGTAGGAGTGAAATCCGTAGATATTAGGAGGAACACCGGTGGCGAAGGCGGCTACCTGGACCGATATTGACG…
56	1	78	34	11	10	14	1	34	10	3	4	3	0	166	34	30	13	0	2	193	284	567	781	401	474	Bacteria;Proteobacteria;Betaproteobacteria	TGGGGAATTTTGGACAATGGGCGAAAGCCTGATCCAGCCATGCCGCGTGAGTGAAGAAGGCCTTCGGGTTGTAAAGCTCTTTCGGCCGGAACGAAATCGCACCCGTGAATATCGGGTGTGGATGACGGTACCGGAAGAAGAAGGACCGGCTAACTACGTGCCAGCAGCCGCGGTAATACGTAGGGTCCGAGCGTTAATCGGAATTACTGGGCGTAAAGCGTGCGCAGGCGGTTTTGTAAGCCAGTCGTGAAATCCCCGGGCTTAACCTGGGAATGGCGATTGGGACTGCAAGGCTCGAGTGCGGCAGAGGggggTGGAATTCCACGTGTAGCAGTGAAATGCGTAGATATGTGGAGGAACATCAATGGCGAAGGCAGCCcccTGGGTCGACACTGACGC…
57	1	0	18	419	483	209	1	0	1	247	569	679	0	0	4	21	55	0	0	0	0	1	3	77	101	Bacteria;Verrucomicrobia;Subdivision3;Subdivision3_genera_incertae_sedis;Subdivision3_genera_incertae_sedis;Subdivision3_genera_incertae_sedis	TCGAGAATTtttCACAATGGGCGCAAGCCTGATGGAGCGACGCCGCGTGGgggATGAATGGCTTCGGCCCGTAAACCCCTGTCATTTGCGATCAAACGCTGTAATTTAAAAGATGACAGCCTGATAGTAGCGAAAGAGGAAGGGACGGCTAACTCTGTGCCAGCAGCCGCGGTAATACAGAGGTCCCAAGCGTTGTTCGGATTCACTGGGCGTAAAGGGTGCGTAGGTGGCGGGGTAAGTCGGATGTGAAATCTCCGAGCTCAACTCGGAAATGGCATTGGAAACTGCTCTGCTTGAGGGTTGGAGGggggACTGGAATACTTGGTGTAGCAGTGAAATGCGTAGATATCAAGTGGAACACCAGTGGCGAAGGCGAGTCCCTGGACAACTCCTGACACT…
58	0	2	187	461	400	1507	2	1	41	83	873	454	2	2	382	275	1217	12	2	3	3	109	299	27	38	Bacteria;Proteobacteria;Betaproteobacteria;Burkholderiales;Alcaligenaceae;Bordetella	TGGGGAATTTTGGACAATGGgggAAACCCTGATCCAGCCATTCCGCGTGTGCGATGAAGGCCTTCGGGTTGTAAAGCACTTTTGGCAGGAAAGAAATCGCATGGATTAATACTCTGTGCGGATGACGGTACCTGCAGAATAAGCACCGGCTAACTACGTGCCAGCAGCCGCGGTAATACGTAGGGTGCAAGCGTTAATCGGAATTACTGGGCGTAAAGCGTGCGCAGGCGGTTCGGAAAGAAGGATGTGAAATCCCAGGGCTTAACCTTGGAACTGCATTCTTAACTACCGGGCTAGAGTgtgtCAGAGGGAGGTGGAATTCCGCGTGTAGCAGTGAAATGCGTAGATATGCGGAGGAACACCGATGGCGAAGGCAGCCTCCTGGGACAACACTGACGC…
59	0	0	1	3	118	36	0	0	1	35	319	1354	0	0	0	0	105	2	0	0	0	2	2	0	11	Bacteria;Acidobacteria;Holophagae;Holophagales;Holophagaceae;Holophaga	TGGGGAATTTTGCGCAATGGGCGAAAGCCTGACGCAGCAACGCCGCGTGGGTGATGAAGGTCTTCGGATCGTAAAACCCTGTCGTCAGGGACGAAGGTTGTATGCCTAACAGGTGTGCAGCTTGACGGTACCTGGAGAGGAAGCCCCGGCTAACTCTGTGCCAGCAGCCGCGGTAATACAGAGGgggCAAGCGTTATTCGGAATTATTGGGCGTAAAGGGCGCGTAGGCGGTGTCTTAAGTGAGATGTGTAATCCCCGAGCTTAACTTGGGAACTGCATCTCAGACTGGGGCGCTAGAGTACTGGAGAGGGTGGTAGAATTCCACGTGTAGCGGTGAAATGCGTAGAGATGTGGAGGAATACCAGTGGCGAAGGCGGCCACCTGGACAGTAACTGACGC…
60	0	0	1	9	198	428	0	1	0	8	206	699	2	0	0	0	501	0	0	0	0	7	49	59	389	Bacteria;Proteobacteria;Deltaproteobacteria;Syntrophobacterales;Syntrophaceae;Desulfomonile	TGAGGAATATTGCGCAATGGgggCAACCCTGACGCAGCAACGCCGCGTGGGTGAAGAAGGCTTTCGGGTTGTAAAGCCCTGTCAGGTGGGAAGAAACCTCTGCGGGTAAATAGTCTGCAGAATTGACGGTACCACCAAAGGAAGCACCGGCTAACTCCGTGCCAGCAGCCGCGGTAAGACGGAGGGTGCAAGCGTTGTTCGGAATCACTGGGCGTAAAGCGCGTGTAGGCGGTCCGATAAGTCGAGTGTGAAAGCCCGAGGCTCAACCTCGGAAGTGCACTCGAAACTGCCGGGCTTGAGTACGGGAGAGGGAAGTGGAATTCCTGGTGTAGAGGTGAAATTCGTAGATATCAGGAGGAACACCGGTGGCGAAGGCGGCTTCCTGGACCGATACTGACG…
61	4	40	77	42	16	36	1	67	101	222	223	131	0	155	324	748	96	0	2	1	2	6	3	0	3	Bacteria;Proteobacteria;Betaproteobacteria;Burkholderiales;Comamonadaceae;Limnohabitans	TGGGGAATTTTGGACAATGGACGAAAGTCTGATCCAGCCATTCCGCGTGCAGGACGAAGGCCTTCGGGTTGTAAACTGCTTTTGTACAGAACGAAAAGGTTTCTATTAATACTAGGAGCCCATGACGGTACTGTAAGAATAAGCACCGGCTAACTACGTGCCAGCAGCCGCGGTAATACGTAGGGTGCAAGCGTTAATCGGAATTACTGGGCGTAAAGCGTGCGCAGGCGGTTATGTAAGACAGATGTGAAATCCCCGGGCTCAACCTGGGAACTGCATTTGTGACTGCATAGCTGGAGTGCGGCAGAGGgggATGGAATTCCGCGTGTAGCAGTGAAATGCGTAGATATGCGGAGGAACACCGATGGCGAAGGCAATCCCCTGGGCCTGCACTGACGC…
62	0	0	9	125	350	108	3	0	5	192	346	594	0	1	6	23	348	0	0	1	0	4	16	53	92	Bacteria;Proteobacteria;Deltaproteobacteria;Myxococcales;Cystobacteraceae;Anaeromyxobacter	TGGGGAATCTTGCGCAATGGGCGAAAGCCTGACGCAGCAACGCCGCGTgtgtgATGAAGGTCTTCGGATCGTAAAGCACTGTCGGGAGGGACGAATAAGGGCCGGGTGAACAATCCGGTCTGACGACGGTACCTCCAGAGGAAGCACCGGCTAACTCTGTGCCAGCAGCCGCGGTAATACAGAGGGTGCTAGCGTTGTTCGGAATTATTGGGCGTAAAGCGCGTGTAGGCGGCTGGCCAAGTCGGATGTGAAAGCCCTCGGCTTAACCGAGGAAGTGCGTTCGATACTAGCTAGCTCGAGTACCGGAGAGGGTGGTGGAATTCCCGGTGTAGAGGTGAAATTCGTAGATATCGGGAGGAACACCAGCGGCGAAGGCGACCACCTGGACGGATACTGACG…
63	11	1068	611	50	34	149	83	175	76	22	28	5	5	28	200	51	32	4	0	41	29	9	2	5	1	Bacteria;Cyanobacteria/Chloroplast;Chloroplast;Chloroplast;Chloroplast;Chlorophyta	TGAGGAATTTTCCGCAATGGGCGAAAGCCTGACGGAGCAATGCCGCGTGGAGGAGGAAGGCCTGTGGGTCGTAAACTCCTTTTCTCAGAGAAGAAGTTCTGACGGTATCTGAGGAATAAGCATCGGCTAACTCTGTGCCAGCAGCCGCGGTAATACAGGGGATGCAAGCGTTATCCGGAATTATTGGGCGTAAAGCGTCCTGAGGTGGCTTACCCAGTCGACTGTGAAAGCTCAAGGCTTAACCTTGAAACGGCAGTCGAAACTTGTAAGCTTGAGTACGGTAGGGGCAGAGGGAATTCCCGGAGGAGAGGTGAAATTCGTAGATATCGGGAGGAAGGCCAAAGGCGAAAGCACTCTGCTGGGCCGATTACTGACACTGACAGACGAAAGCTAGGGGAG…
64	17	939	38	33	36	25	121	96	9	23	0	1	0	418	76	65	5	0	0	366	398	80	99	194	202	Bacteria;Gemmatimonadetes;Gemmatimonadetes;Gemmatimonadales;Gemmatimonadaceae;Gemmatimonas	TGGGGAATATTGCGCAATGGACGAAAGTCTGACGCAGCGACGCCGCGTGTGGGATGAAGCCTTTCGGGGTGTAAACCACTGTTGCCCGGGACGAAACTCCTTtttCGAGAGGATTGACGGTACCGGGTGAGGAAGCACCGGCTAACTCTGTGCCAGCAGCCGCGGTAATACAGAGGGTGCGAGCGTTGTCCGGAATCACTGGGCGTAAAGGGCGCGTAGGTGGCTTGGTAAGCGTGTGGTGAAAGCCCGGGGCTCAACCCCGGGTCTGCCGTGCGAACTGCCTGGCTTGAGCGTAGTAGAGGCAGGTGGAATTTCGGGTGTAGCGGTGGAATGCGTAGAGATCCGAAAGAACACCGGTGGCGAAGGCGGCCTGCTGGGCTACTGCTGACACTGAGGCGC…
65	54	134	33	43	50	117	142	367	40	32	29	26	0	224	171	79	106	0	2	154	160	82	74	10	7	Bacteria;Actinobacteria;Actinobacteria;Acidimicrobiales	TGGGGAATCTTGCGCAATGGGCGAAAGCCTGACGCAGCAACGCCGCGTGAGGGACGAATGTTCTTTGAATTGTAAACCTCTTTCAGCAGGGACGATAATGACGGTACCTGCAGAAGAAGCACCGGCCAACTACGTGCCAGCAGCCGCGGTGATACGTAGGGTGCAAGCGTTGTCCGGATTTATTGGGCGTAAAGGGCTCGTAGGCGGTTCGACAAGTCGGGTGTGAAACCcccAGGCTCAACCTGGGGACGCCACTCGAAACTGTCGTGACTAGAGTTTGGTAGGGGATCACGGAATTCCTGGTGTAGCGGTGGAATGCGCAGATATCAGGAGGAACACCAGTAGCGAAGGCGGTGATCTGGGCCAATACTGACGCTGAGGAGCGAAAGCGTGGGGAGC…
66	0	5	0	0	0	0	1	2	0	0	0	0	0	122	2	4	3	0	0	740	639	137	69	33	15	Bacteria;Actinobacteria;Actinobacteria	TGGGGAATCTTGCGCAATGGACGAAAGTCTGACGCAGCAACGCCGCGTGAGGGATGAAGGCTTTCTGAGTTGTAAACCTCTTTCGACAGGAACGATAATGACGGTACCTGTAGAAGAAGCACCGGCCAACTATGTGCCAGCAGCCGCGGTGATACATAGGGTGCAAGCGTTATTCGGATTTATTGGGCGTAAAGAGCTCGTAGGCGGTTCGATTAGTCGGGTGTGAAATCTCTGGGCTTAACCCAGAGCGGCCACCCGAAACTGTCGTGACTAGAGTTTGGTAGGGGATCACGGAATTCCTGGTGTAGCGGTGGAATGCGCAGATATCAGGAGGAACACCAGCAGCGAAGGCGGTGATCTGGGCCAATACTGACGCTGAGGAGCGAAAGCGTGGGGAGC…
67	5	548	186	41	24	21	4	444	207	55	37	22	0	310	40	50	7	10	134	88	140	49	51	55	54	Bacteria;Bacteroidetes;Sphingobacteriia;Sphingobacteriales;Chitinophagaceae;Ferruginibacter	TAAGGAATATTGGTCAATGGACGCAAGTCTGAACCAGCCATGCCGCGTGAAGGATGAAGGCCCTCTGGGTTGTAAACTTCTTTTATCTGGGACGAAaaaCGGGCTTTCTAGCTCACTTGACGGTACCAGAGGAATAAGCACCGGCTAACTCCGTGCCAGCAGCCGCGGTAATACGGAGGGTGCAAGCGTTATCCGGATTTACTGGGTTTAAAGGGTGCGTAGGTGGGTAGGTAAGTCAGTGGTGAAATCTTCAAGCTTAACTTGGAAACTGCCATTGATACTATTTATCTTGAATACTTTGGAGGTAAGCGGAATATGTCATGTAGCGGTGAAATGCTTAGATATGACATAGAACACCAATTGCGAAGGCAGCTTACTACACAGTTATTGACACTGAGG…
68	0	0	0	0	0	0	0	0	0	0	0	0	3	0	0	0	0	4	5	573	577	238	92	134	109	Bacteria;Actinobacteria;Actinobacteria;Actinomycetales	TGGGGAATATTGGGCAATGGGCGCAAGCCTGACCCAGCGACGCCGCGTGAGGGATGAAGGTCTTCGGATTGTAAACCTCTTTCAGTGGGGAAGAAGCGAAAGTGACGGTACCCAAAGAAGAAGCACCGGCTAACTATGTGCCAGCAGCCGCGGTAATACATAGGGTGCAAGCGTTGTCCGGAATTATTGGGCGTAAAGAGCTCGTAGGTGGTTTATCACGTCGGATGTGAAATTCTGAGGCTCAACCTCGGACCTGCATTCGATACGGGCAAACTAGAGTGTGGTAGGGGAGACTGGAATTCCTGGTGTAGCGGTGGAATGCGCAGATATCAGGAGGAACACCAATGGCGAAGGCAGGTCTCTGGGCCATTACTGACACTGAGGAGCGAAAGCGCGGGG…
69	1487	2	1	0	0	0	9	1536	2	4	0	0	0	0	0	1	0	0	0	0	0	0	0	0	0	Bacteria;Bacteroidetes;Sphingobacteriia;Sphingobacteriales;Chitinophagaceae	TGAGGAATATTGGTCAATGGACGCAAGTCTGAACCAGCCATGCCGCGTGAAGGATGAAGGCGTTCTGCGTTGTAAACTTCTTTTATCTGGGAAGAAACCTACCTTTTCTAAGGTAGCCGACGGTACCAGAGGAATAAGCACCGGCTAACTCCGTGCCAGCAGCCGCGGTAATACGGAGGGTGCAAGCGTTATCCGGATTCACTGGGTTTAAAGGGTgtgtAGGCGGGTATTTAAGTCAGTGGTGAAATCTCCGAGCTCAACTCGGAAACTGCCATTGATACTATTTATCTTGAATATTGTTGAGGTAGGCGGAATATGTCATGTAGCGGTGAAATGCTTAGATATGACATAGAACACCGATTGCGAAGGCAGCTTGCTAAACAATTATTGACGCTGAGG…
70	0	20	66	248	153	265	1	90	70	196	408	72	1	47	128	133	223	0	2	5	16	265	411	841	663	Bacteria;Proteobacteria;Betaproteobacteria;Methylophilales;Methylophilaceae;Methylophilus	TGGGGAATTTTGGACAATGGGCGCAAGCCTGATCCAGCCATTCCGCGTGAGTGAAGAAGGCCTTCGGGTTGTAAAGCTCTTTCGCAAGGGAAGAACACTTAGGCGCTAATATCGCTTGAGGTTGACGGTACCTTGATAAGAAGCACCGGCTAACTACGTGCCAGCAGCCGCGGTAATACGTAGGGTGCGAGCGTTAATCGGAATTACTGGGCGTAAAGCGTGCGCAGGCGGTTTTGTAAGTCAGATGTGAAATCCCCGAGCTCAACTTGGGAACTGCGTCCGAAACTACAAGACTAGAATATGTCAGAGGggggTAGAATTCCACGTGTAGCAGTGAAATGCGTAGAGATGTGGAGGAATACCAATGGCGAAGGCAGCCcccTGGGATAATATTGACGC…
71	0	0	1	8	133	568	0	0	0	51	490	728	1	0	0	2	173	0	0	0	0	0	4	1	5	Bacteria;Firmicutes;Negativicutes;Selenomonadales;Veillonellaceae	TGGGGAATCTTCCGCAATGGACGAAAGTCTGACGGAGCGACGCCGCGTGAGTGACGAAGGCCCTTGGGTCGTAAAGCTCTGTCATTGGGGACGAACGGTCACATCAGGAAATGGGTGTGAAGTGACGGTACCCGAGAAGGAAGCCACGGCTAACTACGTGCCAGCAGCCGCGGTAATACGTAGGTGGCGAGCGTTGTCCGGAATTATTGGGCGTAAAGCgcgcgcAGGTGGGATCTTAAGTCTGTTCTCAAAGTTCGGAGCTTAACTCCGTGATGGGATGGAAACTGGGATTCTTGAGTACCGGAGAGGAAAGCGGAATTCCCCGTGTAGCGGTGAAATGCGTAGATATGGGGAGGAACACCAGTGGCGAAGGCGGCTTTCTGGACGGTGTCTGACACT…
72	1	2	145	1195	16	23	0	0	0	10	2	2	0	8	87	104	17	0	0	1	1	251	68	70	41	Bacteria;Proteobacteria;Alphaproteobacteria;Rhodospirillales;Rhodospirillaceae	TGGGGAATATTGGACAATGGGCGCAAGCCTGATCCAGCAATGCCGCGTGAGTGATGAAGGCCTTCGGGTTGTAAAGCTCTTTCGCACGCGACGATAATGACGGTAGCGTGAGAAGAAGCCCCGGCTAACTTCGTGCCAGCAGCCGCGGTAATACGAAGGgggCTAGCGTTGTTCGGAATTACTGGGCGTAAAGGGCGCGTAGGCGGCGCATCAAGTCAGACGTGAAAGCCCCGGGCTTAACCTGGGAATTGCGTTTGATACTGATGTGCTTGAGTTCGGGAGAGGTGAGTGGAATTCCCAGTGTAGAGGTGAAATTCGTAGATATTGGGAAGAACACCGGTGGCGAAGGCGGCTCACTGGACCGACACTGACGCTGAGGCGCGAAAGCGTGGGGAGCAA…
73	65	11	244	1	11	0	44	824	1611	31	15	3	1	1	0	0	0	0	11	0	0	0	0	62	38	Bacteria;Cyanobacteria/Chloroplast;Chloroplast;Chloroplast;Chloroplast;Cryptomonadaceae	TGGGGAATTTTCCGCAATGGGCGAAAGCCTGACGGAGCAATACCGCGTGAGGGATGAAAGCCTGTGGGTTGTAAACCTCTTTTCTCAAGGAAGAAATTCTGACGGTACTTGAGGAATAAGCATCGGCTAACTCTGTGCCAGCAGCCGCGGTAATACAGAGGATGCAAGCGTTATCCGGAATCACTGGGCATAAAGCGTCTGTAGGTCGCTTGCCAAGTCTGCTGTTAAAGATCAGGGCCTAACCCTGGGAAAGCAGTGGAAACTAGCAAGCTTGAGTGTGGTAGAGGTAGAGGGAATTCCTGGTGTAGCGGTGAAATGCGTAGATATTAGGAAGAACACCAATGGCGAAAGCACTCTACTGGGCCATAACTGACACTGAgagaCGACAGCTAGGGGAGC…
74	0	38	33	57	60	118	72	174	20	219	625	749	5	19	22	32	227	179	12	9	2	5	13	11	12	Bacteria;Verrucomicrobia;Spartobacteria;Spartobacteria_genera_incertae_sedis;Spartobacteria_genera_incertae_sedis;Spartobacteria_genera_incertae_sedis	TCGAGAATTtttCACAATGGgggCAACCCTGATGGAGCGACGCCGCGTGGAGGATGAAGGTCTTCGGATCGTAAACTCCTGTCAAACGGGAACAAGCAAGTGATAGTACCGTTAGAGGAAGAGACGGCTAACTCTGTGCCAGCAGCCGCGGTAATACAGAGGTCTCAAGCGTTGTTCGGATTCATTGGGCGTAAAGGGTGCGCAGGCTGTGGGGTAAGTCGGATGTGAAATTTAGGGGCTCAACCCCTAAACTGCATTCGATACTGCTCCGCTAGAGGTATGTAGAGGAGATTGGAATTCACGGTGTAGCAGTGAAATGCGTAGATATCGTGAGGAAGACCAGTGGCGAAGGCGAATCTCTGGGCATTACCTGACGCTCATGCACGAAGGCCAGGGGAG…
75	0	12	92	134	20	43	0	4	23	1	4	3	1	47	53	140	6	0	2	28	112	1112	1506	135	128	Bacteria;Proteobacteria;Gammaproteobacteria;Methylococcales;Methylococcaceae;Methylobacter	TGGGGAATATTGGACAATGGGCGAAAGCCTGATCCAGCAATACCGCGTgtgtgAAGAAGGCCTTAGGGTTGTAAAGCACTTTCAATTGGAAGGAAaaaCTCATGGCCAATACCCATGAGCTTGACATTACCTTTAGAAGAAGCACCGGCTAACTCCGTGCCAGCAGCCGCGGTAATACGGAGGGTGCGAGCGTTAATCGGAATTACTGGGCGTAAAGCGTGCGTAGGCGGCTCGTTAAGTCAGATGTGAAAGCCCTGGGCTCAACCTGGGAACGGCATTTGAAACTGGCGAGCTAGAGTTTGGGAGAGGAGAGTGGAATTTCAGGTGTAGCGGTGAAATGCGTAGAGATCTGAAGGAACACCAGTGGCGAAGGCGACTctctGGCCTAAAACTGACGCT…
76	0	30	123	222	77	50	26	18	371	45	44	27	0	0	5	23	143	1	0	5	23	4	99	329	286	Bacteria;Proteobacteria;Gammaproteobacteria;Xanthomonadales;Sinobacteraceae	TGGGGAATATTGGACAATGGgggAAACCCTGATCCAGCGACGCCGCGTGGGTGAAGAAGGCCTGCGGGTTGTAAAGCCCTTTCGTTGGGGAAGAAATGTTTCAACCTAATACGTTGGAATCTTGACGTTACCCAAAGAAGAAGCACCGGCTAACTCTGTGCCAGCAGCCGCGGTAATACAGAGGGTGCGAGCGTTAATCGGAATTACTGGGCGTAAAGCGCACGTAGATGGCTTCGTAAGTCAGATGTGAAATCCCCGGGCTCAACCTGGGAACTGCATTTGAAACTGCCTTGCTAGAATGTGGAAGAGGGAAGCGGAATTCCAGGTGTAGCGGTGAAATGCGTAGATATCTGGAGGAACATCAGTGGCGAAGGCGGCTTCCTGGTCCAACATTGACAT…
77	0	0	16	454	821	335	1	0	0	894	530	150	2	0	63	87	284	0	0	0	0	45	250	1193	998	Bacteria;Bacteroidetes;Bacteroidia;Bacteroidales;Porphyromonadaceae;Paludibacter	TGAGGAATATTGGTCAATGGGCGAGAGCCTGAACCAGCCAAGTCGCGTGAAGGAAGAAGGTTCTATGGATTGTAAACTTCTTTTGTAAGGGAATAAaaaaGGGTACGTGTACCCTATTGTATGTACTTTACGAATAAGGATCGGCTAACTCCGTGCCAGCAGCCGCGGTAATACGGAGGATCCAAGCGTTATCCGGATTTATTGGGTTTAAAGGGTGCGTAGGCGGACCCTTAAGTCAGTGGTGAAAGTTTGCGGCTCAACCGTAAAATTGCCATTGAAACTGAGGGTCTTGAGTGTAAATAAGGTAGGCGGAATGTGTTGTGTAGCGGTGAAATGCTTAGATATAACACAGAACACCAATTGCGAAGGCAGCTTACTGGGATACAACTGACGCTGAGG…
78	0	13	152	264	97	280	0	7	358	58	120	30	0	41	248	95	28	0	0	0	0	0	0	0	0	Bacteria;Proteobacteria;Betaproteobacteria;Neisseriales;Neisseriaceae	TGGGGAATTTTGGACAATGGgggCAACCCTGATCCAGCCATGCCGCGTGTCTGAAGAAGGCCTTCGGGTTGTAAAGGACTTTTGTCGGGGAGCAAATCCTGCTTACGAATACTGAGTGGGGATGAGAGTACCTGAAGAATAAGCACCGGCTAACTACGTGCCAGCAGCCGCGGTAATACGTAGGGTGCAAGCGTTAATCGGAATTACTGGGCGTAAAGCGTGCGCAGGCGGTAGTGCAAGTCTGATGTGAAAGCCCCGGGCTTAACCTGGGAACGGCATTGGAGACTGCATAACTAGAGTGCGTCAGAGGggggTAGAATTCCACGTGTAGCAGTGAAATGCGTAGAGATGTGGAGGAATACCGATGGCGAAGGCAGCCcccTGGGATGACACTGACGC…
79	0	0	0	8	124	72	0	1	0	41	281	453	0	0	1	0	40	0	0	0	0	3	29	82	482	Bacteria;Proteobacteria;Deltaproteobacteria;Bdellovibrionales;Bacteriovoracaceae;Bacteriovorax	TAGGGAATATTGCGCAATGGgggAAACCCTGACGCAGCGATGCCGCGTGAGTGAGGAAGGCCTTCGGGTTGTAAAGCTCTGTCGATGGGGAAaaaTGGCAGACGGTCTAATAGGCCGTTTGTTTGATGGTACCCATAAAGGAAGCACCGGCTAACTTCGTGCCAGCAGCCGCGGTAATACGAAGGGTGCAAGCGTTGTTCGGATTTACTGGGCGTAAAGGGCGTGTAGGCGGATAAATAAGTCAGGTGTGAAAGCTCGGGGCCTAACCCCGAAATTGCGCCTGAAACTGCTTATCTAGAATCTTGGAGAGGGAAGGGGAATTTCACGTGTAGGGGTAATATCCGTAGAGATGTGAAGGAACACCGGAGGCGAAGGCGCCTTCCTGGACAAGAATTGACG…
80	15	0	0	0	3	1	16	31	10	8	12	1	2	1	1	1	0	1	0	1	3	13	17	1302	244	Bacteria;Cyanobacteria/Chloroplast;Cyanobacteria;Family VI;Family VI;GpVI	TGGGGAATTTTCCGCAATGGGCGAAAGCCTGACGGAGCAATACCGCGTGAGGGACGAAGGTCTGTGGATTGTAAACCTCTTTTGTTAGGGAAGATAATGACGGTACCTAACGAATAAGCATCGGCTAACTCCGTGCCAGCAGCCGCGGTAAGACGGAGGATGCAAGCGTTATCCGGAATTATTGGGCGTAAAGCGTACGTAGGCTGTTAGATAAGTCTGTTGTCAAAGCGCGAGGCTCAACCTTGTAAAGGCAATGGAAACTGTTTGACTAGagagagaTAGGGGCAGGAGGAATTCCAGGTGTAGCGGTGAAATGCGTAGATATCTGGAAGAACACCAGTGGCGAAAGCGTCCTGCTGGATCTCAACTGACGCTGAAGTACGAAAGCTAGGGGAGCGA…
81	6	6	13	17	6	18	10	22	102	8	9	5	11	130	116	149	7	1	41	121	302	241	153	46	44	Bacteria;Proteobacteria;Betaproteobacteria;Burkholderiales;Burkholderiales_incertae_sedis	TGGGGAATTTTGGACAATGGACGCAAGTCTGATCCAGCCATGCCGCGTGCGGGAAGAAGGCCTTCGGGTTGTAAACCGCTTTTGTCAGGGAAGAAACGGACTGGGTTAATACCTTGGTCTAATGACGGTACCTGAAGAATAAGCACCGGCTAACTACGTGCCAGCAGCCGCGGTAATACGTAGGGTGCAAGCGTTAATCGGAATTACTGGGCGTAAAGCGTGCGCAGGCGGTTATGCAAGACAGATGTGAAATCCCCGGGCTCAACCTGGGAACTGCATTTGTGACTGCATGGCTAGAGTACGGTAGAGGgggATGGAATTCCGCGTGTAGCAGTGAAATGCGTAGATATGCGGAGGAACACCGATGGCGAAGGCAATCCCCTGGACCTGTACTGACGC…
82	55	2	0	1	1	0	0	26	1	1	0	0	72	71	4	3	0	8	1926	37	10	17	5	2	0	Bacteria;Bacteroidetes;Flavobacteriia;Flavobacteriales;Flavobacteriaceae;Flavobacterium	TGAGGAATATTGGACAATGGGCGCAAGCCTGATCCAGCCATGCCGCGTGCAGGAAGACGGTCCTATGGATTGTAAACTGCTTTTGTACAGGAAGAAACACTCCCTCGTGAGGGAGCTTGACGGTACTGTAAGAATAAGGATCGGCTAACTCCGTGCCAGCAGCCGCGGTAATACGGAGGATCCAAGCGTTATCCGGAATCATTGGGTTTAAAGGGTCCGTAGGCGGTTTAATAAGTCAGTGGTGAAAGCCCATCGCTCAACGATGGAACGGCCATTGATACTGTTAGACTTGAATTATTAGGAAGTAACTAGAATATGTAGTGTAGCGGTGAAATGCTTAGATATTACATGGAATACCAATTGCGAAGGCAGGTTACTACTAATGGATTGACGCTGATG…
83	1	18	2	2	0	1	2	4	4	1	0	2	0	47	3	5	6	0	0	307	386	243	193	74	87	Bacteria;Proteobacteria;Betaproteobacteria;Gallionellales;Gallionellaceae;Sideroxydans	TGGGGAATTTTGGACAATGGgggCAACCCTGATCCAGCCATGCCGCGTgtgtgAAGAAGGCCTTCGGGTTGTAAAGCACTTTCGGACGGAACGAAATCGCACGGGTGAATATCCCGTGTGGATGACGGTACTGTAAGAAGAAGCACCGGCTAACTACGTGCCAGCAGCCGCGGTAATACGTAGGGTGCGAGCGTTAATCGGAATTACTGGGCGTAAAGCGTGCGCAGGCGGCTTTGCAAGTCAGACGTGAAATCCCCGGGCTTAACCTGGGAATGGCGTTTGAAACTACGGAGCTGGAGTGTGGCAGAGGggggTAGAATTCCACGTGTAGCAGTGAAATGCGTAGATATGTGGAGGAATACCGATGGCGAAGGCAGCCcccTGGGCCAACACTGACGC…
84	689	13	1	10	10	9	1622	66	0	5	6	4	11	22	2	1	7	0	0	1	0	0	0	0	0	Bacteria;Actinobacteria;Actinobacteria;Acidimicrobiales;Acidimicrobiaceae;Ilumatobacter	TGGGGAATCTTGTGCAATGGGCGAAAGCCTGACACAGCCACGCCGCGTGCGGGAAGAAGGCCTTCGGGTCGTAAACCGCTTTCAGCAGGAACGAAAATGACGGTACCTGCAGAAGAAGGAGCGGCCAACTACGTGCCAGCAGCCGCGGTGACACGTAGGCTCCAAGCGTTGTCCGGATTTATTGGGCGTAAAGAGCTCGTAGGCGGTTCAGCAAGTCGGGTGTGAAAACTCTGGGCTTAACCCAGAGCCTGCACCCGAAACTGCTGTGACTAGAGTTTGGTAGGGGAGAGGGGAATTCCTGGTGTAGCGGTGAAATGCGCAGATATCAGGAGGAACACCGGTGGCGAAGGCGCCTctctGGGCCAATACTGACGCTGAGGAGCGAAAGCGTGGGTAGCA…
85	0	0	5	83	530	125	0	0	1	191	516	1499	1	0	1	2	184	2	0	0	1	9	41	32	178	Bacteria;Proteobacteria;Deltaproteobacteria;Syntrophobacterales;Syntrophaceae;Smithella	TGAGGAATATTGCGCAATGGgggCAACCCTGACGCAGCAACGCCGCGTGAGTGAGGAAGGTTTTCGGATCGTAAAGCTCTGTCGAGTGGGAAGAAATGtgtgGTGGCTAATATCCATCATGCTTGACGGTACCGCTAAAGGAAGCACCGGCTAACTCCGTGCCAGCAGCCGCGGTAATACGGggggTGCAAGCGTTGTTCGGAATTATTGGGCGTAAAGAGCGTGTAGGCGGCTGGATTAGTCAGATGTGAAAGCCCTGGGCTTAACCCAGGAAGTGCATTTGAAACTGTCCGGCTTGAGTAAGGGAGAGGAAAGTGGAATTCCTGGTGTAGAGGTGAAATTCGTAGATATCAGGAGGAACACCGGTGGCGAAGGCGACTTTCTGGCCCTATACTGACG…
86	0	441	213	61	48	27	1	0	446	130	156	124	0	1	47	58	26	0	0	0	1	1	0	0	1	Bacteria;Proteobacteria;Alphaproteobacteria;Rhodospirillales;Acetobacteraceae	TGGGGAATATTGGACAATGGgggCAACCCTGATCCAGCAATGCCGCGTGGATGAAGAAGGTCTTCGGATTGTAAAGTCCTTTCGACGGGGACGATGATGACGGTACCCGTAGAAGAAGCCCCGGCTAACTTCGTGCCAGCAGCCGCGGTAATACGAAGGgggCTAGCGTTGCTCGGAATGACTGGGCGTAAAGGGCGCGTAGGCGGTTTGATTAGTTAGGCGTGAAATTCCCGGGCTCAACCTGGGAACTGCGTTTAATACAGTCAGACTTGAGTTCGGAAGAGGGTCGTGGAATTCCCAGTGTAGAGGTGAAATTCGTAGATATTGGGAAGAACACCGGTGGCGAAGGCGGCGACCTGGTCCGATACTGACGCTGAGGCGCGAAAGCGTGGGGAGCAA…
87	2573	5	2	2	2	2	1	31	1	11	5	3	0	308	10	0	4	145	362	16	31	41	19	105	39	Bacteria;Bacteroidetes;Flavobacteriia;Flavobacteriales;Flavobacteriaceae;Flavobacterium	TGAGGAATATTGGTCAATGGGCGCAAGCCTGAACCAGCCATGCCGCGTGCAGGATGACGGTCCTATGGATTGTAAACTGCTTTTGTACAGGAAGAAACACTCGGACGTGTCCGAGCTTGACGGTACTGTAAGAATAAGGATCGGCTAACTCCGTGCCAGCAGCCGCGGTAATACGGAGGATCCAAGCGTTATCCGGAATCATTGGGTTTAAAGGGTCCGTAGGCGGCTTAATAAGTCAGTGGTGAAAGCCCTACGCTTAACGTAGGAACGGCCATTGATACTGTTAGGCTTGAATTATTAGGAAGTAACTAGAATATGTAGTGTAGCGGTGAAATGCTTAGAGATTACATGGAATACCAATTGCGAAGGCAGGTTACTACTAATGGATTGACGCTGATG…
88	16	41	5	5	2	3	9	6	2	14	7	3	119	39	11	1	5	32	1435	185	80	40	21	7	3	Bacteria;Bacteroidetes;Flavobacteriia;Flavobacteriales;Flavobacteriaceae;Flavobacterium	TGAGGAATATTGGACAATGGGCGCAAGCCTGATCCAGCCATGCCGCGTGCAGGAAGAAGCATCTATGGTgtgtAAACTGCTTTTGTACAGGAAGAAACACTCCCTCGTGAGGGAGCTTGACGGTACTGTAAGAATAAGGATCGGCTAACTCCGTGCCAGCAGCCGCGGTAATACGGAGGATCCAAGCGTTATCCGGAATCATTGGGTTTAAAGGGTCCGTAGGCGGTTTAATAAGTCAGTGGTGAAATCTGGTCGCTCAACGATCAAACGGCCATTGATACTGTTAGACTTGAATTACTAGGAAGTAACTAGAATATGTAGTGTAGCGGTGAAATGCTTAGATATTACATGGAATACCAATTGCGAAGGCAGGTTACTACTAGTGGATTGACGCTGATG…
89	0	0	0	0	0	0	0	0	0	0	0	0	1	0	0	1	0	0	1	0	0	1275	317	439	400	Bacteria;Proteobacteria;Gammaproteobacteria;Gammaproteobacteria_incertae_sedis	TGGGGAATATTGGACAATGGGCGAAAGCCTGATCCAGCAATGCCGCGTgtgtgAAGAAGGCCTTCGGGTTGTAAAGCACTTTCAGTGGGAAAGAAAAGTTTAGTGCTAATATCACTAGGCCTTGACGTTACCCAAAGAAGAAGCACCGGCTAACTCCGTGCCAGCAGCCGCGGTAATACGGAGGGTGCAAGCGTTAATCGGAATTACTGGGCGTAAAGCGTGCGTAGGCGGTACAGTCAGTCAGATGTGAAATCCCTGGGCTTAACCTAGGAACTGCATTTGATACTGCTGAACTAGAGTATGGTAGAGGGAGGTGGAATTCCGGGTGTAGCGGTGAAATGCGTAGATATCCGGAGGAACACCAGTGGCGAAGGCGGCCTCCTGGGCCAATACTGACGC…
90	7	0	0	0	2	3	1	2	1	0	3	2	2983	45	1	14	0	1	2	2	0	0	1	1	0	Bacteria;Bacteroidetes;Sphingobacteriia;Sphingobacteriales;Chitinophagaceae;Sediminibacterium	TAAGGAATATTGGACAATGGGCGCAAGCCTGATCCAGCCATGCCGCGTGAAGGATTAAGGTCCTCTGGATTGTAAACTTCTTTTATAGGGGACGAAaaaaGGGCATTCTTGCTCACTTGACGGTACCCTATGAATAAGCACCGGCTAACTCCGTGCCAGCAGCCGCGGTAATACGGAGGGTGCAAGCGTTATCCGGATTCACTGGGTTTAAAGGGTGCGTAGGCGGGCAGGTAAGTCAGTGGTGAAATCCTAGAGCTTAACTCTAGAACTGCCATTGATACTATCTGTCTTGAATATTGTGGAGGTAAGCGGAATATGTCATGTAGCGGTGAAATGCTTAGATATGACATAGAACACCTATTGCGAAGGCAGCTTACTACGCATatatTGACGCTGAGG…
91	34	667	131	13	5	12	573	265	25	12	1	5	0	183	81	38	12	74	151	47	29	6	0	4	4	Bacteria;Actinobacteria;Actinobacteria;Actinomycetales	TGGGGAATATTGGGCAATGGACGAAAGTCTGACCCAGCGACGCCGCGTGAGGGATGAAGGCCTTCGGGTTGTAAACCTCTTTCAGTAGGGAAGAAGCGAAAGTGACGGTACCTAAAGAAGAAGCACCGGCTAACTATGTGCCAGCAGCCGCGGTAATACATAGGGTGCAAGCGTTGTCCGGAATTATTGGGCGTAAAGAGCTCGTAGGTGGTTTGTTGCGTCGGGTGTGAAATTCAGGGGCTCAACCCCTGACCTGCACTCGATACGGGCAAGCTAGAGTTTGGTAGGGGAGACTGGAATTCCTGGTGTAGCGGTGGAATGCGCAGATATCAGGAGGAACACCAATGGCGAAGGCAGGTCTCTGGGCCAATACTGACACTGAGGAGCGAAAGCGCGGGG…
92	5	357	35	21	36	43	658	297	77	34	33	5	0	33	56	47	51	0	0	14	49	10	6	2	0	Bacteria;Actinobacteria;Actinobacteria;Acidimicrobiales;Acidimicrobineae_incertae_sedis;Aciditerrimonas	TGGGGAATCTTGCGCAATGGGCGAAAGCCTGACGCAGCAACGCCGCGTGAGGGACGAAGGTTTTCTGAATTGTAAACCTCTTTCAGCAGGGAAGATAATGACGGTACCTGCAGAAGAAGCACCGGCTAACTACGTGCCAGCAGCCGCGGTGATACGTAGGGTGCAAGCGTTGTCCGGATTTATTGGGCGTAAAGAGCTCGTAGGCGGTTTGGTAAGTCGGTTGTGAAATCCCCAGGCTCAACCTGGGGCCTGCATTCGATACTGCCATGACTAGAGTTTGGTAGGGGACCACGGAATTCCTGGTGTAGCGGTGGAATGCGCAGATATCAGGAGGAACACCAGTAGCGAAGGCGGTGGTCTGGGCCAATACTGACGCTGAGGAGCGAAAGCGTGGGGAGC…
93	3	645	19	5	3	8	2	269	55	6	2	2	0	223	11	4	0	0	0	103	225	85	52	11	9	Bacteria;Proteobacteria;Alphaproteobacteria;Rhodospirillales;Acetobacteraceae	TGGGGAATATTGGACAATGGGCGAAAGCCTGATCCAGCAATGCCGCGTgtgtgAAGAAGGTCTTCGGATTGTAAAGCACTTTCGACGGGGACGATGATGACGGTACCCGTAGAAGAAGCCCCGGCTAACTTCGTGCCAGCAGCCGCGGTAATACGAAGGgggCTAGCGTTGCTCGGAATGACTGGGCGTAAAGGGCGCGTAGGCGGTTCGGTTAGTTAGGCGTGAAATTCCTGGGCTCAACCTAGGGACTGCGCTTAATACAGCCGGGCTTGAGTTCGGAAGAGGGTAGTGGAATTCCCAGTGTAGAGGTGAAATTCGTAGATATTGGGAAGAACACCGGTGGCGAAGGCGGCTACCTGGTCCGATACTGACGCTGAGGCGCGAAAGCGTGGGGAGCAA…
94	388	45	19	1	1	4	1332	441	122	16	29	10	4	124	32	11	13	319	47	179	170	59	34	17	7	Bacteria;Proteobacteria;Alphaproteobacteria;Rhizobiales;Beijerinckiaceae;Beijerinckia	TGGGGAATATTGGACAATGGGCGAAAGCCTGATCCAGCCATGCCGCGTGAGTGATGAAGGCCTTAGGGTTGTAAAGCTCTTTTACCCGGGAAGATAATGACGGTACCGGGAGAATAAGCCCCGGCTAACTTCGTGCCAGCAGCCGCGGTAATACGAAGGgggCTAGCGTTGTTCGGATTTACTGGGCGTAAAGCGCACGTAGGCGGATCTTTAAGTCAGAGGTGAAATCCCAGGGCTCAACCCTGGAACTGCCTTTGATACTGGGGATCTCGAGTCCGGGAGAGGTGAGTGGAACTGCGAGTGTAGAGGTGAAATTCGTAGATATTCGCAAGAACACCAGTGGCGAAGGCGGCTCACTGGCCCGGAACTGACGCTGAGGTGCGAAAGCGTGGGGAGCAA…
95	74	35	22	1	3	2	428	332	33	3	2	4	7	248	108	41	6	23	2	85	130	255	128	137	64	Bacteria;Bacteroidetes;Sphingobacteriia;Sphingobacteriales;Chitinophagaceae;Ferruginibacter	TAAGGAATATTGGTCAATGGACGAAAGTCTGAACCAGCCATGCCGCGTGAAGGATGAAGGCCCTCTGGGTTGTAAACTTCTTTTATCTGGGACGAAaaaaGGGCTTTCTAGCTCACTTGACGGTACCAGAGGAATAAGCACCGGCTAACTCCGTGCCAGCAGCCGCGGTAATACGGAGGGTGCAAGCGTTATCCGGATTTACTGGGTTTAAAGGGTGCGTAGGTGGGCAGTTAAGTCAGTGGTGAAATCTCCGAGCTTAACTCGGAAACTGCCATTGATACTATCTGTCTTGAATATTCTGGAGGTGAGCGGAATATGTCATGTAGCGGTGAAATGCTTAGATATGACATAGAACACCAATTGCGAAGGCAGCTCACTACGGGATTATTGACACTGAGG…
96	0	5	250	0	1	0	4	8	1238	18	12	1	0	0	5	8	1	0	0	0	0	0	0	0	0	Bacteria;Cyanobacteria/Chloroplast;Chloroplast;Chloroplast;Chloroplast;Chlorophyta	TGAGGAATTTTCCGCAATGGGCGAAAGCCTGACGGAGCAATGCCGCGTGAAGGATGAAGGCCTATGGGTTGTAAACTTCTTTTCTCAGAGAAGAAATTTTGACGGTATCTGAGGAATAAGCATCGGCTAACTCTGTGCCAGCAGCCGCGGTAAGACAGAGGATGCAAGCGTTATCCGGAATAATTGGGCGTAAAGCGTCTGTAGGTGGTTAGACAAGTCTTTTGTCAAAGATCAGGGCTTAACCCTGGGCCGGCAAGAGAAACTATTTGACTAGAGTTCGGTAGGGGCAGAGGGAATTCCCGGTGGAGCGGTGAAATGCGTAGAGATCGGGAGGAACACCAAAGGCGAAAGCACTCTGCTGGGCCGCCACTGACACTGAgagaCGAAAGCGAGGGGAGC…
97	79	633	48	3	3	3	4	365	14	24	56	29	0	229	13	7	5	1	0	0	0	0	0	0	0	Bacteria;Proteobacteria	TAGGGAATTTTGCACAATGGGCGCAAGCCTGATGCAGCAACGCCGCGTGAGTGAAGAAGGCTCTTGGGTTGTAAAGCTCTTTCGGCTGGAAAGAAGGGATTGCCTGCGAACAGTTGGCAATTCTGACGGTACCAGAAGAAGAAGCACCTGCTAACTTCGTGCCAGCAGCAGCGGTAATACGAAGGGTGCAAGCGTTGTTCGGAATTACTGGGCGTAAAGCgcgcgTAGGCGGGCTAGAAAGTCGATTGTGAAATCCCTGGGCTCAACCTGGGAATGGCAGTCGAAACTCCTAGTCTTGAGTGCCTGAGAGGATGGCGGAATTCCCGGTGTAGTAGTGAAATACGTAGATATCGGGAAGAACACCTGAGGCGAAGGCGGCTATCTGGCGGTGCACTGACG…
98	55	379	29	0	2	2	4	232	107	7	2	6	5	58	1	0	3	15	2	219	212	30	48	15	8	Bacteria;Bacteroidetes	TAGGGAATATTGGTCAATGGAGGCAACTCTGAACCAGCCATGCCGCGTGCAGGACTAAGGCCCTATGGGTCGTAAACTGCTTTTGAACGGGAAGAAATGTATCTACGTGTAGATATTTGACGGTACCGTTAGAATAAGGATCGGCTAACTTCGTGCCAGCAGCCGCGGTAATACGAAGGATCCAAGCGTTGTCCGGATTTACTGGGTTTAAAGGGTGCGTAGGCGGACTTATAAGTCAGTGGTGAAAGCCTTCAGCTTAACTGAAGAACTGCCATTGAAACTGTAAGTCTCGAGTTCGGTTGAGGTCATTGGAATGTAACATGTAGCGGTGAAATGCATAGATATGTTACAGAACACCAATTGCGAAGGCAGATGACTAAACCGAAACTGACGCTGAGG…
99	255	0	0	1	0	0	89	6	0	4	4	4	323	3	0	2	0	1167	254	20	25	16	3	4	6	Bacteria;Proteobacteria;Alphaproteobacteria;Rhodospirillales;Acetobacteraceae	TGGGGAATATTGGACAATGGgggCAACCCTGATCCAGCAATGCCGCGTgtgtgAAGAAGGTCTTCGGATTGTAAAGCACTTTCGACGGGGACGATGATGACGGTACCCGTAGAAGAAGCCCCGGCTAACTTCGTGCCAGCAGCCGCGGTAATACGAAGGgggCTAGCGTTGCTCGGAATGACTGGGCGTAAAGGGCGCGTAGGCGGCGGCGTAAGTCAGATGTGAAATTCCTGGGCTTAACCTGGgggCTGCATTTGAGACTGCGATGCTAGAGGATGGAAGAGGCTCGTGGAATTCCCAGTGTAGAGGTGAAATTCGTAGATATTGGGAAGAACACCGGTGGCGAAGGCGGCGAGCTGGTCCATTACTGACGCTGAGGCGCGATAGCGTGGGGAGCAA…
100	721	12	4	1	2	8	389	122	4	8	13	2	36	1	13	6	2	92	627	533	40	9	4	16	6	Bacteria;Cyanobacteria/Chloroplast;Cyanobacteria;Family II;Family II;GpIIa	TGGGGAATTTTCCGCAATGGGCGCAAGCCTGACGGAGCAACGCCGCGTGAGGGATGAAGGCCTCTGGGCTGTAAACCTCTTTTCTCAAGGAAGAAGAACTGACGGTACTTGAGGAATAAGCCACGGCTAATTCCGTGCCAGCAGCCGCGGTAATACGGGAGTGGCAAGCGTTATCCGGAATTATTGGGCGTAAAGCGTCCGCAGGCGGCCTTGAAAGTCTGTCGTTAAAGCGTGGAGCTTAACTCCATTTCGGCGGTGGAAACTACAAGGCTTGAGTGTGGTAGGGGCAGAGGGAATTCCCGGTGTAGCGGTGAAATGCGTAGATATCGGGAAGAACACCAGTGGCGAAGGCGCTCTGCTGGGCCATAACTGACGCTCATGGACGAAAGCTAGGGGAGC…
101	0	96	3	2	1	3	4	9	4	3	2	2	0	141	21	18	3	0	3	169	302	148	165	113	61	Bacteria;Proteobacteria;Betaproteobacteria;Rhodocyclales;Rhodocyclaceae	TGGGGAATTTTGGACAATGGGCGCAAGCCTGATCCAGCCATGCCGCGTGAGTGAAGAAGGCCTTCGGGTTGTAAAGCTCTTTCGGCCGGGACGAAATCGCATGCGTGAATATCGTgtgtgGATGACGGTACCGGAATAAGAAGCACCGGCTAACTACGTGCCAGCAGCCGCGGTAATACGTAGGGTGCGAGCGTTAATCGGAATTACTGGGCGTAAAGCGTGCGCAGGCGGTTTCGTAAGCCAGATGTGAAATCCCCGGGCTTAACCTGGGAACTGCATTTGGGACTGCGAGGCTAGAGTACGGCAGAGGGAGGTGGAATTCCACGTGTAGCAGTGAAATGCGTAGATATGTGGAGGAACACCGATGGCGAAGGCAGCCTCCTGGGCTAGTACTGACGC…
102	49	22	27	17	9	21	296	53	14	2	4	3	1	46	47	39	21	0	0	83	130	116	162	138	113	Bacteria;Actinobacteria;Actinobacteria	TGGGGAATCTTGCGCAATGGGCGAAAGCCTGACGCAGCAACGCCGCGTGAGGGAAGAAGGCCTTCGGGTTGTAAACCTCTTTCAGGAGGGACGAAGCCACCAGGGTTAATAGCCTATGGGGTGACGGTACCTTCAGAAGAAGCCCCGGCTAACTACGTGCCAGCAGCCGCGGTAATACGTAGGgggCAAGCGTTGTCCGGAATCATTGGGCGTAAAGCGCGTGTAGGCGGCTTGGTCAGTCTGGCGTGAAATCTTGGGGCTCAACCCCAAGCCTGCGTTGGATACTGCCTCGCTCGAGTCCGGGAGAGGAAAGCGGAATTCCCAGTGTAGCGGTGAAATGCGCAGATATTGGGAAGAACACCGGTGGCGAAGGCGGCTTTCTGGAACGGTACTGACGCT…
103	0	0	1	3	0	2	0	1	0	0	0	0	0	0	5	8	5	0	0	0	0	771	51	6	2	Bacteria;Proteobacteria;Alphaproteobacteria;Rhodospirillales;Rhodospirillaceae	TGGGGAATATTGGACAATGGGCGAAAGCCTGATCCAGCAATGCCGCGTGAGTGATGAAGGCCTTCGGGTTGTAAAGCTCTTTCGCACGTGACGATTATGACGGTAACGTGAGAAGAAGCCCCGGCTAACTTCGTGCCAGCAGCCGCGGTAATACGAAGGgggCTAGCGTTGTTCGGAATTACTGGGCGTAAAGGGCGCGTAGGCGGCTCACCAAGTCAGGCGTGAAAGCCCCGGGCTTAACCTGGGAACTGCGTTTGAGACTGTTGAGCTAGAGTTCAGGAGAGGCGGGTGGAATTCCCAGTGTAGAGGTGAAATTCGTAGATATTGGGAAGAACACCGGTGGCGAAGGCGGCCCGCTGGACTGATACTGACGCTGAGGCGCGAAAGCGTGGGGAGCAA…
104	542	176	251	94	22	31	533	407	579	82	90	34	10	589	550	493	184	576	983	201	152	120	54	23	13	Bacteria;Proteobacteria;Betaproteobacteria;Burkholderiales;Comamonadaceae;Limnohabitans	TGGGGAATTTTGGACAATGGACGCAAGTCTGATCCAGCCATTCCGCGTGCAGGACGAAGGCCTTCGGGTTGTAAACTGCTTTTGTACGGAACGAAAAGGCTTCTCCTAATACGAGAGGCTCATGACGGTACCGTAAGAATAAGCACCGGCTAACTACGTGCCAGCAGCCGCGGTAATACGTAGGGTGCAAGCGTTAATCGGAATTACTGGGCGTAAAGCGTGCGCAGGCGGTTAtataAGACAGATGTGAAATCCCCGGGCTCAACCTGGGAACTGCATTTGTGACTGTATAGCTGGAGTACGGCAGAGGgggATGGAATTCCGCGTGTAGCAGTGAAATGCGTAGATATGCGGAGGAACACCGATGGCGAAGGCAATCCCCTGGGCCTGTACTGACGC…
105	813	83	1	5	12	8	43	78	5	4	1	6	123	121	13	3	7	33	55	163	148	36	41	29	16	Bacteria;Proteobacteria;Betaproteobacteria;Burkholderiales;Comamonadaceae;Comamonas	TGGGGAATTTTGGACAATGGACGAAAGTCTGATCCAGCCATTCCGCGTGCAGGACGAAGGCCTTCGGGTTGTAAACTGCTTTTGTACGGAACGAAaaaGCCTTGGCTAATACCCAGGGTCCATGACGGTACCGTAAGAATAAGCACCGGCTAACTACGTGCCAGCAGCCGCGGTAATACGTAGGGTGCGAGCGTTAATCGGAATTACTGGGCGTAAAGCGTGCGCAGGCGGTTTTGTAAGACAGAGGTGAAATCCCCGGGCTCAACCTGGGAACTGCCTTTGTGACTGCAAGGCTAGAGTGCGGCAGAGGgggATGGAATTCCGCGTGTAGCAGTGAAATGCGTAGATATGCGGAGGAACACCGATGGCGAAGGCAATCCCCTGGGCCTGCACTGACGC…
106	23	169	23	9	14	15	212	115	139	30	47	9	0	26	49	52	46	70	194	72	55	31	19	35	41	Bacteria;Proteobacteria;Alphaproteobacteria;Caulobacterales;Caulobacteraceae;Phenylobacterium	TAGGGAATCTTGCGCAATGGGCGAAAGCCTGACGCAGCCATGCCGCGTGAATGATGAAGGTCTTAGGATTGTAAAATTCTTTCACCGGGGACGATAATGACGGTACCCGGAGAAGAAGCCCCGGCTAACTTCGTGCCAGCAGCCGCGGTAATACGAAGGgggCTAGCGTTGCTCGGAATTACTGGGCGTAAAGGGCGCGTAGGCGGATAGTTTAGTCAGAGGTGAAAGCCCAGGGCTCAACCTTGGAAATGCCTTTGATACTGGCTATCTTGAGTACGGGAGAGGTgtgtgGAACTCCGAGTGTAGAGGTGAAATTCGTAGATATTCGGAAGAACACCGGTGGCGAAGGCGACacacTGGCCCGTTACTGACGCTGAGGCGCGAAAGCGTGGGGAGCAA…
107	223	386	28	22	22	15	68	374	1	15	7	10	3	241	10	5	3	0	0	182	76	37	27	16	12	Bacteria;Actinobacteria;Actinobacteria;Acidimicrobiales;Acidimicrobiaceae;Ilumatobacter	TGGGGAATCTTGCGCAATGGGCGAAAGCCTGACGCAGCAACGCCGCGTGCGGGAAGAAGGCCTTAGGGTTGTAAACCGCTTTCAGCAGGGAAGAAAATGACTGTACCTGCAGAAGAAGGTGCGGCCAACTACGTGCCAGCAGCCGCGGTGACACGTAGGCACCAAGCGTTGTCCGGATTTATTGGGCGTAAAGAGCTCGTAGGCGGTTCAGTTAGTTGGGTGTGAAAACTCCGGGCTTAACCCGGAGCCGCCACCCAATACTGCTGTGACTAGAGTTCGGTAGGGGAGCGGGGAATTCCTAGTGTAGCGGTGAAATGCGCAGATATTAGGAGGAACACCGGTGGCGAAGGCGCCGCTCTGGGCCGAAACTGACGCTGAGGAGCGAAAGCATGGGTAGCA…
108	1	118	51	333	341	147	0	71	118	134	156	329	0	4	48	52	8	0	0	0	1	1	4	3	26	Bacteria;Bacteroidetes;Bacteroidia;Bacteroidales;Prolixibacteraceae	TGAGGAATATTGGTCAATGGGCGCGAGCCTGAACCAGCCATCCCGCGTGCAGGAAGACGGCCCTATGGGTTGTAAACTGCTTtttCGCATGAAGAACATCCCGGACGTGTCTGGGACTGACGGTAATGCGTGAATAAGCACCGGCTAACTCCGTGCCAGCAGCCGCGGTAATACGGAGGGTGCAAGCGTTATCCGGATTTATTGGGTTTAAAGGGTGCGTAGGCGGCATTTTAAGTCAGTGGTGAAATCCTGCAGCTCAACTGTAGAACAGCCATTGAAACTGAAGTACTTGAGTAATCTTGAGGTAGGCGGAATGTGTAGTGTAGCGGTGAAATGCTTAGATATTACACAGAACACCGATTGCGAAGGCAGCTTACTAAGGATTTACTGACGCTGATG…
109	18	121	0	0	1	1	27	384	1	6	2	0	0	493	13	15	12	0	0	25	44	1	3	1	0	Bacteria;Verrucomicrobia;Spartobacteria;Spartobacteria_genera_incertae_sedis;Spartobacteria_genera_incertae_sedis;Spartobacteria_genera_incertae_sedis	TCGAGAATTtttCTCAATGGGCGAAAGCCTGAAGGAGCGACGCCGCGTGGAGGATGAAGGTCTTCGGATCGTAAACTCCTGTCATGAgagagTAAGACATTACGTTAACTGCGTGGATGTTTGATAGTACCTCAAGAGGAAGAGACGGCTAACTCTGTGCCAGCAGCCGCGGTAATACAGAGGTCTCAAGCGTTGTTCGGATTCATTGGGCGTAAAGGGTGCGTAGGCGGCTTGGTAAGTCAGATGTGAAATCCTGGGGCTCAACCTCGGAACTGCATTTGATACTGCCAGGCTAGAGTACTGGAGAGGAGACTGGAATTTACGGTGTAGCAGTGAAATGCGTAGATATCGTAAGGAAGGCCAGTGGCGAAGGCGAGTCTCTGGACAGTAACTGACGCT…
110	0	0	1	26	75	25	0	0	0	16	103	264	0	0	2	2	342	0	0	0	1	2	11	15	30	Bacteria;Proteobacteria;Deltaproteobacteria;Syntrophobacterales;Syntrophaceae;Desulfomonile	TGAGGAATATTGCGCAATGGAGGAAACTCTGACGCAGCAACGCCGCGTGGGTGAAGAAGGCTTTCGGGTTGTAAAGCCCTGTCAGGTGGGAAGAAACCTCTTTGAGTAAATAGCTCAGAGAACTGACGGTACCACCAAAGGAAGCACCGGCTAACTCCGTGCCAGCAGCCGCGGTAAGACGGAGGGTGCAAGCGTTGTTCGGAATCACTGGGCGTAAAGCGCGTGTAGGCGGCCCGATTAGTCGAGTGTGAAAGCCCGGGGCTCAACCTCGGAAGCGCATTCGAAACTGTCGGGCTTGAGTACGGGAGAGGGAAGTGGAATTCCTGGTGTAGAGGTGAAATTCGTAGATATCAGGAGGAACACCGGTGGCGAAGGCGGCTTCCTGGACCGATACTGACG…
111	0	0	0	0	0	0	0	0	0	0	0	0	0	1	0	0	1	0	0	445	293	46	8	4	3	Bacteria;Actinobacteria;Actinobacteria;Acidimicrobiales	TGGGGAATCTTGCGCAATGGGCGAAAGCCTGACGCAGCAACGCCGCGTGCGGGAAGAAGGCTTTCGGGCTGTAAACCGCTTTCAGCAGGAACGAAAATGACGGTACCTGCAGAAGAAGGAGCGGCCAACTATGTGCCAGCAGCCGCGGTGATACATAGGCTTCAAGCGTTGTCCGGATTTATTGGGCGTAAAGAGTTCGTAGGCGGTCGAGTAAGTCGGGTGTGAAAATTCTGGGCTTAACCCAGAGACGCCACCCGATACTGCTTAACTTGAGTTCGATAGGGGAGTGGGGAATTCCTAGTGTAGCGGTGAAATGCGCAGATATTAGGAGGAACACCGGTGGCGAAGGCGCCACTCTGGATCGATACTGACGCTGAGGAACGAAAGCATGGGTAGCAA…
112	183	494	52	19	62	52	14	124	17	23	9	8	1	166	30	19	18	1	0	188	83	19	27	23	11	Bacteria;Verrucomicrobia;Opitutae;Puniceicoccales;Puniceicoccaceae	TTTCGAATCGTTCACAATGGgggCAACCCTGATGGCGCGACGCCGCGTGGgggATGAAGGTCTTCGGATTGTAAACTCCTGTCATTGGGGACTAATGGCCAGGCTCATACCCTGGTTTGAATTAACCCAAAGAGGAAGCAGTGGCTAACTCTGTGCCAGCAGCCGCGGTAATACAGAGACTGCAAGCGTTACTCGGATTCACTGGGCGTAAAGGGAGCGCAGGCGGACTCGTgtgtCGGACGTGAAATACCGGGGCTCAACCCCGGGGCTGCGTCCGAAACTACGAGTCTAGAGACTTGGAGGGGTAAGCGGAATTCTTGGTGGAGCAGTGAAATGCGTAGATATCAAGAGGAACACCAACGGCGAAGGCAGCTTACTGGACAAGATCTGACGCTCAGG…
113	0	1	0	111	244	92	0	0	0	275	147	156	0	0	0	5	46	0	0	0	0	11	36	69	186	Bacteria;Bacteroidetes;Bacteroidia;Bacteroidales;Prolixibacteraceae;Prolixibacter	TGAGGAATATTGGTCAATGGGCGAGAGCCTGAACCAGCCATCCCGCGTGCAGGAAGACGGCCCTATGGGTTGTAAACTGCTTTTGTGCAGGAAGAATGTGCCCATCGTGATGGGTATTGACGGTACTGCATGAATAAGCACCGGCTAACTCCGTGCCAGCAGCCGCGGTAATACGGAGGGTGCAAGCGTTATCCGGATTTATTGGGTTTAAAGGGTGCGTAGGCGGTAAAATAAGTCAGTGGTGAAAAGCTGCAGCTCAACTGTAGTCCTGCCATTGAAACTGTTTTACTTGAGTAACCATGAGGTAGGCGGAATGTGTAGTGTAGCGGTGAAATGCTTAGATATTACACAGAACACCGATTGCGTAGGCAGCTTACTAGCGGTTCACTGACGCTGATG…
114	0	0	1	35	195	110	0	0	0	147	135	201	0	0	2	0	118	0	0	1	0	5	26	46	83	Bacteria;Elusimicrobia;Endomicrobia;Candidatus Endomicrobium;Candidatus Endomicrobium;Candidatus Endomicrobium	TGGGGAATTTTGGACAATGGGCGAAAGCCTGATCCAGCGACGCCGCGTGGAGGATGAAGGTCTTCGGATTGTAAACTCCTTtttGAGGGGACGAAaaaaaTGACGGTACCCTTAGAATAAGCCACGGCTAACTACGTGCCAGCAGCCGCGGTAATACGTAGGTGGCGAGCGTTACTCGGAATTACTAGGCGTAAAGCGCTTGTAGGTGGTTGGACAAGTCTGTAGTGAAATTTCCCGGCTTAACCGGGAAGGGTCTACGGAAACTGTCCGGCTTGAGTGTGGTAGGgggTGACGGAATTCCCGGTGTAGCGGTGAAATGCGTAGATATCGGGAGGAACACCAATGGCGAAAGCAGTCACCTGGGCCAATACTGACACTGAGGAGCGAAAGCTAGGGGAG…
115	0	0	2	96	208	127	0	0	2	67	119	343	0	0	0	1	47	0	0	0	0	2	8	70	105	Bacteria;Verrucomicrobia;Subdivision3;Subdivision3_genera_incertae_sedis;Subdivision3_genera_incertae_sedis;Subdivision3_genera_incertae_sedis	TCGAGAATTtttCACAATGGGCGCAAGCCTGATGGAGCGACGCCGCGTGGgggATGAATGGCTTCGGCCCGTAAACCCCTGTCATTTGCGATCAACCGTTGTTGTTTAAGAGATAACAACCTGATAGTAGCGAAAGAGGAAGGGACGGCTAACTCTGTGCCAGCAGCCGCGGTAATACAGAGGTCCCAAGCGTTGTTCGGATTCACTGGGCGTAAAGGGTGCGTAGGTGGCGAAGTAAGTCGGATGTGAAATCTCCGAGCTCAACTCGGAAACTGCATTGGAAACTACTTTGCTCGAGGGTTGGAGGggggACTGGAATACTTGGTGTAGCAGTGAAATGCGTAGATATCAAGTGGAACACCAGTGGCGAAGGCGAGTCCCTGGACAACTCCTGACACT…
116	0	0	34	115	175	90	2	0	8	290	262	205	0	0	13	33	124	0	0	0	0	37	33	46	84	Bacteria;Proteobacteria;Deltaproteobacteria;Desulfuromonadales;Geobacteraceae;Geobacter	TGGGGAATTTTGCGCAATGGGCGAAAGCCTGACGCAGCAACGCCGCGTGAGTGATGAAGGCTTTCGGGTCGTAAAGCTCTGTCGAGGGGAAAGAAGTGTATTTTGGCTAATATCCTTAATACTTGACGGTACCCCTAAAGGAAGCACCGGCTAACTCCGTGCCAGCAGCCGCGGTAATACGGggggTGCAAGCGTTGTTCGGAATTATTGGGCGTAAAGCGCGTGTAGGCGGTCTGATTAGTCTGATGTGAAAGCCCTGGGCTCAACCCAGGAAGTGCATTGGATACTGTCAGACTTGAATACGGGAGAGGGTAGTGGAATTCCTAGTGTAGGAGTGAAATCCGTAGATATTAGGAGGAACACCGGTGGCGAAGGCGGCTACCTGGACCGATATTGACG…
117	210	22	8	74	359	497	62	26	3	11	38	13	137	5	2	9	181	131	2	3	1	1	0	8	2	Bacteria;Actinobacteria;Actinobacteria;Actinomycetales;Microbacteriaceae;Agrococcus	TGGGGAATATTGCACAATGGGCGAAAGCCTGATGCAGCAACGCCGCGTGAGGGATGAAGGCCTTCGGGTTGTAAACCTCTTTTAGCAGGGAAGAAGCGAAAGTGACGGTACCTGCAGAAaaaGCACCGGCTAACTACGTGCCAGCAGCCGCGGTAATACGTAGGGTGCAAGCGTTGTCCGGAATTATTGGGCGTAAAGAGCTCGTAGGCGGTTTGTCGCGTCTGCTGTGAAAACCCGAGGCTCAACCTCGGACCTGCAGTGGGTACGGGCAGACTAGAGTGCGGTAGGGGAGACGGGAATTCCTGGTGTAGCGGTGGAATGCGCAGATATCAGGAGGAACACCGATGGCGAAGGCACGTCTCTGGGCCGTAACTGACGCTGAGGAGCGAAAGCGTGGGG…
118	1	2	13	108	370	198	0	0	0	9	10	19	0	0	4	8	452	0	0	0	0	0	0	0	0	Bacteria;Verrucomicrobia;Spartobacteria;Spartobacteria_genera_incertae_sedis;Spartobacteria_genera_incertae_sedis;Spartobacteria_genera_incertae_sedis	TCGAGAATTtttCTCAATGGgggAAACCCTGAAGGAGCGACGCCGCGTGGAGGATGAAGGTTTTCGGATTGTAAACTCCTGTCATTGGGGAACAATTGtgtgGGGAGTAACTGCCCCGCACTTGATAGTACCCGAAGAGGAAGAGACGGCTAACTCTGTGCCAGCAGCCGCGGTAATACAGAGGTCTCAAGCGTTGTTCGGATTCATTGGGCGTAAAGGGTGCGCAGGCTGTGGTGTAAGTTGGATGTGAAATCCCGGGGCTCAACCCCGGAACTGCATTCAATACTGCTCCGCTAGAGGACTGGAGAGGAGATTGGAATTCACGGTGTAGCAGTGAAATGCGTAGATATCGTGAGGAAGACCAGTGGCGAAGGCGAATCTCTGGACAGTTTCTGACGC…
119	0	6	1	1	3	5	0	1	13	7	14	8	0	1	1	3	15	0	0	88	174	232	119	72	68	Bacteria;Proteobacteria;Alphaproteobacteria;Rhizobiales	TGGGGAATATTGGACAATGGGCGCAAGCCTGATCCAGCCATGCCGCGTGGATGATGAAGGCCCTAGGGTTGTAAAGTCCTTTTAACGGGGAAGATAATGACGGTACCCGTAGAATAAGCCCCGGCTAACTTCGTGCCAGCAGCCGCGGTAATACGAAGGgggCTAGCGTTGCTCGGAATTACTGGGCGTAAAGCGCACGTAGGCGGGTCGATAAGTCGGgggTGAAATCCTGGAGCTCAACTCCAGAACTGCCTTCGAAACTGTCGATCTTGAGTTCGGGAGAGGTGAGTGGAACTGCGAGTGTAGAGGTGAAATTCGTAGATATTCGCAAGAACACCAGTGGCGAAGGCGGCTCACTGGCCCGATACTGACGCTGAGGTGCGAAAGCGTGGGGAGCAA…
120	115	304	61	22	12	23	49	404	36	61	21	29	1	146	37	27	14	54	523	99	50	35	27	24	32	Bacteria;Actinobacteria;Actinobacteria;Actinomycetales	TGGGGAATATTGGGCAATGGACGAAAGTCTGACCCAGCGACGCCGCGTGAGGGATGAAGGCCTTCGGGTTGTAAACCTCTTTCAGCAGGGAAGAAGCGAAAGTGACGGTACCTGCAGAAGAAGCACCGGCTAACTATGTGCCAGCAGCCGCGGTAATACATAGGGTGCAAGCGTTGTCCGGAATTATTGGGCGTAAAGAGCTCGTAGGTGGTTAGTTACGTCGGATGTGAAAATCTAGGGCTCAACCCTAGACCTGCATCCGATACGGGCTAGCTTGAGTTTGGTAGGGGAGACTGGAATTCCTGGTGTAGCGGTGGAATGCGCAGATATCAGGAGGAACACCAATGGCGAAGGCAGGTCTCTGGGCCAATACTGACACTGAGGAGCGAAAGTGTGGGG…
121	0	13	5	12	14	32	0	0	5	1	3	1	0	0	1	0	4	1	0	111	207	46	113	164	61	Bacteria;Actinobacteria;Actinobacteria;Acidimicrobiales	TGGGGAATCTTGCACAATGGGCGAAAGCCTGATGCAGCAACGCCGCGTGAGGGACGAAGGCTTTCTGAGTTGTAAACCTCTTTCAGCAGGGACGATTGTGACGGTACCTGCAGAAGAAGCCCCGGCCAACTACGTGCCAGCAGCCGCGGTAATACGTAGGgggCAAGCGTTGTCCGGATTTATTGGGCGTAAAGAGCTCGTAGGCGGCTTGGCAAGTCGGATGTGAAACCTCCAGGCTCAACCTGGAGTCGCCATTCGATACTGCCATGGCTAGAGTTTGGTAGGGGACCACGGAATTCCTGGTGTAGCGGTGAAATGCGCAGATATCAGGAGGAACACCAGCGGCGAAGGCGGTGGTCTGGGCCAATACTGACGCTGAGGAGCGAAAGCGTGGGGAGC…
122	76	4	0	0	0	0	68	23	0	2	0	1	1	144	1	0	2	0	0	568	296	12	13	23	9	Bacteria;Bacteroidetes;Sphingobacteriia;Sphingobacteriales;Chitinophagaceae	TAGGGAATATTGGTCAATGGACGAAAGTCTGAACCAGCCATGCCGCGTGAAGGATGAAGGCCCTCTGGGTCGTAAACTTCTTTTATTAGGGAAGAAACCTCAGGATGCGTCCTGAGCTGACGGTACTTAATGAATAAGGATCGGCTAACTTCGTGCCAGCAGCCGCGGTAAGACGAAGGATCCAAGCGTTGTCCGGATTTACTGGGTTTAAAGGGTGCGTAGGCGGAAAATTAAGTCAGTGGTGAAAGCCCGCAGCTCAACTGTGGAACTGCCATTGAAACTGATTTTCTTGAATATAGCTGAGGCAGATGGAATATAACATGTAGCGGTGAAATGCTTAGATATGTTATAGAACACCGATTGCGAAGGCAGTCTGCTAAACTATTATTGACGCTGAGG…
123	0	0	1	1	0	1	0	0	0	2	0	1	0	0	0	0	1	0	0	2	4	393	154	54	22	Bacteria;Proteobacteria;Betaproteobacteria;Rhodocyclales;Rhodocyclaceae	TGGGGAATTTTGGACAATGGgggAAACCCTGATCCAGCCATTCCGCGTGAGTGAAGAAGGCCTTCGGGTTGTAAAGCTCTTTCAGCAGGAACGAAACGGTGTGGGCTAATACCCTGCATCACTGACGGTACCTGAAGAAGAAGCACCGGCTAACTACGTGCCAGCAGCCGCGGTAATACGTAGGGTGCGAGCGTTAATCGGAATTACTGGGCGTAAAGCGTGCGCAGGCGGTTATTTAAGACAGATGTGAAATCCCCGGGCTCAACCTGGGAACTGCGTTTGTGACTGGATAGCTGGAGTATGGCAGAGGggggTAGAATTCCACGTGTAGCAGTGAAATGCGTAGAGATGTGGAGGAATACCGATGGCGAAGGCAGCCcccTGGGCCAATACTGACGC…
124	0	0	9	30	150	51	0	0	3	291	235	285	0	0	2	5	97	0	0	0	0	1	1	9	14	Bacteria;Proteobacteria;Deltaproteobacteria	TAGGGAATTTTGCGCAATGGGCGAAATGCCTGACGCAGCGACGTCGCGTGTGGGATGAAGGGTTTCGGCTCGTAAACCACTGTCAGAGGGGAAGATGGGGTAACTGCATAATAAACGGTTATCTTGACTGTACCCTCAGAGGAAGCACCGGCTAACTACGTGCCAGCAGCCGCGGTAATACGTAGGGTGCAAGCGTTACTCGGAATCATTGGGCGTAAAGGGTgtgtAGGCGGAATGGTAAGTCAGGTGTGAAAGCCTTGGGCTCAACCCAAGAAGGGCATTTGATACTGTCATTCTAGAATTCAGGAGAGGAAGATGGAATTCCCGGTGTAGAGGTGAAATCCGTAGATATCGGGAGGAACACCAGAGGCGAAGGCGGTCTTCTGGACTGAGATTGAC…
125	0	0	0	0	0	0	0	0	0	0	0	0	0	0	0	0	0	0	0	330	164	43	38	1	10	Bacteria;Actinobacteria;Actinobacteria;Acidimicrobiales;Acidimicrobiaceae;Ilumatobacter	TGGGGAATCTTGCGCAATGGGCGAAAGCCTGACGCAGCAACGCCGCGTGCGGGAAGAAGGCCTTCGGGTTGTAAACCGCTTTCAGCAGGAACGAAAATGACGGTACCTGCAGAAGAAGGTGCGGCCAACTATGTGCCAGCAGCCGCGGTGATACATAGGCACCAAGCGTTGTCCGGATTTATTGGGCGTAAAGAGCTCGTAGGCGGTTCAGTCAGTCGGGTGTGAAAACTCTGGGCTTAACCCAGAGCCTGCACCCGATACTGCTGTGACTAGAGTTCGGTAGGGGAGCGGGGAATTCCTGGTGTAGCGGTGAAATGCGCAGATATCAGGAGGAACACCGATGGCGAAGGCACCGCTCTGGGCCGAAACTGACGCTGAGGAGCGAAAGCATGGGTAGCA…
126	5	65	2	1	0	0	1	948	2	2	0	0	0	0	0	0	0	0	0	4	0	0	0	1	0	Bacteria;Bacteroidetes;Flavobacteriia;Flavobacteriales;Cryomorphaceae;Fluviicola	TGAGGAATATTGGTCAATGGGCGCAAGCCTGAACCAGCCATGCCGCGTGCAGGAAGAATGTCCTATGGATTGTAAACTGCTTTTATTTGGGAATAAACCTTCGAACGTGTTCGAAGCTGAAGGTACCAAATGAATAAGCACCGGCTAACTCCGTGCCAGCAGCCGCGGTAATACGGAGGGTGCAAGCGTTATCCGGAATCATTGGGTTTAAAGGGTCCGCAGGCGGGCATATAAGTCAGTGGTGAAAGCCTACAGCTCAACTGTAGAACTGCCATTGATACTGTAAGTCTTGAATTCGGTCGAAGTGGGCGGAATGTGTAGTGTAGCGGTGAAATGCATAGATATTACACAGAACACCGATAGCGAAGGCAGCTCACTAGGCCTGGATTGACGCTCAGG…
127	22	71	48	7	1	7	252	68	47	4	0	1	0	286	121	65	8	60	676	104	89	21	11	2	3	Bacteria;Proteobacteria;Alphaproteobacteria;Rhizobiales	TGGGGAATATTGGACAATGGGCGAAAGCCTGATCCAGCCATGCCGCGTGAGTGATGAAGGCCCTAGGGTTGTAAAGCTCTTTTGTCCGGGAAGATAATGACTGTACCGGAAGAATAAGCCCCGGCTAACTTCGTGCCAGCAGCCGCGGTAATACGAAGGgggCTAGCGTTGCTCGGAATCACTGGGCGTAAAGCGCACGTAGGCGGGCTCTTAAGTCGGAGGTGAAATCCCAAGGCTCAACCTTGGAACTGCCTTCGATACTGAGAGTCTTGAGTCCGGAAGAGGTAAGTGGAACTCCGAGTGTAGAGGTGAAATTCGTAGATATTCGGAAGAACACCAGTGGCGAAGGCGGCTTACTGGTCCGGTACTGACGCTGAGGTGCGAAAGCGTGGGGAGCAA…
128	0	0	6	150	346	121	0	0	2	367	287	109	0	0	7	8	23	0	0	0	0	1	9	5	31	Bacteria;Bacteroidetes;Bacteroidia;Bacteroidales;Prolixibacteraceae	TGAGGAATATTGGTCAATGGGCGCGAGCCTGAACCAGCCATCCCGCGTGCAGGAAGACGGCCCTATGGGTTGTAAACTGCTTTTGTGCAGGAAGAACGCTctctACGAGTAGAGAATTGACGGTACTGCATGAATAAGCACCGGCTAACTCCGTGCCAGCAGCCGCGGTAATACGGAGGGTGCAAGCGTTATCCGGATTTATTGGGTTTAAAGGGTGCGTAGGCGGTAAAATAAGTCAGTGGTGAAAAGCTGCAGCTCAACTGTAGTCCTGCCATTGAAACTGTCTTACTTGAGTAACCATGAGGTAGGCGGAATGTGTAGTGTAGCGGTGAAATGCTTAGATATTACACAGAACACCGATTGCGTAGGCAGCTTACTAGAGGTTCACTGACGCTGATG…
129	844	322	16	8	1	8	4	0	1	5	0	1	0	18	3	20	1	2	0	0	0	1	0	0	0	Bacteria;Bacteroidetes;Sphingobacteriia;Sphingobacteriales;Chitinophagaceae	TGAGGAATATTGGTCAATGGACGCAAGTCTGAACCAGCCATGCCGCGTGAAGGATGAAGGCCTTCTGGGTTGTAAACTTCTTTTACATGGGAAGAAAAGCATTGTTTCTACGATGTCCGACGGTACCATGGGAATAAGCACCGGCTAACTCCGTGCCAGCAGCCGCGGTAATACGGAGGGTGCAAGCGTTATCCGGATTTACTGGGTTTAAAGGGTgtgtAGGCGGGCTGTTAAGTCAGTGGTGAAATCTCCGGGCTCAACCTGGAAACTGCCATTGATACTATCAGTCTTGAATCTTGTTGAGGTTGGCGGAATATGTCATGTAGCGGTGAAATGCATAGATATGACATAGAACACCGATTGCGAAGGCAGCTAACTAAACAAGTATTGACGCTGAGG…
130	0	80	0	0	0	0	2	345	346	5	4	1	0	126	0	0	0	0	0	0	0	0	0	0	0	Bacteria;Bacteroidetes;Flavobacteriia;Flavobacteriales	TAAGGAATATTGGACAATGCCCGCAAGGGTGATCCAGCCATGCCGCGTGCAGGAAGACGGCCCTATGGGTTGTAAACTGCTTTTACACCGGAGAAAACCccccTACGTGTAGGgggCTGATAGTATGGTGAGAATAAGCATCGGCTAACTTCGTGCCAGCAGCCGCGGTAAGACGAAGGATGCAAGCGTTATCCGGATTCATTGGGTTTAAAGGGAGCGTAGGTGGCCTTATAAGTCAGTGGTGAAATCTTCGAGCTTAACTCGGAAATTGCCATTGATACTGTAGGGCTTGAGTACAGTTGCTGTGGGCGGAATATGACATGTAGTGGTGAAATACATAGAGATGTCATAGAACACCGATTGCGAAGGCAGCTCACAAAGCTGTAACTGACACTGAGG…
131	107	32	22	4	9	14	85	70	12	15	41	8	75	65	45	15	20	2	0	54	63	73	154	18	11	Bacteria;Proteobacteria;Alphaproteobacteria;Rhizobiales	TGGGGAATCTTGGACAATGGGCGCAAGCCTGATCCAGCCATGCCGCGTGAGTGAAGAAGGTCTTCGGATTGTAAAGCTCTTTTGCCAGGGACGATAATGACGGTACCTGGAGAATAAGCCCCGGCAAACTTCGTGCCAGCAGCCGCGGTAATACGAAGGgggCTAGCGTTGTTCGGAATTACTGGGCGTAAAGCGCACGTAGGCGGGTCGTTAAGTCAGGGGTGAAATCCCGGAGCTCAACTCCGGAACTGCCTTTGATACTGGCGATCTTGAGATCGGAAGAGGTGAGTGGAATTCCCAGTGTAGAGGTGAAATTCGTAGATATTGGGAAGAACACCAGTGGCGAAGGCGGCTCACTGGTCCGATACTGACGCTGAGGTGCGAAAGCGTGGGGAGCAA…
132	0	0	1	6	143	5	0	0	0	103	145	292	0	0	0	2	316	0	0	0	0	9	9	42	68	Bacteria;Spirochaetes;Spirochaetia;Spirochaetales;Spirochaetaceae;Treponema	CTAAGAATATTCCGCAATGGACGAAAGTCTGACGGAGCGACGCCGCGTGGATGACGAAGGCCGAAAGGTTGTAAAGTCCTTTTGTTGGGGAAGAATAACCATGGGAGGGAATGCCCGTGGGATGACATGAACCGACGAATAAGCCCCGGCTAACTACGTGCCAGCAGCCGCGGTAACACGTAGGgggCGAGCGTTGTTCGGAATTACTGGGCGTAAAGGGCATGTAGGCGGCTTTGTAAGCCCGGCGTGGAAGCCCACGGCTCAACCGTGGGATTGCGTTGGGAACTGCGAGGCTTGAATCATGGAGAGGGAGCTAGAATTCCTGGTGTAGGGGTGAAATCTGTAGAGATCAGGAAGAATACCAGTGGCGAAGGCGAGCTCCTGGCCAATGATTGACGC…
133	805	6	2	1	0	3	412	0	0	1	0	1	0	17	2	2	3	0	0	0	0	0	0	3	3	Bacteria;Bacteroidetes;Sphingobacteriia;Sphingobacteriales;Chitinophagaceae	TGAGGAATATTGGTCAATGGACGCAAGTCTGAACCAGCCATGCCGCGTGAAGGATGAAGGCCTTCTGGGTTGTAAACTTCTTTTATCTGGGAAGAAACCTCCGATTTCTATTGGAGCCGACGGTACCAGAGGAATAAGCACCGGCTAACTCCGTGCCAGCAGCCGCGGTAATACGGAGGGTGCAAGCGTTATCCGGATTCACTGGGTTTAAAGGGTgtgtAGGCGGGTAATTAAGTCAGTGGTGAAATCTCCGAGCTCAACTTGGAAACTGCCATTGATACTATTTATCTTGAATTCTGTTGAGGTGGGCGGAATATGTCATGTAGCGGTGAAATGCATAGATATGACATAGAACACCAATTGCGAAGGCAGCTCGCTAAACAGATATTGACGCTGAGG…
134	0	0	0	0	0	0	0	0	0	0	0	0	0	0	0	0	0	0	1	164	260	95	69	11	4	Bacteria;Actinobacteria;Actinobacteria;Acidimicrobiales;Iamiaceae;Aquihabitans	TGGGGAATCTTGCGCAATGGGCGAAAGCCTGACGCAGCAACGCCGCGTGCGGGATGAAGGCCTTCGGGTTGTAAACCGCTTTCAGGAGGGACGAAATTGACGGTACCTTCAGAAGAAGCCCCGGCCAACTACGTGCCAGCAGCCGCGGTAACACGTAGGgggCGAGCGTTGTCCGGATTTATTGGGCGTAAAGAGCTCGTAGGTGGCTTAGTAAGTCGGGTGTGAAACCTCCAGGCTTAACCTGGAGACGCCATCTGATACTGCTATAGCTTGAGTCCGGTAGGGGAGCGTGGAATTCCTGGTGTAGCGGTGAAATGCGCAGATATCAGGAGGAACACCAGCGGCGAAGGCGGCGCTCTGGGCCGGTACTGACACTGAGGAGCGAAAGCGTGGGGAGCA…
135	0	0	5	91	133	110	0	0	1	141	86	69	1	0	1	4	120	0	0	0	0	0	8	48	73	Bacteria	TGGGGAATCTTCCGCAATGGACGCAAGTCTGACGGAGCGACGCCGCGTGGATGATGAAGGCCTTCGGGTTGTAAAGTCCTTTCGAATGGGAATAAGTGCAATAGACGAATAGTTCTATTGTTTGACTGTACCATAGGAAGAAGCTACGGCTAACTCTGTGCCAGCAGCCGCGGTAATACAGAGGTAGCAAGCGTTGTCCGGATTTACTGGGCGTAAAGGACGTGTAGGCGGCCATATAAGTCAGGTGTGAAATCGTTCTGCTCAACAGGACAATTGCATTTGATACTGTTTGGCTTGAGTGCAGGAGGGGAAAATGGAATTTCCGGTGTAGCGGTGAAATGCGTAGATATCGGAAAGAACACCCGTGGCGAAGGCGGTTTTCTGGCCTGCAACTGACGC…
136	0	0	0	0	2	0	0	0	0	0	2	0	1	1	0	0	0	0	1	0	0	63	16	334	736	Bacteria;Proteobacteria;Gammaproteobacteria	TGGGGAATATTGGACAATGGGCGCAAGCCTGATCCAGCAATGCCGCGTGGGTGAAGAAGGCCTTCGGGTTGTAAAGCCCTTTAAGCGGGGAGGAAAGCCGGGGTGTGAATAGTACCTCGGGGTGACGTTACCCGCAGAATAAGCACCGGCTAACTCCGTGCCAGCAGCCGCGGTAATACGGggggTGCGAGCGTTAATCGGAATGACTGGGCGTAAAGCGTGCGTAGGCGGTGTAATCAGTCAGCCGTGAAAGCCCCGGGCTTAACCTGGGAATGGCGGTTGAGACGGTTAGACTAGAGTGGGCTAGAGGACTGTGGAACTCCCGGTGTAGCGGTGAAATGCGTAGAGATCGGGAAGAACACCGATGGCGAAGGCAGCAGTCTGGGGCCACACTGACGC…
137	0	1	0	0	2	0	43	1	0	2	0	0	0	0	0	0	0	11	1	123	181	94	54	116	85	Bacteria	TCGGGAATTTTGCGCAATGGgggAAACCCTGACGCAGCAATACCGCGTGTGGGATGAAGGCCTTCGGGTCGTAAACCACTTttttCGGGGACGATAATGACGGTACCCGAAGAATAAGCCACGGCTAACTACGTGCCAGCAGCCGCGGTAATACGTAGGTGGCAAGCGTTGTCCGGATTTACTGGGCGTAAAGCgcgcgcAGGCGGTGAATGAAGTCGAAAGTGAAAGCCCCGGGCTCAACTCGGGAACTGCTTTCGAAACCAGTTCACTTGAAGGCGGAAGAGGGAAGTGGAATTCCGAGTGTAGTGGTGGAATGCGTAGATATTCGGAAGAACACCAGAGGCGAAGGCGACTTCCTGGTCCGATCTTGACGCTGAGGCGCGAAAGCTAGGGGAGCAA…
138	843	9	0	0	0	0	0	12	0	0	1	3	145	4	0	0	1	0	0	391	161	52	32	4	8	Bacteria;Actinobacteria;Actinobacteria;Acidimicrobiales;Acidimicrobiaceae;Ilumatobacter	TGGGGAATCTTGCGCAATGGGCGAAAGCCTGACGCAGCAACGCCGCGTGCGGGATGAAGGCCTTAGGGTTGTAAACCGCTTTTAACAGGAACGAAAATGACGGTACCTGTAGAATAAGGTGCGGCCAACTACGTGCCAGCAGCCGCGGTGACACGTAGGCACCAAGCGTTGTCCGGATTTATTGGGCGTAAAGAGCTCGTAGGCGGTTCAGTAAGTCGGGTGTGAAAACTCTGGGCTTAACCCAGAGACGCCACTCGATACTATTGTGACTAGAGTTCGGTAGGGGAGCGGGGAATTCCTAGTGTAGCGGTGAAATGCGCAGATATTAGGAGGAACACCGGTGGCGAAGGCGCCGCTCTGGGCCGATACTGACGCTGAGGAGCGAAAGCGTGGGTAGCA…
139	0	0	0	1	0	0	0	0	0	0	1	0	0	0	0	0	1	1	0	6	31	220	122	169	105	Bacteria;Bacteroidetes;Sphingobacteriia;Sphingobacteriales;Chitinophagaceae;Ferruginibacter	TAAGGAATATTGGTCAATGGACGAAAGTCTGAACCAGCCATGCCGCGTGAAGGATGAAGGCCCTCTGGGTTGTAAACTTCTTTTATCTGGGACGAAaaaaGGGAATTCTTTCCCACTTGACGGTACCAGAGGAATAAGCACCGGCTAACTCCGTGCCAGCAGCCGCGGTAATACGGAGGGTGCAAGCGTTATCCGGATTCACTGGGTTTAAAGGGAGCGTAGGTGGGTCTGTAAGTCAGTGGTGAAATCTCCGAGCTTAACTCGGAAACTGCCATTGATACTATAGGTCTTGAATTATCTGGAGGTAAGCGGAATATGTCATGTAGCGGTGAAATGCTTAGATATGACATAGAACACCAATTGCGAAGGCAGCTTGCTACGGATatatTGACACTGAGG…
140	29	20	1	5	10	11	0	14	0	9	10	2	1	6	1	1	3	14	13	166	136	61	107	63	42	Bacteria;Verrucomicrobia;Subdivision3;Limisphaera;Limisphaera;Limisphaera	TCGAGGATTtttCTCAATGGgggCAACCCTGAAGGAGCGACGCCGCGTGGAGGATGAAGGGCTTCGGCTCGTAAACTCCTGTCACCGACGAACAAGACATCCGGATTAATAACTCGGATGTTTGATGGTAGTCGGAGAGGAAGGGGCGGCTAACTCTGTGCCAGCAGCCGCGGTGATACAGAGGCCCCAAGCGTTGTTCGGATTTACTGGGCGTAAAGGGTgtgtAGGgggTTAGGTTAGTCTGACGTGAAATACCGTTGCTCAACAACGGAACTGCGTCGGATACTGCCTAGCTAGAGGTTCGGAGATGAGGGCGGAATTCTCGGTGTAGCGGTGAAATGCGTAGATATCGAGAGGAACGCCGATGGCGAAAGCAGCCCTCAAGACGAAATCTGACCC…
141	0	0	0	0	28	35	0	0	0	2	66	275	0	0	0	0	10	0	0	0	0	0	1	0	0	Bacteria;Proteobacteria;Deltaproteobacteria;Syntrophorhabdaceae;Syntrophorhabdaceae;Syntrophorhabdus	TGGGGAATATTGGGCAATGGGCGAAAGCCTGACCCAGCGACGCCGCGTGGGCGATGAAGGCCTTCGGGTCGTAAAGCCCTGTCATGCGGAAAGAAAAGTCCCGCGATTAATACTCGCGAGATGTGACGGTACCGCAGAAGGAAGCACCGGCTAACTCCGTGCCAGCAGCCGCGGTAATACGGAGGGTGCAAGCGTTGTTCGGAATTACTGGGCGTAAAGGGCGCGTAGGCGGTAATATAAGTCAAATGTGAAATCCTCCAGCTTAACTGGAGAACAGCATCTGAAACTGTGTAACTAGAGTACAGGAGAGGGAAACGGAATTCCCGGTGTAGAGGTGAAATTCGTAGATATCGGGAGGAACACCAGTGGCGAAGGCGGTTTCCTGGCCTGATACTGACG…
142	0	0	0	26	163	40	0	0	0	144	171	367	0	0	0	0	10	0	0	0	2	4	56	168	786	Bacteria;Bacteroidetes;Bacteroidia;Bacteroidales;Prolixibacteraceae	TGAGGAATATTGGTCAATGGGCGCAAGCCTGAACCAGCCAAGCCGCGTGAAGGATGAAGGCCCTATGGGTTGTAAACTTCTTTTATACGGGAAGAACCccccGACGTGTCGGGGACTGACGGTACCGTACGAATAAGCATCGGCTAACTCCGTGCCAGCAGCCGCGGTAATACGGAGGATGCAAGCGTTATCCGGATTTATTAGGTATAAAGGGTGCGTAGGCGGACCTGTTAGTCAGTGGTGAAATACTACGGCTTAACCGTAGAACTGCCATTGATACTGCAGGTCTTGAGTACAGTTGAGGTAGGCGGAATGtgtgGTGTAGCGGTGAAATGCTTAGATATCAcacaGAACACCGATTGCGAAGGCAGCTTACTAAGTTGTAACTGACGCTGATGC…
143	7	55	11	4	19	14	10	203	16	8	6	8	1	159	100	45	59	0	1	63	80	28	37	27	27	Bacteria;Actinobacteria;Actinobacteria;Solirubrobacterales;Conexibacteraceae;Conexibacter	TGGGGAATCTTGCGCAATGCACGAAAGTGTGACGCAGCAACGCCGCGTGGgggAAGAAGGCTCTCGGGTCGTAAACCCCTTTCAGTTGGGACGAAGCTTCGCGGGTTAACAGCCGGCTGAAGTGACGGTACCTTCACAAGAAGCACCGGCTAACTACGTGCCAGCAGCCGCGGTAATACGTAGGGTGCAAGCGTTGTCCGGAATCATTGGGCGTAAAGAGCGTGTAGGCGGCCCGATTAGTCCGCTGTGAAAGTCCAGGGCTCAACCCTGGAATGCCGGTGGATACTGTCGGGCTCGAGTCCGGAAGAGGCGAGTGGAATTCCTGGTGTAGCGGTGAAATGCGCAGATATCAGGAAGAACACCAACGGCGAAGGCAGCTCGCTGGGACGGTACTGACGC…
144	0	0	0	1	55	22	0	0	0	45	152	421	1	0	0	1	9	1	0	0	0	4	28	32	199	Bacteria;Bacteroidetes	TAAGGAATATTGGTCAATGGGCGCAAGCCTGAACCAGCCATGCCGCGTGCAGGAAGACGGCCCTATGGGTTGTAAACTGCTTTTGTACGGGAAaaaaCCTCCGGTCGTGAACCGGAGCTGATGGTACCGTAAGAATAAGCATCGGCTAACTCCGTGCCAGCAGCCGCGGTAATACGGAGGATGCAAGCGTTATCCGGATTCATTGGGTTTAAAGGGTGCGCAGGCGGAACGATAAGTCAGTGGTGAAATCCTGCAGCTTAACTGCAGAACTGCCATTGATACTGCCGTTCTTGAGTATAGTTGAAGTGGGCGGAATGTGTCATGTAGCGGTGAAATGCTTAGATATGACACAGAACACCGATCGCGAAGGCAGCTCGCTAAACTATAACTGACGCTCAT…
145	0	1	55	67	298	21	0	0	6	261	444	414	0	0	2	2	14	0	0	1	0	92	263	128	191	Bacteria;Proteobacteria;Betaproteobacteria;Rhodocyclales;Rhodocyclaceae;Propionivibrio	TGGGGAATTTTGGACAATGGGCGCAAGCCTGATCCAGCCATGCCGCGTGAGTGAAGAAGGCCTTCGGGTTGTAAAGCTCTTTCGGCGGGGAAGAAATCGCATTCTCTAATACAGGATGTGGATGACGGTACCCGAATAAGAAGCACCGGCTAACTACGTGCCAGCAGCCGCGGTAATACGTAGGGTGCGAGCGTTAATCGGAATTACTGGGCGTAAAGCGTGCGCAGGCGGTTTTGTAAGTCAGATGTGAAATCCCCGGGCTCAACCTGGGAACTGCATTTGAGACTGCAAGGCTAGAGTGTGGCAGAGGggggTGGAATTCCACGTGTAGCAGTGAAATGCGTAGAGATGTGGAGGAACACCGATGGCGAAGGCAGCCcccTGGGCCAATACTGACGC…
146	0	0	1	1	21	60	0	0	0	2	34	234	0	0	2	0	23	0	0	0	0	6	25	52	293	Bacteria;Proteobacteria;Deltaproteobacteria;Syntrophobacterales;Syntrophaceae;Desulfomonile	TGAGGAATATTGCGCAATGGgggCAACCCTGACGCAGCAACGCCGCGTGGGTGAAGAAGGCTTTCGGGTTGTAAAGCCCTGTCAGGTGGGAAGAACTCTTCGCAGGTAAATAGCCTGCGAAACTGACGGTACCACCAAAGGAAGCACCGGCTAACTCCGTGCCAGCAGCCGCGGTAAGACGGAGGGTGCAAGCGTTGTTCGGAATCACTGGGCGTAAAGCGCGTGTAGGCGGTCCGATAAGTCGAATGTGAAAGCCCGGGGCTCAACTTCGGAAGTGCATTCGAAACTGTCGGGCTTGAGTACGGGAGAGGGAAGTGGAATTCCTGGTGTAGAGGTGAAATTCGTAGATATCAGGAGGAACACCGGTGGCGAAGGCGGCTTCCTGGACCGATACTGACG…
147	74	46	14	3	2	3	351	95	10	5	2	1	401	7	0	5	0	0	0	0	0	0	0	0	1	Bacteria;Proteobacteria;Alphaproteobacteria;Rhizobiales;Rhizobiales_incertae_sedis;Variibacter	TGGGGAATATTGGACAATGGGCGAAAGCCTGATCCAGCCATGCCGCGTGAGTGATGAAGGTCTTCGGATTGTAAAGCTCTTTTGGCGGGGACGATAATGACGGTACCCGCAGAATAAGCCCCGGCTAACTTCGTGCCAGCAGCCGCGGTAATACGAAGGgggCTAGCGTTGCTCGGAATCACTGGGCGTAAAGCGCACGTAGGCGGGCTTTTAAGTCGGAGGTGAAATCCCAGGGCTCAACCCTGGAACGGCCTTCGATACTGGAAGTCTTGAGTCCGGAAGAGGTAAGTGGAACTCCGAGTGTAGAGGTGAAATTCGTAGATATTCGGAAGAACACCAGTGGCGAAGGCGGCTTACTGGTCCGGTACTGACGCTGAGGTGCGAAAGCGTGGGGAGCAA…
148	527	0	0	0	0	0	3	0	0	0	0	0	309	8	0	3	0	0	0	0	0	0	0	0	0	Bacteria;Proteobacteria;Alphaproteobacteria;Sphingomonadales;Sphingomonadaceae;Sandarakinorhabdus	TGGGGAATATTGGACAATGGGCGAAAGCCTGATCCAGCAATGCCGCGTGAGTGAAGAAGGCCTTCGGGTTGTAAAGCTCTTTTACCCGGGATGATAATGACCGTACCGGGAGAATAAGCCCCGGCTAACTCCGTGCCAGCAGCCGCGGTAATACGGAGGgggCTAGCGTTGTTCGGAATCACTGGGCGTAAAGCGTGCGTAGGCGGCCATTCAAGTCAGAGGTGAAAGCCCAGGGCTCAACCTTGGAACTGCCTTTGAAACTAGATGGCTGGAACACGGGAGAGGTGAGTGGAATTCCGAGTGTAGAGGTGAAATTCGTAGATATTCGGAAGAACACCAGTGGCGAAGGCGGCTCACTGGACCGTTGTTGACGCTGAGGCACGAAAGCGTGGGGAGCAA…
149	0	1	15	137	118	124	0	0	8	38	73	64	0	0	52	125	46	0	0	0	0	1	7	3	1	Bacteria;Proteobacteria;Betaproteobacteria;Gallionellales;Gallionellaceae;Gallionella	TGGGGAATTTTGGACAATGGGCGAAAGCCTGATCCAGCCATACCGCGTGAGTGAAGAAGGCCTTCGGGTTGTAAAGCTCTTTCAGCCGGAAAGAAATCGCACTTCTTAATACGAAGTGTGGATGACGGTACCGGAAGAAGAAGCACCGGCTAACTACGTGCCAGCAGCCGCGGTAATACGTAGGGTGCGAGCGTTAATCGGAATTACTGGGCGTAAAGCGTGCGCAGGCGGTTTTGTAAGCCAGATGTGAAATCCCCGGGCTTAACCTGGGAACTGCATTTGGAACTGTAAGACTAGAGTATAGCAGAGGggggTAGAATTCCACGTGTAGCAGTGAAATGCGTAGATATGTGGAGGAATACCAATGGCGAAGGCAGCCcccTGGGTTAATACTGACGC…
150	8	15	1	3	9	18	467	5	0	2	7	10	0	10	0	0	7	17	22	280	177	27	9	8	4	Bacteria;Actinobacteria;Actinobacteria;Actinomycetales	TGGGGAATATTGCGCAATGGACGAAAGTCTGACGCAGCGACGCCGCGTGAGGGATGAAGGTCTTCGGATTGTAAACCTCTTTCAGCAGGGACGAAGCGAAAGTGACGGTACCTGCAGAAGAAGCACCGGCTAACTACGTGCCAGCAGCCGCGGTAATACGTAGGGTGCAAGCGTTGTCCGGATTTATTGGGCGTAAAGAGCTCGTAGGCGGTTTGACACGTCGGATGTGAAAACTCGGAGCTTAACTCCGAGCCTGCATTCGATACGGTCTAACTAGAGTGTGGTAGGGGAAACTGGAATTCCTGGTGTAGCGGTGAAATGCGCAGATATCAGGAGGAACACCAATGGCGAAGGCAGGTTTCTGGGCCACCACTGACGCTGAGGAGCGAAAGCGTGGGG…
151	1	9	5	45	19	59	0	4	27	13	8	5	0	218	32	9	6	21	22	5	11	4	23	59	50	Bacteria;Proteobacteria;Alphaproteobacteria;Sphingomonadales;Sphingomonadaceae;Polymorphobacter	TGGGGAATATTGGACAATGGGCGAAAGCCTGATCCAGCAATGCCGCGTGAGTGAAGAAGGCCTTCGGGTTGTAAAGCTCTTTTACCCGGGAAGATAATGACTGTACCGGGAGAATAAGCCCCGGCTAACTCCGTGCCAGCAGCCGCGGTAATACGGAGGgggCTAGCGTTGTTCGGAATTACTGGGCGTAAAGCGTACGTAGGCGGCTTTGTAAGTCAGAGGTGAAAGCCCACGACTCAATCGTGGAACTGCCTTTGAGACTGCTTCGCTTGAAGATGGGAGAGGTTAGTGGAATTCCGAGTGTAGAGGTGAAATTCGTAGATATTCGGAAGAACACCAGTGGCGAAGGCGGCTAACTGGACCATTCTTGACGCTGAGGTACGAAAGCGTGGGGAGCAA…
152	0	3	5	3	2	16	37	32	6	16	48	45	18	27	138	97	238	0	4	84	129	100	153	22	17	Bacteria;Proteobacteria;Gammaproteobacteria	TGGGGAATATTGGACAATGGgggAAACCCTGATCCAGCAATGCCGCGTgtgtgAAGAAGGCCTGAGGGTTGTAAAGCACTTTAGGTGGGGAGGATGGTAGAGCAGGTTAAGAGCTAGTTTTATTGACGTTACCCGCAGAATAAGCACCGGCTAACTCCGTGCCAGCAGCCGCGGTAATACGGAGGGTGCAAGCGTTAATCGGAATTACTGGGCGTAAAGAGTGCGTAGGCGGTTAGGTAAGTTATCTGTGAAATCCCTGGGCTTAACCTAGGTAGGAAAGATAAAACTGCTTGACTAGAGTGTGGTAGAGGATAGTGGAATTTCCGGTGTAGCGGTGAAATGCGTAGAGATCGGAAGGAACACCAGTGGCGAAGGCGGCTATCTGGACCAACACTGACG…
153	3	7	110	19	16	7	13	12	22	40	29	25	0	25	25	14	63	13	93	107	199	103	32	48	29	Bacteria;Proteobacteria;Alphaproteobacteria;Rhodospirillales	TGGGGAATATTGGACAATGGgggCAACCCTGATCCAGCAATGCCGCGTGAATGATGAAGGCCTTAGGGTTGTAAAGTTCTTTTATTGATGACGATAATGACGGTAATCAATGAATAAGCACCGGCTAACTTCGTGCCAGCAGCCGCGGTAATACGAAGGGTGCTAGCGTTGTTCGGAATGACTGGGCGTAAAGGGTGCGTAGGCGGCCAGAAACGTCTGATGTGAAATCCCTGGGCTTAACCTAGGAACTGCATTGGATACGGTCTGGCTAGAGTCCGCGAGAGGAAGATGGAATTGTGCGTGTAGAGGTGAAATTCGTAGATATGCACAAGAACACCGGTGGCGAAGGCGATCTTCTGGAGCGGTACTGACGCTAAGGCACGAAAGTGTGGGGAGCAA…
154	1	0	0	0	1	0	6	0	1	2	2	0	0	1	0	0	0	1	0	106	146	117	69	16	11	Bacteria;Proteobacteria;Alphaproteobacteria;Rhodospirillales;Acetobacteraceae;Rhodopila	TGGGGAATATTGGACAATGGGCGCAAGCCTGATCCAGCAATGCCGCGTGAGTGAAGAAGGTCTTCGGATTGTAAAGCTCTTTCGACGGGGACGATGATGACGGTACCCGTAGAAGAAGCCCCGGCTAACTTCGTGCCAGCAGCCGCGGTAATACGAAGGgggCTAGCGTTGCTCGGAATGACTGGGCGTAAAGGGCGCGTAGGCGGTTCGTACAGTCGGATGTGAAATTCCCGGGCTCAACCTGGgggCTGCATTCGATACGTACGGGCTTGAGTTCGGAAGAGGGTCGTGGAATTCCCAGTGTAGAGGTGAAATTCGTAGATATTGGGAAGAACACCGGTGGCGAAGGCGGCGACCTGGTCCGATACTGACGCTGAGGCGCGAAAGCGTGGGGAGCAA…
155	329	10	0	1	0	0	21	165	3	12	9	3	0	9	0	3	1	0	2	87	95	13	8	2	3	Bacteria;Bacteroidetes;Sphingobacteriia;Sphingobacteriales;Chitinophagaceae	TAAGGAATATTGGGCAATGGACGCAAGTCTGACCCAGCCATGCCGCGTGAAGGATGACGGTCCTCTGGATTGTAAACTTCTTTTATCTGGGGCGAAAACCACCCTTTCTAGGGTATTTGACAGTACCAGATGAATAAGCACCGGCTAACTCCGTGCCAGCAGCCGCGGTAATACGGAGGGTGCAAGCGTTATCCGGATTCACTGGGTTTAAAGGGTGCGTAGGCGGGCAGGTAAGTCAGTGGTGAAATCTTCGAGCTTAACTCGGAAACTGCCGTTGATACTATCTGTCTTGAATTTAGTGGAGGTAAGCGGAATATGTCATGTAGCGGTGAAATGCTTAGATATGACATAGAACACCAATTGCGAAGGCAGCTTGCTACACTATTATTGACGCTGAGG…
156	0	0	2	0	4	1	0	0	0	0	8	20	0	0	0	0	1	0	0	0	0	13	381	67	279	Bacteria;Proteobacteria;Deltaproteobacteria;Syntrophobacterales;Syntrophaceae;Syntrophus	TGAGGAATCTTGCGCAATGGgggCAACCCTGACGCAGCAACGCCGCGTGAGTGAGGAAGGTCTTCGGATCGTAAAGCTCTGTCAGTTGGGAAGAACCACCTAAGAGTTAATACCTCTTAGGCTTGACGGTACCAACAGAGGAAGCACCGGCTAACTCCGTGCCAGCAGCCGCGGTAATACGGggggTGCAAGCGTTGTTCGGAATTATTGGGCGTAAAGAGCGTGTAGGCGGCCTGATGTGTCAGATGTGAAAGCCCTGGGCTTAACCCAGGAAGTGCATTTGAAACTGTCAGGCTTGAGTAGGGGAGAGGGAAGTGGAATTCCTGGTGTAGAGGTGAAATTCGTAGATATCAGGAGGAACACCGGTGGCGAAGGCGACTTCCTGGCCCTATACTGACG…
157	0	0	8	183	156	179	0	0	1	13	22	5	0	1	69	57	28	0	0	1	0	56	214	34	45	Bacteria;Bacteroidetes;Bacteroidia;Bacteroidales;Prolixibacteraceae;Mangrovibacterium	TGAGGAATATTGGTCAATGGGCGCAAGCCTGAACCAGCCATCCCGCGTGAAGGATGAAGGCCCTATGGGTCGTAAACTTCTTTTATACACCAAGAAAAGTTCGGACGTGTCCGAATCTGACGGTAGTGTATGAATAAGCATCGGCTAACTCCGTGCCAGCAGCCGCGGTAATACGGAGGATGCAAGCGTTATCCGGATTCATTGGGTTTAAAGGGTGCGTAGGCGGCTCTTTAAGTCAGTGGTGAAATCTTGCCGCTTAACGGTAAAATTGCCATTGATACTGAAGAGCTTGAGTACAGTTGAGGTAGGCGGAATGTGTAGTGTAGCGGTGAAATGCTTAGATATTACACAGAACACCAATTGCGAAGGCAGCCTACTAAGTTGTTACTGACGCTGATG…
158	0	0	29	224	94	64	0	0	1	51	51	81	0	0	2	5	21	0	0	0	0	7	12	16	32	Bacteria;Spirochaetes;Spirochaetia;Spirochaetales;Spirochaetaceae;Treponema	CTAAGAATATTCCGCAATGGACGAAAGTCTGACGGAGCGACGCCGCGTGGATGACGAAGGCCGAAAGGTTGTAAAATCCTTTTGTTGGGGAAGAATAAGCGTGGGAGGGAATGCCCGCGTGATGACATGAACCGACGAATAAGCCCCGGCTAACTACGTGCCAGCAGCCGCGGTAACACGTAGGgggCAAGCGTTGTTCGGAATTACTGGGCGTAAAGGGCATGTAGGCGGCCTTGTAAGCCTGGCGTGAAAGTCACTGGCTCAACCAGTGGATTGCGTCGGGAACTGCAGGGCTTGAGTCACGGAGGGGAGAGTAGAATTCCTGGTGTAGGGGTGAAATCTGTAGAGATCAGGAAGAATACCAGTGGCGAAGGCGACTctctGGCCGATGACTGACGC…
159	212	51	16	6	0	2	10	17	2	7	3	2	0	458	55	73	59	0	0	0	0	0	0	6	12	Bacteria;Proteobacteria;Betaproteobacteria	TGGGGAATATTGGACAATGGgggCAACCCTGATCCAGCAACGCCGCGTGAATGAAGAAGGCCTTCGGGTTGTAAAGTTCTTTTGTCTGGGAGCAAAAGTTGCGTATGAATAGTATGCGATGATGAGAGTACCAGAAGAATAAGCACCGGCTAACTACGTGCCAGCAGCCGCGGTAATACGTAGGGTGCGAGCGTTAATCGGAATTACTGGGCGTAAAGGGTGCGTAGGCTGAAATACAAGTTAGATGTGAAATACCCGAGCTTAACTTGGGAGGTGCATATAATACTGTATATCTAGAGTTAGTGAGAGGATGGgggAATTCCGAGTGTAGCAGTGAAATGCGCAGAGATTCGGAGGAACATCGGTGGCGAAGGCGCCCATCTGGCATATAACTGACGC…
160	0	1	21	125	51	50	0	1	5	245	51	15	0	0	12	27	24	0	0	2	1	31	34	77	34	Bacteria	TCGAGAATATTCGACAATGGGCGAAAGCCTGATCGAGCGACGCCGCGTGCAGGATGAAGGTCTTAGGATTGTAAACTGCTTTTCTACGGGAAGAAGGTACGATAAGTACTGTGACGGTACTGTAGGAATAAGTGGCTGCAAACTTCGTGCCAGCAGCCGCGGTAATACGAAGGCCACAAGCGTTATCCGGATTTATTGGGTGTAAAGGGCGCGTAGGTGGTTCGATGCGTCTTCTGTTAAATTTCACAGCTCAACTGTGAAGCCGCAGAGGATACGGTCGGACTTGAGAGCGTTAGAGGCAAATGGAACTCATGGTGTAGGGGTGAAATCCGTTGATATCATGGGGAACACCGAAGGCGAAGGCAATTTGCTGGGACGTTTCTGACACTGAGGCGCGAA…
161	0	0	2	12	24	121	0	0	0	16	56	54	0	1	1	0	200	490	11	97	40	50	143	18	22	Bacteria;Verrucomicrobia;Spartobacteria;Terrimicrobium;Terrimicrobium;Terrimicrobium	TCGAGAATTtttCACAATGGgggAAACCCTGATGGAGCGACGCCGCGTGGAGGATGAAGGTCTTCGGATTGTAAACTCCTGTCATGCGAGAACAAGAAAGTGATAGTATCGCAAGAGGAAGAGACGGCTAACTCTGTGCCAGCAGCCGCGGTAATACAGAGGTCTCAAGCGTTGTTCGGATTCATTGGGCGTAAAGGGTGCGTAGGTGGCGTGGAAAGTTGAGTGTGAAATCCTGGGGCTTAACCTCAGAACTGCATTCAAAACTCCCATGCTAGAGGAATGTAGAGGAGAGTGGAATTCACGGTGTAGCAGTGAAATGCGTAGATATCGTGAGGAAGACCAGTTGCGAAGGCGACTctctGGGCATTTCCTGACACTGAGGCACGAAGGCTAGGGGAG…
162	109	30	17	40	43	35	8	172	16	38	20	16	0	10	3	3	46	481	6	431	149	51	16	6	3	Bacteria;Actinobacteria;Actinobacteria;Actinomycetales;Microbacteriaceae	TGGGGAATATTGCGCAATGGGCGAAAGCCTGACGCAGCAACGCCGCGTGAGGGATGAAGGCCTTCGGGTTGTAAACCTCTTTTATCAGGGAAGAAGCGAAAGTGACGGTACCTGAAGAAaaaGCACCGGCTAACTACGTGCCAGCAGCCGCGGTAATACGTAGGGTGCAAGCGTTATCCGGAATTATTGGGCGTAAAGAGCTCGTAGGCGGTTTGTCGCGTCTGCTGTGAAAATCTGAGGCTCAACCTCGGACTTGCAGTGGGTACGGGCAGACTAGAGTGCAGTAGGGGAGAAGGGAATTCCTGGTGTAGCGGTGGAATGCGCAGATATCAGGAGGAACACCAATGGCGAAGGCACTTCTCTGGGCTGTAACTGACGCTGAGGAGCGAAAGCGTGGGG…
163	2	12	9	2	3	0	986	18	15	45	51	44	0	1	3	9	34	0	0	0	2	19	10	24	34	Bacteria;Proteobacteria;Alphaproteobacteria;Rhodospirillales;Acetobacteraceae;Roseomonas	TGGGGAATATTGGACAATGGGCGCAAGCCTGATCCAGCAATTCCGCGTGGGTGAAGAAGGTCTTCGGATTGTAAAGCCCTTTCGACGGGGACGATGATGACGGTACCCGTAGAAGAAGCCCCGGCTAACTTCGTGCCAGCAGCCGCGGTAATACGAAGGgggCTAGCGTTGCTCGGAATTACTGGGCGTAAAGGGCGCGTAGGCGGTTTGCACAGTGAGGCGTGAAATTCCCGGGCTTAACCTGGgggCTGCGTTTCATACTCGCAGACTAGAGGATGGAAGAGGGTCGTGGAATTCCCAGTGTAGAGGTGAAATTCGTAGATATTGGGAAGAACACCGGTGGCGAAGGCGGCGACCTGGTCCATTACTGACGCTGAGGCGCGACAGCGTGGGGAGCAA…
164	216	21	5	7	1	7	326	3	4	1	2	0	1	1	1	3	4	43	151	30	22	7	4	4	3	Bacteria;Chloroflexi	TAAGGAATTTTCGTCAATGGgggAAACCCTGAACGAGCAACGCCGCGTGGAGGATGAAGGTTTTCGGATTGTAAACTCCTTTTGTGAGGGACGATAATGACGGTACCTCGCGAATAAGCCCCGGCTAACTCTGTGCCAGCAGCCGCGGTAATACAGAGGgggCAAGCGTTGTCCGGAGTTACTGGGCGTAAAGCGCACGTAGGCGGTTGTGCAAGTGGTgtgtgAAACCAATCAGCTTAACTGATTGACGCCATGCCAAACTGCACGACTAGAGTTATGGAGAGGTTGCTCGAATTGCCGGTGTAGTGGTGAAATGCGTAGAGATCGGCAGGAAGACCAAGGGAGAAATCAGGCAACTGGCCATATACTGACGCTCAGGTGCGAAAGCGTGGGGAGCGA…
165	4	83	91	2	5	3	7	26	137	5	4	0	17	0	248	20	27	0	0	0	0	17	10	70	29	Bacteria;Bacteroidetes;Sphingobacteriia;Sphingobacteriales;Chitinophagaceae	TAAGGAATATTGGACAATGGACGCAAGTCTGATCCAGCCATGCCGCGTGAAGGATGAAGGTCCTCTGGATTGTAAACTTCTTTTATATGGGACGAAaaaaGGGAATTCTTTCCCTCTTGACGGTACTGTATGAATAAGCACCGGCTAACTCCGTGCCAGCAGCCGCGGTAATACGGAGGGTGCAAGCGTTATCCGGATTCACTGGGTTTAAAGGGTGCGTAGGCGGGTATGTAAGTCAGTGGTGAAATCCTGGAGCTTAACTCCGGAACTGCCATTGATACTAtatatCTTGAATATTGTGGAGGTTTGCGGAATATGTCATGTAGCGGTGAAATGCATAGATATGACATAGAACACCTATTGCGAAGGCAGCAGGCTACACATatatTGACGCTGAGG…
166	11	73	1	3	5	3	32	3	458	11	18	29	0	6	4	22	4	0	0	0	0	0	0	6	6	Bacteria;Proteobacteria;Alphaproteobacteria;Rhodospirillales;Acetobacteraceae	TGGGGAATATTGGACAATGGGCGAAAGCCTGATCCAGCAATGCCGCGTGGATGAAGAAGGTCTTCGGATTGTAAAGTCCTTTCGACGGGGACGATGATGACGGTACCCGTAGAAGAAGCCCCGGCTAACTTCGTGCCAGCAGCCGCGGTAATACGAAGGgggCTAGCGTTGCTCGGAATGACTGGGCGTAAAGGGCGCGTAGGCGGTTTGATTAGTTAGGTGTGAAATTCCTGGGCTTAACCTGGgggCTGCACTTAATACAGTCAGACTTGAGTTCGGAAGAGGGTTGTGGAATTGCCAGTGTAGAGGTGAAATTCGTAGATATTGGCAAGAACACCGGTGGCGAAGGCGGCAACCTGGTCCGATACTGACGCTGAGGCGCGAAAGCGTGGGGAGCAA…
167	20	229	3	7	6	9	60	52	15	9	7	3	0	54	5	1	5	0	0	113	91	3	8	9	13	Bacteria;Proteobacteria;Gammaproteobacteria;Xanthomonadales;Sinobacteraceae;Steroidobacter	TGGGGAATATTGGACAATGGgggAAACCCTGATCCAGCGACGCCGCGTGGGTGAAGAAGGCCTGCGGGTTGTAAAGCCCTTTCGTTGGGGAAGAAAAGTTCCGACCTAACACGTCGGGACCTTGACGTTACCCAAATAAGAAGCACCGGCTAACTCTGTGCCAGCAGCCGCGGTAATACAGAGGGTGCGAGCGTTAATCGGAATTACTGGGCGTAAAGCGCACGTAGATGGTTTCGTAAGTCGGATGTGAAATCCCCGGGCTCAACCTGGGAACTGCATTCGAAACTGCGTTGCTAGAATGTGGAAGAGGGAAGCGGAATTCCAGGTGTAGCGGTGAAATGCGTAGATATCTGGAGGAACATCAGTGGCGAAAGCGGCTTCCTGGTCCAACATTGACAT…
168	0	0	0	0	0	0	0	0	0	0	0	0	0	0	0	0	0	0	13	285	156	24	7	9	5	Bacteria;Candidatus Saccharibacteria;Saccharibacteria_genera_incertae_sedis;Saccharibacteria_genera_incertae_sedis;Saccharibacteria_genera_incertae_sedis;Saccharibacteria_genera_incertae_sedis	TAGGGAATTTTCCACAATGGACGAAAGTCTGATGGAGCAACGCCGCGTGCAGGATGAAGGCCTTCGGGTCGTAAACTGCTTTTATATGTGAAAATTATGATGGTAACATACGAATAAGGATCGGCTAACTCCGTGCCAGCAGCCGCGGTCATACGGAGGATCCAAGCGTTATCCGGAATTACTGGGCGTAAAGAGTTGCGTAGGTGGCATAGTAAGCGAATAGTGAAAGCGTATGGCTCAACCATATAAACATTACTCGAACTGCTAAGCTAGAAGATAAGagagGTACCTGGAATTCCTAGTGTAGGAGTGAAATCCGTAGATATTAGGAGGAACACCAATGGCGTAGGCAGGGTACTGGCTTATTCTTGACACTAAGGCACGAAAGCGTGGGGAGCA…
169	0	0	3	0	58	35	0	0	0	4	79	407	0	0	0	0	60	0	0	0	0	0	26	17	62	Bacteria;Acidobacteria;Holophagae;Holophagales;Holophagaceae;Geothrix	TGGGGAATTTTGCGCAATGGGCGAAAGCCTGACGCAGCAACGCCGCGTGGGTGATGAAGGTCTTCGGATCGTAAAACCCTGTCGTCGGGGACGAAGGTAGGggggTTAATACCCCTTTTGCTTGACGGTACCCGGAGAGGAAGCCCCGGCTAACTCTGTGCCAGCAGCCGCGGTAATACAGAGGgggCAAGCGTTATTCGGAATTATTGGGCGTAAAGGGCGCGTAGGCGGTTttttAAGTCAGATGTGTAATCCCCGAGCTCAACTTGGGAACTGCATCTGAGACTGGGAGGCTAGAGTACTGGAGAGGGTGGTAGAATTCCACGTGTAGCGGTGAAATGCGTAGAGATGTGGAGGAATACCAGTGGCGAAGGCGGCCACCTGGACAGTAACTGACGC…
170	3	0	0	0	0	0	1031	0	0	0	0	0	0	0	0	0	0	0	0	0	0	0	0	1	0	Bacteria	TGGGGAATCTTGGACAATGGACGAAAGTCTGATCCAGCAATATTTATTGTGCGAAGGAGACGGCAAGCTTTGTAAACCACTTTTGTAAATACTAATAATGATTTAGTTTTAAGTAATTTAGTCCCGGCTAATTTCGTGCCAGCAGCCGCGGTAATACGGGAGGGGCAAGCGTTATTCATCATAAGCGGGCGTAAAGGGTGAGTAGACGATGGTTATTAGTTAAACGGAAaaaGCAAGTGTTTACTTGCTATAGTTTACCTAACAATTAATCAGCGATGAGCGGAGTAGATGGAATTACTAATGTAAAGGTAAAATATGATGATATTAGTACGTACGCCAAAGGCGAAGGCATTCTACTAGTAAGTCGGACGTTGAGGTGCGAAAGCATGGGAATCAAAC…
171	0	0	0	0	0	0	0	0	0	0	0	0	1	0	1	0	0	0	0	3	17	173	74	142	67	Bacteria	TGGGGAATATTGCACAATGGGCGCAAGCCTGATGCAGCGACGCCGCGTGGAGGATGAAGGTTTTCGGATTGTAAACTCCTGTTAAGTGGGAAGAAAGACACTGACCTAATACGTCAGTGGGATGACGGTACCACTAGAGAAAGCACCGGCAAACTTCGTGCCAGCAGCCGCGGTAATACGAAGGGTGCTAGCGTTATTCGGAATCACTGGGCGTAAAGAGCGTGTAGGCGGTCTGTTAAGTCAACTGTTAAATTACCCAGCTTAACTGGGTATCCGCAGGTGAAACTGGCAGGCTCGAGTGCGAgagagagaAGTGGAATTGTCGGAGTAGCGGTAAAATGCGTAGATCTCGACAGGAACACCGGTTGCGAAGGCGGCTTCTTGGCTCGTAACTGACGC…
172	3	0	1109	0	8	1	1	20	371	14	1	0	0	0	0	0	0	0	0	0	0	1	0	44	11	Bacteria;Cyanobacteria/Chloroplast;Chloroplast;Chloroplast;Chloroplast;Cryptomonadaceae	TGGGGAATTTTCCGCAATGGGCGAAAGCCTGACGGAGCAATACCGCGTGAGGGATGACAGCCTGTGGGTTGTAAACCTCTTTTCTCAAGGAAGAAATTCTGACGGTACTTGAGGAATAAGCATCGGCTAACTCTGTGCCAGCAGCCGCGGTAATACAGAGGATGCAAGCGTTATCCGGAATCACTGGGCATAAAGCGTCTGTAGGTTGTATAGCAAGTCTGCTGTTAAAGACTAGGGCTTAACCCTAGGAAAGCAGTGGAAACTACTATACTCGAGTGTGGTAGAGGTAGAGGGAATTCCTAGTGTAGCGGTGAAATGCGTAGATATTAGGAAGAACACCCATGGCGAAAGCACTCTACTAGGCCATAACTGACACTGAgagaCGACAGCTAGGGGAGC…
173	344	93	15	1	4	9	582	181	47	17	32	11	142	98	12	15	84	116	22	16	11	2	3	11	6	Bacteria;Proteobacteria;Alphaproteobacteria;Sphingomonadales;Sphingomonadaceae;Novosphingobium	TGGGGAATATTGGACAATGGGCGAAAGCCTGATCCAGCAATGCCGCGTGAGTGATGAAGGCCTTCGGGTCGTAAAGCTCTTTTACCAGGGATGATAATGACAGTACCTGGAGAATAAGCTCCGGCTAACTCCGTGCCAGCAGCCGCGGTAATACGGAGGGAGCTAGCGTTGTTCGGAATTACTGGGCGTAAAGAGTACGTAGGCGGTTATTCAAGTCAGAGGTGAAAGCCCGGGGCTCAACCCCGGAACTGCCTTTGAAACTAGATAGCTAGAGTCTTGGAGAGGTTAGTGGAATTCCGAGTGTAGAGGTGAAATTCGTAGATATTCGGAAGAACACCAGTGGCGAAGGCGACTAACTGGACAAGTACTGACGCTGAGGTACGAAAGCGTGGGGAGCAA…
174	0	1	1	7	11	5	0	1	2	2	0	1	0	70	15	23	1	0	0	94	72	46	46	73	25	Bacteria;Bacteroidetes;Bacteroidia;Bacteroidales;Marinilabiliaceae	TAGGGAATATTGGTCAATGGGCGCAAGCCTGAACCAGCCATGCCGCGTGCAGGATGACGGCCCTATGGGTTGTAAACTGCTTTTGTACGGGAAGAAACCCCACTACGTGTAGTGGGTTGACGGTACCGTGAGAATAAGGATCGGCTAACTTCGTGCCAGCAGCCGCGGTAATACGAAGGATCCTAGCGTTGTCCGGATTTACTGGGTTTAAAGGGAGCGTAGGCGGACTTTTAAGTCAGTGGTGAAAGCCTGCAGCTTAACTGTAGAATTGCCATTGAAACTGATTGTCTCGAGTGTGGTTGAGGTCACTGGAATGTATCATGTAGCGGTGAAATGCTTAGATATGATACAGAACACCAATTGCGAAGGCAGGTGACTAAGCCATTACTGACGCTGATG…
175	0	0	0	0	0	0	0	0	0	8	88	169	0	0	0	0	1	0	0	0	0	1	1	0	0	Bacteria	TAGGGAATTTTGCACAATGGACGCAAGTCTGATGCAGCAACACTGCGTGAAGGATGAAGGTTTTCGGATCGTAAACTTCTTTTACGAGGGAATAAATATGAAGGTACCTCGTGAATAAGCACCGGCTAACTACGTGCCAGCAGCCGCGGTAATACGTAGGGTGCGAACATTATCCGGATTTATTGGGCGTAAAGAGCTCGTAGGTTGTTTTGCAAGTCTGGTATGAAAGATCTGGGCCCAACCCAGGGAACGTATCGGAAACTACATAACTAGAGGTGTACAGGGGAAGATGGAACTTGTAGTGTAGCAGTGAAATGCGTAGATATTACAAGGAACGCCGATGGTGAAGACAGTCTTCTGGGTACCACCTGACACTGAGGAGCGAAAGCGTGGGGAGCG…
176	0	0	0	0	0	3	0	0	1	0	0	0	1	1	1	0	0	0	0	1	13	186	96	44	34	Bacteria;Bacteroidetes;Sphingobacteriia;Sphingobacteriales;Chitinophagaceae;Taibaiella	TGAGGAATATTGGGCAATGGACGCAAGTCTGACCCAGCCATGCCGCGTGAAGGATGAAGGCGTTCTGCGTTGTAAACTTCTTTTATCTGGGAAGAAACCATCTTtttCTAAGGGTGTTGACGGTACCAGAGGAATAAGCACCGGCTAACTCCGTGCCAGCAGCCGCGGTAATACGGAGGGTGCAAGCGTTATCCGGATTCACTGGGTTTAAAGGGTgtgtAGGCGGGCTATTAAGTCAGTGGTGAAATCTCCGAGCTTAACTTGGAAACTGCCATTGATACTATTAGTCTTGAATGTTGTTGAGGTGGGCGGAATACATCATGTAGCGGTGAAATGCTTAGATATGATGTAGAACACCGATTGCGAAGGCAGCTCACTAAACAACGATTGACGCTGAGG…
177	2	0	5	5	7	3	1	1	8	16	17	7	1	0	12	40	47	0	0	0	0	262	312	234	200	Bacteria;Proteobacteria;Betaproteobacteria	TGGGGAATTTTGGACAATGGgggCAACCCTGATCCAGCCATGCCGCGTGAGTGAAGAAGGCCTTCGGGTTGTAAAGCTCTTTCGGCCGGAACGAAATCGCGTACGTGAATAGCGTGCGTGGATGACGGTACTGGAAGAAGAAGCACCGGCTAACTACGTGCCAGCAGCCGCGGTAATACGTAGGGTGCGAGCGTTAATCGGAATTACTGGGCGTAAAGCGTGCGCAGGCGGTTCTGCAAGTCAGATGTGAAATCCCCGGGCTTAACCTGGGAACTGCGTTTGAAACTACGGAGCTAGAGTACGGCAGAGGggggTGGAATTCCACGTGTAGCAGTGAAATGCGTAGATATGTGGAGGAACACCGATGGCGAAGGCAGCCcccTGGGCCGATACTGACGC…
178	0	88	5	1	2	1	3	63	4	1	0	0	0	68	5	5	0	0	0	73	81	26	28	13	13	Bacteria;Proteobacteria;Betaproteobacteria	TGGGGAATTTTGGACAATGGGCGAAAGCCTGATCCAGCCATGCCGCGTGAGTGAAGAAGGCCTTCGGGTTGTAAAGCTCTTTCGGTGGGGACGAAATGACTCGTGCTAATACCATGAGTAGATGACGGTACCCGAAGAAGAAGCACCGGCTAACTACGTGCCAGCAGCCGCGGTAATACGTAGGGTGCAGGCGTTAATCGGAATTACTGGGCGTAAAGCGTGCGCAGGCGGTTTGTTAAGACAGATGTGAAATCCCCGGGCTTAACCTGGGAACTGCGTTTGTAACTGGCAAGCTAGAGTGTAGCAGAGGggggTAGAATTCCAAGTGTAGCAGTGAAATGCGTAGATATTTGGAGGAATACCGATGGCGAAGGCAGCCcccTGGGCTAACACTGACGC…
179	2	42	5	14	6	6	8	83	59	79	161	141	0	21	11	17	82	5	5	26	37	40	48	14	4	Bacteria;Proteobacteria;Betaproteobacteria;Burkholderiales;Comamonadaceae;Polaromonas	TGGGGAATTTTGGACAATGGGCGAAAGCCTGATCCAGCAATGCCGCGTGTGGGAAGAAGGCCTTCGGGTTGTAAACCACTTTTGTACGGAACGAAAAGGTCTGCCCTAATACGGTGGGCCCATGACGGTACCGTAAGAATAAGCACCGGCTAACTACGTGCCAGCAGCCGCGGTAATACGTAGGGTGCGAGCGTTAATCGGAATTACTGGGCGTAAAGCGTGCGCAGGCGGTTAtataAGACAGTTGTGAAATCCCCGGGCTCAACCTGGGAATTGCATCTGTGACTGTATAGCTAGAGTACGGTAGAGGgggATGGAATTCCGCGTGTAGCAGTGAAATGCGTAGATATGCGGAGGAACACCGATGGCGAAGGCAATCCCCTGGACCTGTACTGACGC…
180	0	0	0	0	0	0	0	0	0	0	0	0	0	2	0	0	0	413	5	30	1	4	4	3	1	Bacteria;Cyanobacteria/Chloroplast;Cyanobacteria;Family II;Family II;GpIIa	TGGGGAATTTTCCGCAATGGGCGCAAGCCTGACGGAGCAACGCCGCGTGAGGGATGAAGGCCTCTGGGCTGTAAACCTCTTTTCTCAAGGAAGAAGACATGACGGTACTTGAGGAATAAGCCACGGCTAATTCCGTGCCAGCAGCCGCGGTAATACGGGAGTGGCAAGCGTTATCCGGAATTATTGGGCGTAAAGCGTCCGCAGGCGGTCCTACAAGTCTGCCGTTAAaaaGTGGAGCTCAACTCCATCACGGCGGTGGAAACTGTAGGACTGGAGTGTGGTAGGGGCAGAGGGAATTCCCGGTGTAGCGGTGAAATGCGTAGATATCGGGAAGAACACCAGTGGCGAAAGCGCTCTGCTGGGCCATAACTGACGCTCATGGACGAAAGCCAGGGGAGC…
181	1	14	39	44	31	93	1	10	2	8	35	21	0	17	44	51	188	0	0	0	0	0	0	0	0	Bacteria;Proteobacteria;Gammaproteobacteria;Legionellales;Legionellaceae;Legionella	TGGGGAATATTGGACAATGGgggCAACCCTGATCCAGCAATGCCGCGTgtgtgAAGAAGGCCTGAGGGTTGTAAAGCACTTTCAGTGGGGAGGAGGGTTATTGGGTTAAGAGCTAGATAACTGGACGTTACCCACAGAAGAAGCACCGGCTAACTCCGTGCCAGCAGCCGCGGTAATACGGAGGGTGCAAGCGTTAATCGGAATTATTGGGCGTAAAGGGTGCGTAGGTGGTTAGATAAGTTATCTGTGAAAGCCCCGGGCTCAACCTGGGACGGTCAGATAAGACTGTTTGACTCGAGTATAGGAGAGGGTAGTGGAATTTCCGGTGTAGCGGTGAAATGCGTAGAGATCGGAAGGAACACCAGTGGCGAAGGCGGCTACCTGGCCAGATACTGACAC…
182	3	3	6	0	5	5	0	4	10	22	15	8	1	0	2	3	2	0	0	31	66	242	525	107	77	Bacteria;Actinobacteria;Actinobacteria;Acidimicrobiales;Acidimicrobiaceae;Ilumatobacter	TGGGGAATCTTGCGCAATGGGCGAAAGCCTGACGCAGCAACGCCGCGTGCGGGATGAAGGCCCTAGGGTTGTAAACCGCTTTCAGTAGGAACGAAAATGACGGTACCTGCAGAAGAAGGTGCGGCCAACTACGTGCCAGCAGCCGCGGTGACACGTAGGCACCAAGCGTTGTCCGGATTTATTGGGCGTAAAGAGCTCGTAGGCGGTTTAGTAAGTCGGGTGTGAAAACTCTGGGCTTAACCCAGAGCCGCCACTCGATACTGCTGTGACTTGAGTTCGGTAGGGGAGCAGGGAATTCCTAGTGTAGCGGTGAAATGCGCAGATATTAGGAGGAACACCGGTGGCGAAGGCGCTGCTCTGGGCCGATACTGACGCTGAGGAGCGAAAGCGTGGGTAGCA…
183	0	0	7	12	17	17	0	0	3	66	40	48	0	0	2	2	44	0	0	0	0	32	77	170	129	Bacteria	TAAGGAATATTGCTCAATGGCCGAAAGGCTGAAGCAGCAACGCCGCGTGAAGGATGAATGGCCTTTGGCCTGTAAACTTCTGTAAAAGAGGAAaaaTAGTTAGGTATATCCTAATGTGATTGTACTCTTGAAGTAAGCCCCGGCTAACTACGTGCCAGCAGCCGCGGTAATACGTAGGgggCAAGCGTTGTCCGGATTTACTGGGTGTAAAGGGTGCTCAGGCGGATCTATAAGTCAGTGGTGAAATCCCGGAGCTTAACTCCGGAACTGCCATTGATACTGTAGGTCTCGAGTTTGGAAGAGGTAGATGGAATATCTGGTGTAGCAGTGAAATGCGTAGATATCAGATAGAACACCAATGGCGAAGGCAGTCTACTGGTCCAATACTGACGCTAAAGC…
184	176	419	106	38	12	12	679	213	285	14	7	5	0	179	63	82	6	134	28	405	412	93	54	26	11	Bacteria;Proteobacteria;Betaproteobacteria;Burkholderiales;Comamonadaceae	TGGGGAATTTTGGACAATGGGCGAAAGCCTGATCCAGCCATTCCGCGTGCAGGACGAAGGCCTTCGGGTTGTAAACTGCTTTTGTACGGAACGAAaaaGTTTCAGCTAATACCTGGAATCCATGACGGTACCGTAAGAATAAGCACCGGCTAACTACGTGCCAGCAGCCGCGGTAATACGTAGGGTGCAAGCGTTAATCGGAATTACTGGGCGTAAAGCGTGCGCAGGCGGTCTTGTAAGACAGATGTGAAATCCCCGGGCTCAACCTGGGAACTGCATTTGTGACTGCAAGGCTGGAGTGCGGCAGAGGgggATGGAATTCCGCGTGTAGCAGTGAAATGCGTAGATATGCGGAGGAACACCGATGGCGAAGGCAATCCCCTGGGCCTGCACTGACGC…
185	4	36	1	4	16	18	1	5	0	0	2	0	0	4	2	3	15	26	1	301	330	27	37	11	3	Bacteria;Verrucomicrobia;Opitutae;Puniceicoccales;Puniceicoccaceae	TTTCGAATCGTTCACAATGGgggCAACCCTGATGGCGCGACGCCGCGTGGgggATGAAGGTCTTCGGATTGTAAACTCCTGTCATTGGGGACTAATGGCCAGGCTCATACCCTGGTTTGAATTAACCCAAAGAGGAAGCAGTGGCTAACTCTGTGCCAGCAGCCGCGGTAATACAGAGACTGCAAGCGTTACTCGGATTCACTGGGCGTAAAGGGAGCGCAGGCGGGATAGTgtgtCAGGCGTGAAATCTCGGGGCTCAACCCCGAGGCTGCGCCCGAAACTACTATTCTAGAAACTTGGAGAGGTAAGCGGAATTCTTGGTGGAGCAGTGAAATGCGTAGATATCAAGAGGAACACCAACGGCGAAGGCAGCTTACTGGACAAGATTTGACGCTCAGG…
186	2	0	2	6	4	10	0	1	2	0	0	0	0	1	4	3	9	0	0	44	83	52	88	60	42	Bacteria;Gemmatimonadetes;Gemmatimonadetes;Gemmatimonadales;Gemmatimonadaceae;Gemmatimonas	TGGGGAATATTGCGCAATGGACGAAAGTCTGACGCAGCGACGCCGCGTGAGGGATGAAGCTTTTCGGAGTGTAAACCTCTGTTGCCCGGGACGAACATCCTCTTTCGAGAGGACTGACGGTACCGGGTGAGGAAGCACCGGCTAACTCTGTGCCAGCAGCCGCGGTAATACAGAGGGTGCGAGCGTTGTCCGGAATCACTGGGCGTAAAGGGCGCGTAGGTGGCTGGGTAAGCGTGCGGTGAAAGTTCGGGGCTCAACCCCGAATCGGCCGTGCGGACTGCCTAGCTCGAGCATAGTAGAGGCAGGTGGAATTCCGGGTGTAGCGGTGGAATGCGTAGAGATCCGGAAGAACACCGGTGGCGAAGGCGGCCTGCTGGGCTATTGCTGACACTGAGGCGC…
187	104	46	9	46	28	47	131	289	8	2	1	0	0	4	1	0	5	0	0	0	0	0	0	0	0	Bacteria;Bacteroidetes;Sphingobacteriia;Sphingobacteriales;Chitinophagaceae;Heliimonas	TAAGGAATATTGGTCAATGGACGAAAGTCTGAACCAGCCATGCCGCGTGGAGGATGACGGTCCTCTGGATTGTAAACTTCTTTTATTTGGGACGAAaaaaGGGCATTCTTGCTCACTTGACGGTACCAGATGAATAAGCACCGGCTAACTCCGTGCCAGCAGCCGCGGTAATACGGAGGGTGCAAGCGTTATCCGGATTCACTGGGTTTAAAGGGTGCGTAGGCGGGCAGGTAAGTCAGTGGTGAAATCTTTGGGCTTAACCCGAAAACTGCCATTGATACTATCTGTCTTGAATATTGTGGAGGTGAGCGGAATATGTCATGTAGCGGTGAAATGCTTAGATATGACATAGAACACCCATTGCGAAGGCAGCTCACTACGCATatatTGACGCTGAGG…
188	0	32	5	2	2	0	0	0	0	1	0	1	0	0	0	0	1	0	0	55	112	67	45	77	168	Bacteria;Proteobacteria;Betaproteobacteria;Gallionellales;Gallionellaceae	TGGGGAATTTTGGACAATGGGCGAAAGCCTGATCCAGCCATGCCGCGTGAGTGAAGAAGGCCTTCGGGTTGTAAAGCTCTTTCGGTCGGGACGAAATCGCACGAGTGAATATCGCGTGTGGATGACGGTACCGGCAGAAGAAGGACCGGCTAACTACGTGCCAGCAGCCGCGGTAATACGTAGGGTCCGAGCGTTAATCGGAATTACTGGGCGTAAAGCGTGCGCAGGTGGTTTTGTAAGCCAGATGTGAAAGCCCCGGGCTTAACCTGGGAACTGCATTTGGGACTGCAAGGCTAGAGTACGGCAGAGGggggTAGAATTCCTGGTGTAGCAGTGAAATGCGTAGATATCAGGAGGAATACCGATGGCGAAGGCAGCCcccTGGGTCGATACTGACGC…
189	862	1	0	0	0	0	0	1	0	0	0	0	0	0	0	0	0	0	0	0	0	0	0	0	0	Bacteria;Bacteroidetes;Sphingobacteriia;Sphingobacteriales;Sphingobacteriaceae;Pedobacter	TAAGGAATATTGGTCAATGGGCGCAAGCCTGAACCAGCCATGCCGCGTGCAGGAAGACGGCCCTATGGGTTGTAAACTGCTTTTATACGGGAATAAACCTCGGTACGTGTACCGAGCTGAATGTACCGTAAGAATAAGGATCGGCTAACTCCGTGCCAGCAGCCGCGGTAATACGGAGGATCCAAGCGTTATCCGGATTTATTGGGTTTAAAGGGTGCGTAGGCGGCTTtttAAGTCAGGGGTGAAAGACGGTGGCTCAACCATCGCAGTGCCCTTGATACTGAAGAGCTTGAATACACTAGAGGTAGGCGGAATGAGACAAGTAGCGGTGAAATGCATAGATATGTCTCAGAACACCAATTGCGAAGGCAGCTTACTATGGTGTTATTGACGCTGAGG…
190	0	11	0	2	7	0	13	16	17	197	127	193	0	75	19	11	22	32	19	16	6	13	8	5	3	Bacteria;Candidatus Saccharibacteria;Saccharibacteria_genera_incertae_sedis;Saccharibacteria_genera_incertae_sedis;Saccharibacteria_genera_incertae_sedis;Saccharibacteria_genera_incertae_sedis	TAGGGAATTTTCCACAATGGGCGAAAGCCTGATGGAGCAACGCCGCGTGCAGGATGAAGGCCTTCGGGTTGTAAACTGCTTTTATATGTGAAGATTATGACGGTAACATATGAATAAGGATCGGCTAACTCCGTGCCAGCAGCCGCGGTCATACGGAGGATCCAAGCGTTATCCGGAATTACTGGGCGTAAAGAGTTGCGTAGGTGGCATTGTAAGTGGATAGTGAAAGCGTTCGGCTCAACCGAATAAACATTATCTAAACTGCAAAGCTAGAGGACGAgagagGTTATTAGAATTCCTAGTGTAGGAGTGAAATCCGTAGATATTAGGAGGAATACCGATGGCGTAGGCAGATAACTGGCTCGTTCCTGACACTAAGGCACGAAAGCGTGGGTAGCA…
191	9	11	49	0	5	0	441	101	37	24	10	13	0	0	0	1	0	1	0	0	0	0	0	1	0	Bacteria;candidate division WPS-2;WPS-2_genera_incertae_sedis;WPS-2_genera_incertae_sedis;WPS-2_genera_incertae_sedis;WPS-2_genera_incertae_sedis	TGAGGAATTTTCCGCAATGGGCGAAAGCCTGACGGAGCGACGCCGCGTGTGGGATGAAGGCCTTCGGGTCGTAAACCACTGTCGAAGGGGAAGATATTGACGGTACCCTTGGAGGAAGCCCCGGCTAACTACGTGCCAGCAGCCGCGGTAAGACGTAGGgggCGAGCGTTATTCGGAATTATTGGGCGTAAAGAGTTCGTAGGCGGTTTGAAAAGTCCGTGAAGAAAGACCTGGGCTCAACTCAGGGAACGGCACGGATACTTTTGAACTTGAGGCAATCAGAGGGTGATGGAATTCCCGGTGTAGCGGTGAAATGCGTAGATATCGGGAGGAACATCAGTGGCGAAGGCGATCACCTGGGGTTGAACTGACGCTGAGGAACGAAAGCTAGGGGAGCAA…
192	0	0	19	7	144	7	0	0	13	474	168	283	0	0	6	1	3	0	0	0	0	13	47	123	386	Bacteria;Bacteroidetes;Bacteroidia;Bacteroidales;Prolixibacteraceae	TAAGGAATATTGGTCAATGGGCGCAAGCCTGAACCAGCCATGCCGCGTGAAGGATGACGGCCCTATGGGTTGTAAACTTCTTTTGTACGGGAAaaaaCCACCGGTCGTGTATCGGTGCTGATGGTACCGTAAGAATAAGCATCGGCTAACTCCGTGCCAGCAGCCGCGGTAATACGGAGGATGCAAGCGTTATCCGGATTCATTGGGTTTAAAGGGTGCGCAGGCGGAGTGATAAGTCAGTGGTGAAAGCCTACAGCTTAACTGTAGAACTGCCATTGATACTGTCATTCTTGAGTATTGTTGAGGTAGGCGGAATGTGTCATGTAGCGGTGAAATGCTTAGATATGACACAGAACACCGATCGCGAAGGCAGCTTACCAAGCAATAACTGACGCTCAT…
193	0	0	3	21	172	44	0	0	1	28	157	257	0	0	0	2	32	0	0	0	1	27	39	15	63	Bacteria	CAAGGAATTTTGCGCAATGGGCGAAAGCCTGACGCAGCGACGCCGCGTGGgggATGACGGCCTTCGGGTTGTAAACCCCTTTTCCCGAGGAAGAAATATGACGGTACTCGGGGAATAAGTCTTGGCTAACTACGTGCCAGCAGCCGCGGTAATACGTAGAAGGCGAACGTTATCCGGATTTACTGGGCGTAAAGAGGGTGTAGACGGTTCTTTAAGTCAGTTGTGAAATCtctcGACTCAATTGGGAGACTGCAATTGATACTGGGGAGCTTGAGGGCATCAGAAGAAAGCGGAATTCACGGTGTAGCGGTGAAATGCGTAGATATCGTGAGGAACACCAGTGGCGAAGGCGGCTTTCTAGGATGCTCCTGACGTTGAGGCCCGAAAGTGTGGGGAGCG…
194	19	3	2	0	1	3	142	79	220	50	19	5	0	3	1	0	2	0	0	12	25	2	1	0	2	Bacteria;Bacteroidetes	TAAGGAATATTGGTCAATGGAGGCAACTCTGAACCAGCCATGCCGCGTGCAGGAAGAAGGCCCTATGGGTCGTAAACTGCTTTTGTACCAGAGAAAACCCGAGTACGTGTACTCGGTTGATAGTATGGTAAGAATAAGCATCGGCTAACTTCGTGCCAGCAGCCGCGGTAAGACGAAGGATGCAAGCGTTATCCGGATTCATTGGGTTTAAAGGGTGCGTAGGCGGACTGATAAGTCAGTGGTGAAATCtctcAGCTTAACTGAGAAACTGCCATTGATACTGTTAGTCTAGAGTATAGATGACGTTGGCGGAATATGACATGTAGTGGTGAAATACTTAGATATGTCATAGAACACCGATTGCGAAGGCAGCTAACGAAACTATAACTGACGCTGAGG…
195	9	0	0	0	0	0	3	0	0	0	0	0	548	10	1	1	0	0	2	9	0	36	22	9	7	Bacteria;Bacteroidetes	TAGGGAATATTGGTCAATGGAGGCAACTCTGAACCAGCCATGCCGCGTGCAGGAAGACTGCCCTATGGGTTGTAAACTGCTTTTGTACGGGAAGAAACCTTACTACGTGTAGTAAGTTGACGGTACCGTGAGAATAAGGATCGGCTAACTTCGTGCCAGCAGCCGCGGTAATACGAAGGATCCAAGCGTTGTCCGGATTTACTGGGTTTAAAGGGTGCGTAGGTGGACTAATAAGTCAGTGGTGAAAGCCTGCAGCTTAACTGTAGAATTGCCATTGAAACTGTTCGTCTCGAGTATGGTTGAGGTTACTGGAATatatCATGTAGCGGTGAAATGCTTAGATATGATATAGAACACCAATTGCGAAGGCAGGTAACTAAGCCATAACTGACACTGAGG…
196	0	0	0	0	0	0	0	0	0	0	0	0	0	0	1	0	0	0	0	0	0	60	222	44	81	Bacteria;Acidobacteria;Holophagae;Holophagales;Holophagaceae;Geothrix	TGGGGAATTTTGCGCAATGGGCGAAAGCCTGACGCAGCAACGCCGCGTGGGTGATGAAGGTCTTCGGATTGTAAAACCCTGTCGTCGGGGACGAAGGTAGGggggTTAACAGCCCTTTTGCTTGACGGTACCCGGAGAGGAAGCCCCGGCTAACTCTGTGCCAGCAGCCGCGGTAATACAGAGGgggCAAGCGTTATTCGGAATTATTGGGCGTAAAGGGCGCGTAGGCGGTGCCATAAGTGAGATGTGTAATCCCCGGGCTCAACCTGGGAACTGCATCTCAGACTGTGGTGCTGGAGTGCTGGAGAGGGTGGTGGAATTCCTCGTGTAGCGGTGAAATGCGTAGAGATGAGGAGGAACACCAGTGGCGAAGGCGGCCACCTGGACAGTAACTGACGC…
197	0	390	0	5	22	5	4	10	23	16	30	6	0	6	0	0	0	0	0	6	6	6	10	1	1	Bacteria;Acidobacteria;Acidobacteria_Gp3;Candidatus Solibacter;Candidatus Solibacter;Candidatus Solibacter	TGGGGAATATTGCACAATGGgggAAACCCTGATGCAGCGACGCCGCGTGAGCGATGAAGCCCTTCGGGGTGTAAAGCTCTTTCGGCAGGGACGATTATGACGGTACCTGCAGAAGCAGCTGCGGCTAACTACGTGCCAGCAGCCGCGGTAATACGTAGGCAGCAAGCGTTGTTCGGAATTACTGGGCGTAAAGGGTGCGTAGGCGGCTTtttAAGTTTGTCGTGAAATCTCCCGGCTCAACCGGGAGGGTGCGGCGAATACTGAGAAGCTAGAGTGTGGGAGAGGAAAGTGGAATTCCTGGTGTAGCGGTGAAATGCGTAGATATCAGGAGGAACACCGGTGGTGTAAACGGCTTTCTGGACCATAACTGACGCTGAGGCACGAAAGCGTGGGTAGCAA…
198	0	0	8	94	72	53	0	0	0	122	80	53	0	0	11	27	45	0	0	0	0	0	0	0	2	Bacteria;Firmicutes;Clostridia;Clostridiales;Clostridiales_Incertae Sedis XIII;Anaerovorax	TGGGGAATATTGCACAATGGGCGAAAGCCTGATGCAGCAACGCCGCGTGAGCGATGAAGGCCTTTGGGTCGTAAAGCTCTGTCCTAAGGGAAGAAaaaaaTGACGGTACCTTAGGAGGAAGCCCCGGCTAACTACGTGCCAGCAGCCGCGGTAATACGTAGGgggCAAGCGTTATCCGGAATTATTGGGCGTAAAGAGTGCGTAGGTGGTTATTTAAGCGCAGGGTGAAAGGCTACAGCTTAACTGTGGTAAGCCTTGCGAACTGGATGACTTGAGTGCAGGAGAGGAAAGCGGAATTCCTAGTGTAGCGGTGAAATGCGTAGATATTAGGAGGAACACCAGTGGCGAAGGCGGCTTTCTGGACTGTAACTGACACTGAGGCACGAAAGCGTGGGGAGC…
199	1	41	10	25	32	79	11	18	7	10	24	23	5	237	127	48	61	0	0	13	27	8	21	10	4	Bacteria;Proteobacteria;Gammaproteobacteria;Legionellales;Legionellaceae;Legionella	TGGGGAATATTGGACAATGGgggCAACCCTGATCCAGCAATGCCGCGTgtgtgAAGAAGGCCTGAGGGTTGTAAAGCACTTTCAGTGGGGAGGAGGATTGACAGGTTAAGAGCTAGTTAATTGGACGTTACCCACAGAAGAAGCACCGGCTAACTCCGTGCCAGCAGCCGCGGTAATACGGAGGGTGCGAGCGTTAATCGGAATTACTGGGCGTAAAGGGTTCGTAGGTGGTTTATTAAGTTATCTGTGAAATCCCTGGGCTTAACCTGGGCAGGTCAGATAAGACTGGTAGACTCGAGTATGGGAGAGGGTAGTGGAATTTCCGGTGTAGCGGTGAAATGCGTAGAGATCGGAAGGAACACCAGTGGCGAAGGCGGCTACCTGGCCTAATACTGACAC…
200	4	2	1	0	0	0	105	513	1	3	0	0	0	0	0	0	0	55	22	0	8	0	0	0	0	Bacteria;Cyanobacteria/Chloroplast;Chloroplast;Chloroplast;Chloroplast;Bacillariophyta	TGAGGAATTTTCTGCAATGGGCGAAAGCCTGACAGAGCAATACCGCGTGAGGGATGAAGGCCTACGGGTTGTAAACCTCTTTTCTCAAGGAGGAAGATCTGACGTTACTTGAGGAATAAGCATCGGCTAACCCTGTGCCAGCAGCCGCGGTAATACAGGGGATGCAAGTGTTATCCGGAATTATTGGGCGTAAAGCGTCTGCAGGTTGATATTTAAGTCTTTTGTTAAATCTTTGGGCTTAACCCAAaaaCTGCAAAAGAAACTATTTATCTTGAGTATGGTAGAGGTAAAGGGAATTTCCAGTGGAGCGGTGAAATGCGTAGATATTGGAAAGAACACCAACAGCGAAGGCACTTTACTGGGCCATTACTGACACTCAGAGACGAAAGCTAGGGGAGC…
201	0	0	0	0	0	0	2	0	0	0	0	0	0	6	0	0	0	1	0	83	112	36	40	23	19	Bacteria;Proteobacteria;Betaproteobacteria	TGGGGAATTTTGGACAATGGGCGCAAGCCTGATCCAGCCATGCCGCGTgtgtgAAGAAGGCCTTCGGGTTGTAAAGCACTTTCGGCCGGGACGAAATCGCTCGGGTTAACACCCAGGGTGGATGACGGTACCGGAATAAGAAGCACCGGCTAACTACGTGCCAGCAGCCGCGGTAATACGTAGGGTGCAAGCGTTAATCGGAATTACTGGGCGTAAAGCGTGCGCAGGCGGTTTTGTAAGCCAGACGTGAAATCCCCGGGCTTAACCTGGGAACTGCGTTTGGAACTGCAAGGCTAGAGTGCGGCAGAGGAAGGTGGAATTCCTGGTGTAGCAGTGAAATGCGTAGATATCAGGAGGAACACCAATGGCGAAGGCAGCCTTCTGGGCTAGCACTGACGC…
202	0	0	0	2	15	12	0	0	0	12	32	33	0	0	0	0	8	0	0	0	0	17	152	75	219	Bacteria	TGGGGAATATTCCGCAATGGGCGAAAGCCTGACGGAGCGACGCCGCGTGGATGATGACGGTCTTCGGATTGTAAAATCCTGTAGAGGgggAAGAAGGGTGCCGTAAGGCATTTGACAGTACTCCTAAAGTAAGCTACGGCAAACTCTGTGCCAGCAGCCGCGGTAATACAGAGGTAGCAAGCGTTGTTCGGAATGACTGGGTGTAAAGCGCGTGTAGGTGGTTTTGTAAGTTGAATGTGAAATCCCTTGGCTCAACCAAGGAACGGCATTCAATACTGCATAACTTGAGTGCGGAAGAGGAAAGTGGAATTTCGGGTGTAGCGGTGAAATGCGTAGATATCCGAAGGAACACCGGTGGCGAAGGCGACTTTCTGGTCCGCAACTGACACTGAGACGCGA…
203	9	89	17	5	5	9	1	46	34	7	9	11	0	33	1	1	5	1	2	37	77	76	130	28	42	Bacteria;Verrucomicrobia;Subdivision3;Subdivision3_genera_incertae_sedis;Subdivision3_genera_incertae_sedis;Subdivision3_genera_incertae_sedis	TCGAGAATTtttCACAATGGGCGAAAGCCTGATGGAGCGACGCCGCGTGGgggATGAATGGCTTCGGCCCGTAAACCCCTGTCATTTGCGAACAATGCGTCCCCGTGAACAACGGGAGGCGTTGATAGTAGCAGAAGAGGAAGAGACGGCTAACTCTGTGCCAGCAGCCGCGGTAATACAGAGGTCTCAAGCGTTGTTCGGATTTACTGGGCGTAAAGGGTgtgtAGGCGGTTGGGTAAGTCTGAAGTGAAATCTCTAAGCTCAACTTAGAAAATGCTTCGGATACTATCCGGCTAGAGGGTCGGAGAGGAGATCGGAATTCTCGGTGTAGCAGTGAAATGCGTAGATATCGAGAGGAACATCAGTGGCGAAGGCGGATCTCTGGACGAATCCTGACGC…
204	0	0	11	40	82	48	0	0	21	196	126	183	2	0	5	8	231	0	0	1	0	33	65	81	87	Bacteria;SR1;SR1_genera_incertae_sedis;SR1_genera_incertae_sedis;SR1_genera_incertae_sedis;SR1_genera_incertae_sedis	TGGGGAATCTTGCACAATGGGCGAAAGCCTGATGCAGCGATTCCGCGTGGAGGATGACGCATTACGGTgtgtAAACTCCTTttttGGTGGAAGACGAATGACGGTACACCAAGAATAAGGGACGGCTAACTACGTGCCAGCAGCCGCGGTAATACGTAGGTCCCAAGCGTTATCCGGATTTACTGGGCGTAAAGTGTCCGTAGCCGGATATACAAGTCTGTTTTCAAATACCACGACTCAATCGTGGAAAGGGAATAGATACTGTATATCTAGAGAATATTGGAGGTTAGTGGAATTTCCGGTGGAGCGGTGAAATGCGTTGATATCGGAAAGAACGCCGAAAGCGAAAGCAGCTAACTATGATATTTCTGACGGTGATGGACGAAAGCTTGAGTAGCA…
205	0	0	0	3	152	21	0	0	0	12	96	180	0	0	0	0	3	0	0	0	0	0	0	1	4	Archaea;Euryarchaeota;Methanomicrobia;Methanosarcinales;Methanotrichaceae;Methanothrix	GCGCGAAAACTTTACAATGCTGGAAACAGCGATAAGGGGACCTCGAGTGCCAGGTTACAAATCTGGCTGTCGTGATGCCTAAaaaGCATTGCATAGCAAGGGCCGGGCAAGACCGGTGCCAGCCGCCGCGGTAACACCGGCGGCTCGAGTGGTAACCGTTATTATTGGGTCTAAAGGGTCTGTAGCCGGCCGGATAAGTCTCTTGGGAAATCTGGCAGCTTAACTGTCAGGCTTTCAGGAGATACTGTCTGGCTCGAGGCCGGGAGAGGTGAGAGGTACTTCAGGGGTAGGGGTGAAATCTTGTAATCCTTGAAGGACCACCAGTGGCGAAGGCGTCTCACCAGAACGGACCTGACGGCAAGGGACGAAAGCTAGGGGCACGAACCGG
206	0	0	0	0	1	1	0	0	0	0	0	0	0	45	2	7	2	0	0	86	97	30	62	65	67	Bacteria;Verrucomicrobia;Opitutae;Opitutales;Opitutaceae;Opitutus	TTTCGAATCATTCACAATGGGCGAAAGCCTGATGGTGCGACGCCGCGTGAGGGATGAAGGCCTTCGGGTTGTAAACCTCTGTCACCGGGGAAGAAACGCTTCAAGTTAATAGCTTGAAGCCTGACTTAACCCGGAGAGGAAGCAGTGGCTAACTCTGTGCCAGCAGCCGCGGTAATACAGAGACTGCAAGCGTTATTCGGATTCACTGGGCGTAAAGGGTGCGCAGGCGGCCAAGTgtgtCAGATGTGAAATCCCGAGGCTCAACCTCGGAACTGCGTCTGAAACTACTTGGCTAGAGTATTGGAGAGGGTAACGGAATTCACGGTGTAGCAGTGAAATGCGTAGATATCGTGAGGAACACCAGAGGCGAAGGCGGTTACCTGGACAATTACTGACGCT…
207	0	0	0	0	0	0	136	348	14	7	13	3	0	18	9	35	6	0	0	0	0	0	0	10	0	Bacteria;Proteobacteria;Deltaproteobacteria	TGGGGAATCTTGCGCAATGGACGAAAGTCTGACGCAGCCACGCCGCGTGAGTGAAGAAGGCCTTCGGGTTGTAAAGCTCTGTCAAGCGAGACGAAaaaCGCTGGAGTTAATAGCTTCAGTGTCTGACGGTACCGCTGAAGGAAGTACCGGCTAACTCCGTGCCAGCAGCCGCGGTAATACGGAGGGTACAAGCGTTGCTCGGAATTATTGGGCGTAAAGAGTAGGTAGGTGGTCTTATTTGTCTGAGGTGAAAGCCTTGAGCTTAACTCAAGAAGTGCCTCAGAAACGGTGAGACTAGAGTTCTGGAGAGGGTCGTGGAATTCCCGGTGTAGCGGTGAAATGCGTAGATATCGGGAGGAACACCAGAGGCGAAGGCGGCGACCTGGACAGAAACTGACA…
208	166	2	0	0	0	0	429	2	0	0	0	0	0	2	0	0	0	0	0	0	0	0	0	0	0	Bacteria;Proteobacteria;Betaproteobacteria;Rhodocyclales;Rhodocyclaceae	TGGGGAATTTTGGACAATGGGCGAAAGCCTGATCCAGCCATGCCGCGTGCGGGAAGAAGGCCTTCGGGTTGTAAACCGCTTTCGGCCGGGACGAAATCGCATCGATGAATACTCGGTGTGGATGACGGTACCGGAATAAGAAGCACCGGCTAACTACGTGCCAGCAGCCGCGGTAATACGTAGGGTGCGAGCGTTAATCGGAATTACTGGGCGTAAAGCGTGCGCAGGTTGTTCTGTAAGTTGGAGGTGAAATCCCCGGGCTCAACCTGGGAACTGCCTTCAAGACTGCAGGACTAGAGTGTGGCAGAGGGAACTGGAATTCCACGTGTAGCAGTGAAATGCGTAGATATGTGGAGGAACACCGATGGCGAAGGCAGGTTCCTGGGCCAACACTGACAC…
209	0	0	1	5	31	64	0	0	0	9	13	26	0	1	0	1	41	0	0	0	2	9	17	60	224	Bacteria	TCGAGAATATTCGTCAATGGGCGAAAGCCTGAACGAGCGACACCGCGTGTAGGAAGACGGTCTTCGGATTGTAAACTACTTTTCTAGGGGATGAATCTTCGGATGACAGTACCCTAGGAATAAGGAGGTCCTAACTCTGTGCCAGCAGGAGCGGTAATACAGAGCCTCCAAGCGTTATCCGGATTTATTGGGCGTAAAGGGTCCGTAGGTGTCTTGCCAAGTTTTCTGTTAAATTTCCAGAGCTCAACTTTGGAACTGCAGAAaaaaCTGGCGAGATTGAGGGCACTAGGAGTTGAAGGAACGGTCGGTGTAGGGGTGAAATCCGTTGATATCGACCGGAACACCAAAAGCGAAGGCATTCAACTAAGGTGGCCCTGACGCTGAGGGACGAAAGCGTGG…
210	0	0	0	0	0	0	2	0	0	0	0	0	0	0	0	0	0	1	0	1	0	43	162	110	92	Bacteria;Proteobacteria;Betaproteobacteria;Rhodocyclales;Rhodocyclaceae	TGGGGAATTTTGGACAATGGgggCAACCCTGATCCAGCCATTCCGCGTGAGTGAAGAAGGCCTTCGGGTTGTAAAACTCTTTCGGCAGGAACGAAACGGTGGTTACTAATATTAGCCACTAATGACGGTACCTGAAGAAGAAGCACCGGCTAACTACGTGCCAGCAGCCGCGGTAATACGTAGGGTGCGAGCGTTAATCGGAATTACTGGGCGTAAAGCGTGCGCAGGCGGTTTTGTAAGACAGATGTGAAATCCCCGGGCTTAACCTGGGAACTGCGTTTGTGACTGCAAGACTCGAGTGTGGCAGAGGggggTGGAATTCCACGTGTAGCAGTGAAATGCGTAGAGATGTGGAGGAACACCGATGGCGAAGGCAGCCcccTGGGTTAACACTGACGC…
211	40	6	0	0	1	1	12	23	6	3	1	1	1	36	1	2	0	0	0	250	89	18	11	10	5	Bacteria;Bacteroidetes	TAAGGAATATTGGACAATGGTCGCAAGACTGATCCAGCCATGCCGCGTGAAGGATGAAGGCCCTATGGGTTGTAAACTTCTTTTGTACGGGAAaaaaCCTctctACGTGTAGagagCTGATTGTACCGTAAGAATAAGGATCGGCTAACTCCGTGCCAGCAGCCGCGGTAATACGGAGGATCCAAGCGTTATCCGGATTCATTGGGTTTAAAGGGTGCGTAGGCGGAATGATAAGTCAGTGGTGAAAGCCTGCAGCTTAACTGCAGAACTGCCATTGATACTGTCAATCTTGAGTACATTTGATGTGGGCGGAATGTGTCATGTAGCGGTGAAATGCTTAGATATGACACAGAACACCGATTGCGAAGGCAGCTCACAAAACTGTAACTGACGCTGAGG…
212	0	0	0	0	0	0	0	0	0	0	0	0	0	1	0	0	0	0	1	0	0	80	34	163	70	Bacteria;Proteobacteria;Deltaproteobacteria;Bdellovibrionales;Bdellovibrionaceae;Bdellovibrio	TAGGGAATATTGCACAATGGgggAAACCCTGATGCAGCGACGCCGCGTGAGTGATGAAGGCCTTCGGGTCGTAAAGCTCTGTTGTATGGGAAGAAaaaaaTGACTGTACCATACGAGAAAGGACCGGCTAACTTCGTGCCAGCAGCCGCGGTAAGACGAGGGGTCCTAGCGTTGCTCGGAATCATTGGGCGTAAAGCGCATGTAGGCGGCCTTATAAGTCAGATGTGAAATACCTGGGCTCAACCCAGGACGTGCATTTGATACTGTTTGGCTTGAGTATAGGAGAGGGCAGTGGAATTCCTGGTGTAGTGGTGAAATACGTAGATATCAGGAGGAACACCGGTGGCGAAGGCGGCTGCCTGGCCTATAACTGACGCTGAGATGCGAAAGCGTGGGGAT…
213	0	0	0	1	2	1	0	0	0	1	7	1	1	0	1	1	2	0	0	0	0	40	310	3	4	Bacteria;Proteobacteria;Betaproteobacteria;Gallionellales;Gallionellaceae;Gallionella	TGGGGAATTTTGGACAATGGGCGAAAGCCTGATCCAGCCATACCGCGTGAGTGAAGAAGGCCTTCGGGTTGTAAAGCTCTTTCAGCCGGAAAGAAATTGCTTCTATTAATACTAGGAGTAGATGACGGTACCGGAAGAAGAAGCACCGGCTAACTACGTGCCAGCAGCCGCGGTAATACGTAGGGTGCGAGCGTTAATCGGAATTACTGGGCGTAAAGCGTGCGCAGGCGGTTttttAAGTCAGATGTGAAATCCCCGGGCTCAACCTGGGAACTGCATTTGAAACTGGAAGACTAGAGTATAGCAGAGGggggTAGAATTCCACGTGTAGCAGTGAAATGCGTAGATATGTGGAGGAATACCAATGGCGAAGGCAGCCcccTGGGTTAATACTGACGC…
214	0	93	14	7	16	5	172	11	6	25	24	31	0	6	3	9	43	0	20	96	92	38	20	45	30	Bacteria;Candidatus Saccharibacteria;Saccharibacteria_genera_incertae_sedis;Saccharibacteria_genera_incertae_sedis;Saccharibacteria_genera_incertae_sedis;Saccharibacteria_genera_incertae_sedis	TAGGGAATTTTCCACAATGGGCGAAAGCCTGATGGAGCAACGCCGCGTGCAGGATGAAGGCCTTCGGGTTGTAAACTGCTTTTAtatatGATGATTATGACAGTAGTATATGAATAAGGATCGGCTAACTCCGTGCCAGCAGCCGCGGTCATACGGAGGATCCGAGCGTTATCCGGAATTACTGGGCGTAAAGAGTTGCGTAGGTGGCATAGTAAGCAGGGCATGAAATCGTGTGGCTCAACCATACATCCATGTTCTGAACTGCTAAGCTAGAGGACGAgagagGTAACTAGAATTCCTAGTGTAGGAGTGAAATCCGTAGATATTAGGAGGAATACCGATGGCGTAGGCAGGTTACTGGCTCGTTCCTGACACTAAGGCACGAAAGCGTGGGGAGCA…
215	0	0	1	9	27	28	0	0	0	85	83	114	0	0	0	0	10	0	0	0	0	9	22	16	19	Bacteria;Verrucomicrobia;Subdivision3	TCGAGAATTtttCTCAATGGGCGAAAGCCTGAAGGAGCGACGCCGCGTGGgggATGAAGGACTTCGGTTCGTAAACCCCTGTCACCCGGGAACAAACCTCCGAGTTTAATATGCTCGGAGCTGATTGTACCGGGAGAGGAAGGCACGGCTAACTCTGTGCCAGCAGCCGCGGTAATACAGAGGTGCCAAGCGTTGTTCGGATTTACTGGGCGTAAAGGGTGCGTAGGCGGTCGCGTAAGTCGGACGTGAAATCCCGGGGCCTAACCCCGGAACGGCGTTCGAAACTGCGTGGCTAGAGGTCTGGAGAGGTGACTGGAATTCTCGGTGTAGCAGTGAAATGCGTAGATATCGAGAGGAACGCCAGAGGCGAAAGCGAGTCACTGGACAGAACCTGACGCT…
216	0	0	0	0	0	0	0	0	0	0	0	0	0	0	0	0	0	0	0	24	36	121	31	79	14	Bacteria;Bacteroidetes;Bacteroidia;Bacteroidales	TAAGGAATATTGGACAATGGgggCAACCCTGATCCAGCCATGCCGCGTGAAGGATGAAGGCGCTCTGCGTCGTAAACTTCTTTTGTATGGGAAaaaTATCCTGATTTCTATCGGGATTGATGGTACCATAAGAATAAGGGTCGGCTAACTTCGTGCCAGCAGCCGCGGTAATACGAAGGACCCGAGCGTTATCCGGATTCATTGGGTTTAAAGGGTGCGTAGGCGGACCTGTAAGTCAGTGGTGAAAGCCCAACGCTTAACGTTGGAACTGCCATTGATACTGCAGGTCTTGAGTACAGTTGAGGTTGGCGGAATGTGTCATGTAGCGGTGAAATGCTTAGATATGACACAGAACACCGATTGCGAAGGCAGCTAGCTAAACTGTAACTGACGCTGAGG…
217	0	0	0	94	57	54	0	0	0	12	14	28	0	0	0	0	36	1	0	0	0	14	59	15	41	Bacteria	TGAGGAATATTGCGCAATGGCCGAAAGGCTGACGCAGCGACGCCGCGTGAAGGATGAAGTCCGTTAGGATGTAAACTTCTTTTGCAGGGGATGAATGTCCCGACTTCGGTCGGGATTGACCGTACCCTGCGAATAAGGATCGGCTAACTACGTGCCAGCAGCCGCGGTAATACGTAGGATCCAAGCGTTGTCCGGATTTACTGGGTGTAAAGGGCGTGTAGGTGGGTTtttAAGTCGGTGGTGAAATCCTGCGGCTCAACCGCAGAACTGCCATCGATACTGAAAATCTTGAGTTCGGCAGAGGGAGATGGAATTCATGGTGTAGCGGTGAAATGTGTAGATATCATGAAGAACACCGGTAGCGAAGGCGGTCTCCTGGTCCGATACTGACACTGAGGC…
218	0	0	7	7	21	4	0	0	0	57	44	39	0	0	1	0	0	0	0	2	0	16	98	321	88	Bacteria;Proteobacteria;Betaproteobacteria;Burkholderiales;Comamonadaceae	TGGGGAATTTTGGACAATGGGCGCAAGCCTGATCCAGCAATACCGCGTGCAGGACGAAGGCCTTCGGGTTGTAAACTGCTTTTGTACGGAGCGAAAAGGCTATTCCTAATATGAAGAGCAAATGACGGTACCGTAAGAATAAGCACCGGCTAACTACGTGCCAGCAGCCGCGGTAATACGTAGGGTGCAAGCGTTAATCGGAATTACTGGGCGTAAAGCGTGCGCAGGCGGTTTTGTAAGACAGATGTGAAATCCCCGGGCTTAACCTGGGACCTGCATATGTGACTGCAAAGCTAGAGTACGGCAGAGGgggATGGAATTCCGCGTGTAGCAGTGAAATGCGTAGATATGCGGAGGAACACCGATGGCGAAGGCAATCCTCTGGGCCTGTACTGACGC…
219	0	1	4	9	36	116	0	4	7	18	85	147	0	8	10	4	98	0	2	36	57	78	82	34	68	Bacteria;Verrucomicrobia;Opitutae;Opitutales;Opitutaceae;Opitutus	TTTCGAATCATTCACAATGGGCGAAAGCCTGATGGTGCGACGCCGCGTGAGGGACGAAGGCCTTCGGGTCGTAAACCTCTGTCACCGGGGAAGAAACACTGCATATTAATCGTATGCAGTCTGACTTAACCCGGAGAGGAAGCAGTGGCTAACTCTGTGCCAGCAGCCGCGGTAATACAGAGACTGCAAGCGTTATTCGGATTCACTGGGCGTAAAGGGTGCGCAGGCGGTCGTgtgtgtCAGATGTGAAATCCCGGAGCTTAACTCCGGAACTGCGTCTGAAACTACACGACTAGAGCATTGGAGAGGGAAGTGGAATTCATGGTGTAGCAGTGAAATGCGTAGATATCATGAGGAACACCAGAGGCGAAGGCGACTTCCTGGACAATTGCTGACGCT…
220	74	1	0	1	3	0	557	1	0	1	0	2	0	1	0	0	2	158	96	54	47	20	15	13	4	Bacteria;Actinobacteria;Actinobacteria;Actinomycetales	TGGGGAATATTGCGCAATGGGCGAAAGCCTGACGCAGCGACGCCGCGTGAGGGATGAAGGTCTTCGGATTGTAAACCTCTTTCAGCAGGGACGAAGCGAAAGTGACGGTACCTGCAAAAGAAGCACCGGCTAACTACGTGCCAGCAGCCGCGGTAATACGTAGGGTGCAAGCGTTGTCCGGATTTATTGGGCGTAAAGAGCTCGTAGGCGGTTAGACACGTCGGATGTGAAAACTCGGGACTCAACCCCGAGCCTGCATTCGATACGGTCTGACTAGAGTGTGGTAGGGGAAACTGGAATTCCTGGTGTAGCGGTGAAATGCGCAGATATCAGGAGGAACACCGATGGCGAAGGCAGGTTTCTGGGCCAATACTGACGCTGAGGAGCGAAAGCGTGGGG…
221	0	0	13	74	29	34	0	0	3	78	129	35	0	0	1	0	23	0	0	0	0	9	4	8	2	Bacteria;Firmicutes;Clostridia	TGAGGGATTTTGCGCAATGGGCGAAAGCCTGACGCAGCGACGCCGCGTGCGGGATGACGGTCTTCGGATTGTAAACCGCTGTCAGTGGGGAAGAGAATGGACGGTACCCGCTGAGGAAGCTTCGGCTAACTACGTGCCAGCAGCCGCGGTAATACGTAGGGAGCGAGCGTTGTCCGGATTTACTGGGCGTAAAGGGCGTGTAGGCGGGGCGGTGCATCCTGGAAGAAATCCGACGGCTCAACCGTCGGCTTATCTGGGAGATGACCGCTCTTGAGGACAGGAGAGGAAAGTGGAATTCCCGGTGTAGCGGTGAAATGCGTAGATATCGGGAGGAACACCAGTGGCGAAGGCGACTTTCTGGCCTGTTCCTGACGCTGAGGCGCGAAAGCCAGGGGAGCG…
222	4	0	0	2	2	4	8	1	1	6	27	7	2	9	2	194	149	5	7	1	1	0	1	8	0	Bacteria;Proteobacteria;Alphaproteobacteria;Sphingomonadales;Sphingomonadaceae;Sphingomonas	TGGGGAATATTGGACAATGGGCGAAAGCCTGATCCAGCAATGCCGCGTGAGTGATGAAGGCCTTAGGGTTGTAAAGCTCTTTTACCCGGGATGATAATGACAGTACCGGGAGAATAAGCTCCGGCTAACTCCGTGCCAGCAGCCGCGGTAATACGGAGGGAGCTAGCGTTATTCGGAATTACTGGGCGTAAAGCGCACGTAGGCGGCTTTGTAAGTAAGAGGTGAAAGCCTGGTGCTCAACACCAGAACTGCCTTTTAGACTGCATCGCTTGAATCCAGGAGAGGTGAGTGGAATTCCGAGTGTAGAGGTGAAATTCGTAGATATTCGGAAGAACACCAGTGGCGAAGGCGGCTCACTGGACTGGTATTGACGCTGAGGTGCGAAAGCGTGGGGAGCAA…
223	12	1	0	0	0	0	0	123	0	0	0	0	0	172	25	10	2	0	0	0	0	0	0	0	0	Bacteria;Proteobacteria;Deltaproteobacteria;Bdellovibrionales;Bdellovibrionaceae;Vampirovibrio	TAGGGAATTTTGCGCAATGGGCGAAAGCCTGACGCAGCAACACCGCGTGCGGGATGACGGCCTTCGGGTTGTAAACCGCTGTCAGCAGGGAATAAATATGACTGTACCTGCAAAGGAAGCATCGGCTAACTACGTGCCAGCAGCCGCGGTAATACGTAGGATGCAAGCGTTGTCCGGAATTATTGGGCGTAAAGAGTTCGTAGGCGGTTGCCTAAGTCTGGTGTTAAATACAGGAGCTCAACTCCTGCATGGCACTGGAAACTGGGCGGCTAGAGTATGGTAGAGGTCACGGGAATTCCAGGTGTAGCGGTGAAATGCGTAGATATCTGGAGGAACACCAGTGGCGAAAGCGCGTGACTGGGCCATAACTGACGCTGAGGAACGAAAGCTAGGGTAGCG…
224	0	0	0	0	0	0	0	0	0	0	0	0	0	28	1	244	93	0	0	0	0	0	0	0	0	Bacteria;Proteobacteria;Gammaproteobacteria;Thiotrichales	TGGGGAATATTGGACAATGGgggCAACCCTGATCCAGCAATGCCACGTgtgtgAAGAAGGCCTGAGGGTTGTAAAGCACTTTTGTCAATGAGGAAGCTTGTTAGGTTAAGAGCTAGACAAGTTGACGTTAGTTGAAGAAaaaGCACCGGCAAACTCTGTGCCAGCAGCCGCGGTAATACAGAGGGTGCAAGCGTTAATCGGAATGACTGGGCGTAAAGCGCACGTAGGTGGATATTTAAGTCGGTTGTGAAACCCCTGGGCTCAACCTAGGAATGGCAATCGATACTGGATATCTGGAGTACGATAGAGGGTAGAGGAATTTCTGGTGTAGCGGTGAAATGCGTAGATATCAGAAGGAACATCGGTGGCGAAGGCGTCTACCTGGATTGATACTGACAC…
225	0	263	11	19	4	22	36	3	2	4	0	1	0	30	7	2	0	0	47	4	3	12	11	4	14	Bacteria;Verrucomicrobia;Opitutae;Opitutales;Opitutaceae;Opitutus	TTTCGAATCATTCACAATGGGCGAAAGCCTGATGGTGCGACGCCGCGTGAGGGATGAAGGCCTTCGGGTCGTAAACCTCTGTCACCGGGGAAGAAACGCTTCAAGTTAATAGCTTGAAGCCTGACTTAACCCGGAGAGGAAGCAGTGGCTAACTCTGTGCCAGCAGCCGCGGTAATACAGAGACTGCAAGCGTTATTCGGATTCACTGGGCGTAAAGGGTGCGCAGGTGGCCGTgtgtgtgAGGCGTGAAAGCCTGGGGCTTAACCCCAGAATTGCACCTCAAACTACATGGCTAGAGCATTGGAGAGGGAAGTAGAATTCACGGTGTAGCAGTGAAATGCGTAGATATCGTGAGGAATACCAGAGGCGAAGGCGACTTCCTGGACAATTGCTGACACT…
226	0	0	2	7	106	61	0	0	0	25	138	96	0	0	0	0	30	0	0	0	0	1	1	3	6	Archaea;Euryarchaeota;Methanomicrobia;Methanomicrobiales;Methanoregulaceae;Methanoregula	GCGCGAAAACTTTACAATGCGGGAAACCGTGATAAGGGAACTCCGAGTGCCCGTTAAATCGGGCTGTCCATCTGTGTAAATAACAGGTGAAGAAAGGGCCGGGCAAGACCGGTGCCAGCCGCCGCGGTAATACCGGCGGCTCGAGTGGTGGCCACTATTACTGGGCTTAAAGCGTTCGTAGCTGGTTTGTTAAGTCTCTGGGGAAATCTTCCGGCTTAACCGGAAGGCGTCTCAGGGATACTGGCAGACTAGGGACCGGAAGAGGTGAGGGGTACTCCAGGGGTAGGAGTGAAATCCTGTAATCCTTGGgggACCACCTGTGGCGAAGGCGCCTCACCAGAACGGCTCCGACAGTGAGGGACGAAAGCTGGgggAGCAAACCGG
227	0	0	0	1	25	0	0	0	0	49	183	225	0	0	0	0	0	0	0	0	0	0	0	1	0	Bacteria;Verrucomicrobia;Subdivision3;Subdivision3_genera_incertae_sedis;Subdivision3_genera_incertae_sedis;Subdivision3_genera_incertae_sedis	TCGAGAATTtttCACAATGGGCGAAAGCCTGATGGAGCGACGCCGCGTGGgggATGAATGGCTTCGGCCCGTAAACCCCTGTCATGTGCGATCAATGCTGTATAGTGAATAATTGTACAGTTGATAGTAGCGCAAGAGGAAGGGACGGCTAACTCTGTGCCAGCAGCCGCGGTAATACAGAGGTCCCAAGCGTTGTTCGGATTCACTGGGCGTAAAGGGTGCGTAGGCGGTTAGGTAAGTCTGATGTGAAATCTCCGGGCTCAACCCGGAAACTGCATTGGATACTATCTAGCTAGAGGTTTGGAGGggggACTGGAATTCTCGGTGTAGCAGTGAAATGCGTAGATATCGAGAGGAACACCAGTGGCGAAGGCGGGTCCCTGGACAACACCTGACGCT…
228	1	45	17	2	2	0	0	50	15	2	2	1	2	18	6	1	1	0	0	13	22	12	41	50	63	Bacteria;Proteobacteria;Gammaproteobacteria	TGGGGAATATTGGACAATGGgggCAACCCTGATCCAGCCATGCCGCGTgtgtgAAGAAGGCCTTCGGGTTGTAAAGCACTTTAAGTGGGGAGGAAGGGGTGATTACTAATATTAATCATCATTGACGCTACCCACAGAATAAGCACCGGCTAACTCTGTGCCAGCAGCCGCGGTAATACAGAGGGTGCAAGCGTTAATCGGAATTACTGGGCGTAAAGCgcgcgTAGGCGGCTGATTAAGTCGGATGTGAAAGCCCTGGGCTCAACCTAGGAACTGCATTCGATACTGATCGGCTAGAGTATGAgagagGGAGGTAGAATTCCACGTGTAGCGGTGAAATGCGTAGATATGTGGAGGAATACCGGTGGCGAAGGCGGCCTCCTGGCTTAATACTGACGC…
229	0	0	4	14	694	46	0	0	9	254	549	275	0	0	3	2	4	0	0	0	0	0	8	25	23	Bacteria;Bacteroidetes;Bacteroidia;Bacteroidales;Prolixibacteraceae;Prolixibacter	TGAGGAATATTGGTCAATGGGCGCGGGCCTGAACCAGCCATCCCGCGTGCAGGAAGAAGGCCCTATGGGTTGTAAACTGCTTtttCGCATGAAGAACATCCCGATCGTGATCGGGACTGACGGTAATGCGTGAATAAGCACCGGCTAACTCCGTGCCAGCAGCCGCGGTAATACGGAGGGTGCAAGCGTTATCCGGATTTATTGGGTTTAAAGGGTGCGTAGGCGGCCTTTTAAGTCAGTGGTGAAATCCTGCAGCTCAACTGTAGAACAGCCATTGAAACTGAAAGGCTTGAGTGATCTTGAGGTAGGCGGAATGTGTAGTGTAGCGGTGAAATGCTTAGATATTACACAGAACACCGATTGCGAAGGCAGCTTACTAAGGGTTTACTGACGCTGATG…
230	0	0	0	3	8	10	0	0	1	42	175	87	0	0	0	0	35	0	0	0	0	0	0	0	0	Bacteria;Verrucomicrobia;Subdivision3;Subdivision3_genera_incertae_sedis;Subdivision3_genera_incertae_sedis;Subdivision3_genera_incertae_sedis	TCGAGAATTtttCACAATGAGCGAAAGCTTGATGGAGCGACGCCGCGTGGgggATGAATGGCTTCGGCCCGTAAACCCCTGTCATTTGGGAACAAACCCTCATGTCTAACACATGTGAGGCTGATAGTACCGGAAGAGGAAGGGACGGCTAACTCTGTGCCAGCAGCCGCGGTAATACAGAGGTCCCAAGCGTTGTTCGGATTCACTGGGCGTAAAGGGTGCGTAGGCGGTCGGGTAAGTCTGATGTGAAATCTCCAGGCTCAACTTGGAAACTGCATTGGATACTATTCGGCTAGAGGAATGGAGGggggACTGGAATTCTCGGTGTAGCAGTGAAATGCGTAGATATCGAGAGGAACACCAGTGGCGAAGGCGAGTCCCTGGACATTTCCTGACGCT…
231	0	0	0	22	82	60	0	0	0	132	122	40	0	0	1	1	18	0	0	0	0	0	6	5	21	Bacteria;Bacteroidetes;Bacteroidia;Bacteroidales;Porphyromonadaceae;Paludibacter	TGAGGAATATTGGTCAATGGGCGAGAGCCTGAACCAGCCAAGTCGCGTGAAGGAAGAAGGTTCTATGGATTGTAAACTTCTTTTATAAGGGAATAAaaaaGACTACGTGTAGTCTATTGTATGTACTTTATGAATAAGGATCGGCTAACTCCGTGCCAGCAGCCGCGGTAATACGGAGGATCCAAGCGTTATCCGGATTTATTGGGTTTAAAGGGTGCGTAGGCGGGCCCGTCAGTCAGTGGTGAAAGTTTGCAGCTCAACTGTAAAATTGCCATTGAAACTACGGGTCTTGAGTGCAAATGAGGTAGGCGGAATGTGTTGTGTAGCGGTGAAATGCTTAGATATAACACAGAACACCAATTGCGAAGGCAGCTTACTAGAATGCAACTGACGCTGAGG…
232	20	114	25	3	4	6	104	384	38	5	2	0	0	589	220	96	21	0	49	105	79	27	21	10	36	Bacteria;Actinobacteria;Actinobacteria	TGGGGAATCTTGCGCAATGGACGAAAGTCTGACGCAGCAACGCCGCGTGAGGGATGAAGGTTTTCTGAATTGTAAACCTCTTTCGACAGGAACGATTGTGACGGTACCTGTAGAAGAAGCACCGGCCAACTATGTGCCAGCAGCCGCGGTGATACATAGGGTGCAAGCGTTATTCGGATTTATTGGGCGTAAAGAGCTCGTAGGCGGTTCGATCAGTCGGGTGTGAAACCcccAGGCTTAACCTGGGGCAGCCACTCGAAACTGTCGTGACTAGAGTTTGGTAGGGGATCACGGAATTCCTGGTGTAGCGGTGGAATGCGCAGATATCAGGAGGAACACCAGCAGCGAAGGCGGTGATCTGGGCCAATACTGACGCTGAGGAGCGAAAGCGTGGGGAGC…
233	0	0	0	1	21	4	0	0	0	75	72	150	0	1	0	0	59	0	0	0	0	6	12	14	43	Bacteria;Proteobacteria;Deltaproteobacteria	TGGGGAATTTTGCGCAATGGGCGAAAGCCTGACGCAGCGACGCCGCGTGGGTGATGAAGGTCTTCGGATTGTAAAGCCCTGTCGGggggggCGAATCATCTCATGGCTAATATCCATGGGATCTGACGGTACCcccAAAGGAAGCACCGGCTAACTCCGTGCCAGCAGCCGCGGTAATACGGAGGGTGCAAGCGTTGTTCGGAATTACTGGGCGTAAAGCGCCTGTAGGCGGTTTAAGAAGTTGGGTGTGAAATCCCCGGGCTCAACTCGGGAACTGCGCCCAAAACCATTAAGCTTGAGTGCCAAATGGGTACGTGGAATTCCCAGTGTAGCAGTGAAATGCGTAGATATTGGGAGGAACACCGGTGGTGAAGACGACGTACTGGATGGTAACTGACG…
234	0	0	0	12	20	14	0	0	0	57	100	40	0	0	0	0	0	0	0	0	0	3	52	29	148	Bacteria;Bacteroidetes;Bacteroidia;Bacteroidales;Prolixibacteraceae	TGAGGAATATTGGTCAATGGGCGAGAGCCTGAACCAGCCATCCCGCGTGCAGGAAGAAGGCCCTATGGGTTGTAAACTGCTTtttCGCATGAAGAATGGTACCCTCGTGAGGGTATTTGACGGTAATGCGTGAATAAGCACCGGCTAACTCCGTGCCAGCAGCCGCGGTAATACGGAGGGTGCAAGCGTTATCCGGATTTATTGGGTTTAAAGGGTGCGTAGGCGGTATTTTAAGTCAGTGGTGAAAACCTGCAGCTCAACTGTAGAACTGCCATTGAAACTGAAGTACTTGAGTTATCTTGAAGTAGGCGGAATGTGTAGTGTAGCGGTGAAATGCTTAGATATTACACAGAACACCGATTGCGAAGGCAGCTTACTAAGGGTATACTGACGCTGAGG…
235	0	185	14	8	1	0	0	6	2	3	2	0	1	62	1	14	2	0	0	24	38	80	13	9	1	Bacteria;Proteobacteria;Deltaproteobacteria;Myxococcales;Labilitrichaceae;Labilithrix	TGGGGAATCTTGCGCAATGGGCGAAAGCCTGACGCAGCGACGCCGCGTGGGTGATGAAGGCCTTCGGGTTGTAAAGCCCTGTGGGGCGAGAAGAATAAGTCGTAGCGAATAGCTACGATGATGACGGTATCGCCGTAGCAAGCACCGGCTAACTCTGTGCCAGCAGCCGCGGTAAGACAGAGGGTGCAAACGTTGTTCGGAATCACTGGGCGTAAAGGGTgtgtAGGCGGTGCAAaaaGCCAGGCGTGAAAGCCCGGGGCTCAACCCCGGAAGTGCGCTTGGAACTATTGCGCTAGAGTCTTGGAGAGGTTGGCGGAATTCCAGGTGTAGAGGTGAAATTCGTAGATATCTGGAAGAACACCGGCGGCGAAGGCGGCCAACTGGACAAAGACTGACGCT…
236	0	0	0	10	115	68	0	0	0	9	60	139	0	0	0	0	13	0	0	0	0	0	1	0	11	Bacteria;Spirochaetes;Spirochaetia;Spirochaetales;Spirochaetaceae;Treponema	CTAAGAATATTCCGCAATGGACGAAAGTCTGACGGAGCGACGCCGCGTGGATGAAGAAGGCCGAAAGGTTGTAAAATCCTTTTGCTGGGGAAGAATAACCATGGGAGGGAATGCCCGTGGGATGACATGAACCGGCGAATAAGCCCCGGCCAACTACGTGCCAGCAGCCGCGGTAACACGTAGGgggCGAGCGTTGTTCGGAATTACTGGGCGTAAAGGGCATGTAGGCGGCCTTGTAAGCTTGGCGTGAAATACCATGGCTTAACCATGGGAATGCGTTGAGAACTGCAAGGCTTGAGTGACGGAGAGGGAGCTAGAATTCCTGGTGTAGGGGTGGAATCTGTAGAGATCAGGAAGAATACCAATGGCGAAGGCAAGCTCCTGGCCGATGACTGACGC…
237	0	0	3	0	26	29	0	0	0	19	100	211	0	0	0	0	49	0	0	0	0	3	9	5	22	Bacteria;Verrucomicrobia	TCGAGGATCATTTGCAATGGGCGCAAGCCTGACAATGCGACGCTGCGTGGAGGATGAAGGCCTTCGGGTTGTAAACTCCTGTCATTTGGGAACAAGCCCGGGGAGGGGATAATCCTTTCCGGGGTGATAGTACCAGAAGAGGAAGTCACGGCTAACTCTGTGCCAGCAGCCGCGGTGATACAGAGGTGGCAAGCGTTGTTCGGATTTACTGGGCGTAAAGGGTGCGTAGGTAGTTTTGCGTGTCAGATGTGAAAGCTCATCGCTCAACGATGAAAGTGCATTTGAAACTGCAGGACTGGAGTACGGgggAGGAGAGTGGAATTCTTGGTGTAGCGGTGAAATGCGTAGATATCAAGAAGAACACCGGTGGCGAAGGCGACTctctATCCCGATACTGAC…
238	0	0	0	0	0	0	0	0	0	0	0	0	0	0	0	0	0	0	0	40	75	72	76	14	17	Bacteria;Actinobacteria;Actinobacteria;Acidimicrobiales;Acidimicrobineae_incertae_sedis;Aciditerrimonas	TGGGGAATCTTGCGCAATGGGCGAAAGCCTGACGCAGCGACGCCGCGTGCGGGATGAAGGCCCTCGGGTCGTAAACCGCTTTCAGCAGGGACGATTGTGACGGTACCTGCAGAAGAAGCCCCGGCCAACTACGTGCCAGCAGCCGCGGTAATACGTAGGgggCAAGCGTTGTCCGGATTTATTGGGCGTAAAGAGCTCGTAGGCGGTTTAGTAAGTCGGGTGTGAAATCTCCGTGCTCAACACGGAGGGGCCACTCGATACTGCTATGACTTGAGTTCGGTAGAGGAGTGTGGAATTCCAGGTGTAGCGGTGAAATGCGCAGATATCTGGAGGAACACCCGTAGCGAAGGCGGCACTCTGGGCCGATACTGACGCTGAGGAGCGAAAGCGTGGGGAGCA…
239	0	0	1	7	1	0	8	0	5	0	1	0	0	0	3	8	0	7	0	40	92	65	58	2	1	Bacteria;Proteobacteria;Alphaproteobacteria	TGGGGAATATTGGACAATGGgggAAACCCTGATCCAGCAATGCCGCGTGAGTGAAGAAGGCCTTCGGGTTGTAAAGCTCTTTCAGATGAGACGATGATGACGGTATCATCAGAAGAAGCACCGGCTAACTCTGTGCCAGCAGCCGCGGTAATACAGAGGGTGCTAGCGTTGTTCGGAATTACTGGGCGTAAAGGGCGCGTAGGCGGCCTGTTGAGTTAAGTGTGAAAGCCTCGGGCTCAACCTGAGAACTGCATTTAACACTGGCAGGCTAGAGATCGCAAGGGGACAGTGGAATTCCTAGTGTAGAGGTGAAATTCGTAGATATTAGGAAGAATATCGATGGCGAAGGCAGCTGTCTGGGGCGATACTGACGCTAAGGCGCGAAAGCGTGGGGAGCAA…
240	0	0	0	1	4	0	1	0	0	157	127	80	0	0	0	0	0	0	0	0	0	1	4	16	20	Archaea;Pacearchaeota;Pacearchaeota Incertae Sedis AR13;Pacearchaeota Incertae Sedis AR13;Pacearchaeota Incertae Sedis AR13;Pacearchaeota Incertae Sedis AR13	TCGGGAAAATTTTGCAATACACGCAAGTGTGACAGAGCAAGCCAAAGTGTTAATCATTTATGATTATCTTTTGTGGAATGTAGAAAGTTCCACGAATAAGGACCGGGCAAGACTGGTGCCAGCCGCCGCGGTAATCCCAGCGGTCCAAGTCGCAGCCACATTTGTTGGGTCTAAAATATCCGTAGCTTGCCTTGTAAGTCCTTTGTGAAATCGGGCCTCTTAAGGGTCCGGCGTGCAAAGGATACTGCTTGGCTAGAGACCGGGAGGCGTAAGAAGTACAGATAGAGTAACGGTAAAATGTGTTGATCCTTTCTGGACTAACAATCGCGAAGGCATCTTACGAGAACGGTTCTGACAGTGAGGGATGAAGGCTAGGGGCGCAAAGTGG
241	0	0	7	6	8	7	0	0	1	1	4	1	0	0	7	10	4	0	0	2	0	65	93	74	43	Bacteria;Proteobacteria;Betaproteobacteria;Rhodocyclales;Rhodocyclaceae;Sterolibacterium	TGGGGAATTTTGGACAATGGgggAAACCCTGATCCAGCCATTCCGCGTGAGTGAAGAAGGCCTTCGGGTTGTAAAGCTCTTTCGGCAGGAACGAAAAGGTCAAGGTAAATAATCTTGATTCATGACGGTACCTGAAGAAGAAGCACCGGCTAACTACGTGCCAGCAGCCGCGGTAATACGTAGGGTGCGAGCGTTAATCGGAATTACTGGGCGTAAAGGGTGCGCAGGTGGTTATTTAAGACAGATGTGAAATCCCCGGGCTCAACCTGGGAACTGCGTTTGTGACTGAATAGCTAGAGTGCGGCAGAGGggggTAGAATTCCACGTGTAGCAGTGAAATGCGTAGAGATGTGGAGGAATACCGATGGCGAAGGCAGCCcccTGGGTCAGCACTGACGC…
242	85	0	7	0	1	1	335	24	3	1	3	3	8	3	5	2	2	0	1	0	0	0	0	0	0	Bacteria;Proteobacteria;Alphaproteobacteria;Rhizobiales;Rhizobiaceae;Rhizobium	TGGGGAATATTGGACAATGGGCGCAAGCCTGATCCAGCCATGCCGCGTGAGTGATGAAGGCCCTAGGGTTGTAAAGCTCTTTCACCGGAGAAGATAATGACGGTATCCGGAGAAGAAGCCCCGGCTAACTTCGTGCCAGCAGCCGCGGTAATACGAAGGgggCTAGCGTTGTTCGGAATTACTGGGCGTAAAGCGCACGTAGGCGGATATTTAAGTCAGGGGTGAAATCCCAGAGCTCAACTCTGGAACTGCCTTTGATACTGGGTATCTGGAGTATGGAAGAGGTGAGTGGAATTCCGAGTGTAGAGGTGAAATTCGTAGATATTCGGAGGAACACCAGTGGCGAAGGCGGCTCACTGGTCCATTACTGACGCTGAGGTGCGAAAGCGTGGGGAGCAA…
243	0	0	0	28	240	135	0	0	0	15	20	37	0	0	1	0	4	0	0	0	0	1	0	2	5	Bacteria;Elusimicrobia;Elusimicrobia;Elusimicrobiales;Elusimicrobiaceae;Elusimicrobium	TGGGGAATTTTGGACAATGGACGAAAGTCTGATCCAGCGACGCCGCGTGAAGGACGAAGGTTTTCGGATCGTAAACTTCTTTTGCAGGGGACGAAAGGGCGCAAGCCTCTGACGGTACTCTGCGAATAAGCCACGGCTAACTACGTGCCAGCAGCCGCGGTAATACGTAGGTGGCGAGCGTTACTCGGAATTACTAGGCGTAAAGCGTgtgtAGGCGGGAGCTTAAGTCTGCTGTTAAATCTCATAGCTCAACTATGAAATGCCGGCGGATACTGGGCTTCTTGAATTCGGTAGAGGTAACTGGAATTCCAGGTGTAGCGGTGAAATGCGTAGATATCTGGAAGAACGCCAAAGGCGAAGGCAGGTTACTGGGCCGCAATTGACGCTGAGACACGAAAG…
244	0	0	6	74	110	106	0	0	1	45	151	123	0	0	0	0	8	0	0	0	1	0	1	3	19	Bacteria	TGAGGAATATTGCGCAATGGATGAAAGTCTGACGCAGCGACGCCGCGTGGAGGATGAAGGCCCTTTGGGTCGTAAACTCCTGTAGAGTGGGAAGAATATCCCTTTTGAAGGGTTTGACGGTACCACTAAAGTAAGGATCGGCTAACTACGTGCCAGCAGCCGCGGTAATACGTAGGATCCGAGCGTTGTCCGGAATTACTGGGTGTAAAGGGAGCGCAGGCGGGTCTATAAGTCGACGGTGAAATCTTCCAGCTCAACTGGAAAACTGCCGCCGATACTGTAGATCTTGAATATGTCAGAGGGAAACGGAATTCATGGTGTAGCGGTGAAATGCGTAGATATCATGAAGAACACCAGTCGCGAAGGCGGTTTCCTGGGACATTATTGACGCTCATGCTC…
245	23	32	34	8	12	34	27	17	15	10	32	10	5	10	27	16	27	4	0	18	17	18	25	10	18	Bacteria;Actinobacteria;Actinobacteria;Actinomycetales	TGGGGAATATTGCGCAATGGGCGAAAGCCTGACGCAGCAACGCCGCGTGAGGGATGAATGCCTTCGGGTTGTAAACCTCTTTCAGCAGGGAAGAAGCGAAAGTGACGGTACCTGCAGAAGAAGCACCGGCTAACTACGTGCCAGCAGCCGCGGTAATACGTAGGGTGCAAGCGTTGTCCGGATTTATTGGGCGTAAAGAGCTCGTAGGCGGTTTGTTACGTCGGATGTGAAATCCTGGAGCTTAACTCCGGGCCTGCATTCGATACGGGCAGACTAGAGTGTTGTAGGGGAGACTGGAACTCCTGGTGTAGCGGTGAAATGCGCAGATATCAGGAAGAACACCGATGGCGAAGGCAGGTCTCTGGGCAACTACTGACGCTGAGGAGCGAAAGCGTGGGG…
246	0	0	2	18	32	15	0	0	0	75	74	32	0	0	0	0	21	0	0	0	0	10	21	37	71	Bacteria;candidate division ZB3;ZB3_genera_incertae_sedis;ZB3_genera_incertae_sedis;ZB3_genera_incertae_sedis;ZB3_genera_incertae_sedis	TGAGGAATTTTGCGCAATGGAGGAAACTCTGACGCAGCGACGCCTCGTGAACGATGAAGTCTTTCGGGATGTAAAGTTCTGTCAGTGGGGAAGATAATGACGGTACCCACAGAGGAAGCACCGGCTAACTACGTGCCAGCAGCCGCGGTAATACGTAGGGTGCAAGCGTTATCCGGAATTATTGGGCGTAAAGGGAGCGTAGGCGGTTGAATAAGTAAGGTGTGAAAGCTATGGGCTCAACCCATAGTTGCGCCTTAAACTGTTCGGCTAGAGGATGTAAGAGGAAAGCGGAACTCATGGTGTAGCGGTGAAATGCGTAGATATCATGAGGAACACCAGTAGCGAAGGCGGCTTTCTGGGACATTCCTGACGCTGAGGCTCGAAAGCGTGGGTAGCAAA…
247	0	0	0	3	84	18	0	0	0	12	68	318	0	0	2	0	12	0	0	0	1	2	5	5	36	Bacteria;Proteobacteria;Deltaproteobacteria;Syntrophobacterales;Syntrophaceae;Smithella	TGAGGAATATTGCGCAATGGgggAAACCCTGACGCAGCAACGCCGCGTGAGTGAGGAAGGTTTTCGGATTGTAAAGCTCTGTCGAGCGGAAAGAAGTGCATGGTGGCTAATATCCATCATGCTTGACGGTACCGCTAAAGGAAGCACCGGCTAACTCCGTGCCAGCAGCCGCGGTAATACGGggggTGCAAGCGTTGTTCGGAATTATTGGGCGTAAAGAGCGTGTAGGCGGCTTGACAAGTCAGATGTGAAATCCCTGGGCTTAACCCAGGAAGTGCATTTGAAACTGTCAGGCTTGAGTAAGGGAGAGGAAAGTGGAATTCCTGGTGTAGAGGTGAAATTCGTAGATATCAGGAGGAACACCGGTGGCGAAGGCGACTTTCTGGCCCTATACTGACG…
248	0	0	0	3	23	29	0	0	0	7	48	84	0	0	0	0	2	0	0	1	1	2	15	36	94	Bacteria;Elusimicrobia;Elusimicrobia;Elusimicrobiales;Elusimicrobiaceae;Elusimicrobium	TGGGGAATTTTGGACAATGGACGAAAGTCTGATCCAGCGACGCCGCGTGGAGGATGAAGGTTTTCGGATCGTAAACTCCTTTTACAGGGGACGAAAGCGGGCAACCGTTTGACAGTACTCTGTGAATAAGCCACGGCTAACTACGTGCCAGCAGCCGCGGTAATACGTAGGTGGCGAGCGTTACTCGGATTTACTAGGCGTAAAGCGTgtgtAGGCGGGAGCCTAAGTTTGTCGTTAAATTCCAGAGCTCAACTCTGGACTGTCGATGAATACTGGGTTTCTTGAGTGAGGTAGGGGAAATTGGAATTCCAGGTGTAGCGGTGAAATGCGTAGATATCTGGAAGAACGCCAAAGGCGAAGGCAGATTTCTGGGCCTTTACTGACGCTGAGACACGAAAG…
249	0	0	2	0	1	6	4	1	0	1	0	0	0	0	0	0	1	93	7	76	96	31	19	75	30	Bacteria;Verrucomicrobia;Verrucomicrobiae;Verrucomicrobiales;Verrucomicrobiaceae;Luteolibacter	TCGAGAATAATTCACAATGGgggCAACCCTGATGGTGCAACGCCGCGTGGAGGATGACGGTCTTCGGATTGTAAACTCCTGTCATCTGGGAGTAAGGCATGGCTGTGAATAGCAGACATGATTGATAGTACCAGAAGAGGAAGGGACGGCTAACTTCGTGCCAGCAGCCGCGGTAATACGAAGGTCCCAAGCGTTGTTCGGAATCACTGGGCGTAAAGGGAGCGTAGGCGGCGTGGTAAGTCAGATGTGAAATCCCGGGGCTCAACCCCGGAACTGCATCCGATACTGCCATGCTAGAGGATTGGAGAGGTAGCTGGAATTCTTGGTGTAGCAGTGAAATGCGTAGAGATCAAGAGGAACACTCGTGGCGAAAGCGAGCTACTGGACAATTCCTGACGC…
250	1	0	0	2	53	42	0	0	0	1	37	149	0	0	0	1	88	0	0	0	0	0	0	0	2	Bacteria;Proteobacteria;Deltaproteobacteria;Syntrophorhabdaceae;Syntrophorhabdaceae;Syntrophorhabdus	TGGGGAATATTGGGCAATGGGCGAAAGCCTGACCCAGCGACGCCGCGTGGGTGATGAAGGCCTTCGGGTTGTAAAGCCCTTTCGTGCGGAAAGAACAGTCCCGTGATTAATACTCACGGGATTTGACGGTACCGCAGGAAGAAGCACCGGCTAACTCCGTGCCAGCAGCCGCGGTAATACGGAGGGTGCAAGCGTTGTTCGGAATTATTGGGCGTAAAGGGCGCGTAGGCGGTTGCGTAAGTCAGATGTGAAATACTTCGGCTTAACCGGAGAACTGCATTTGAAACTGCACAGCTAGAGTACAGGAGAGGGAAATGGAATTCCCGGTGTAGAGGTGAAATTCGTAGATATCGGGAGGAACACCAGTGGCGAAGGCGATTTCCTGGCCTGATACTGACG…
251	0	48	12	12	41	32	317	8	2	13	6	6	0	5	1	0	17	0	0	0	0	0	0	0	0	Bacteria	TAAGGAATCTTCCACAATGGgggAAACCCTGATGGAGCAATACCGCGTGCAGGATGAAGCGTTTCGGCGTGTAAACTGCTTTTGTCACCGAAGATTATGACGGTAGGTGAAGAATAAGGATCGGCTAACTACGTGCCAGCAGCCGCGGTAATACGTAGGATCCAAGCGTTATCCGGAATTACTGGGCGTAAAGCGTCTGTAGGCGGCTTTTCAAGTCGGGTGCGAAATCTTGCGGCTCAACCGTATAGACTGTGCTCGAAACTGATTGGCTAGAGGTAGGTAGAGGCAAGTGGAATTTCTGGTGTAGGAGTGACATCCGTAGATATCAGAAGGAACACCAATGGCGAAGGCAGCTTGCTGGGCCTTACCTGACGCTCAGAGACGAAAGCGTGGGGAGCG…
252	0	0	0	0	7	0	0	0	0	2	66	168	0	0	0	0	4	0	0	0	1	0	1	0	6	Bacteria;Firmicutes;Clostridia;Thermoanaerobacterales;Thermoanaerobacteraceae	TGAGGAATTTTCCGCAATGGGCGCAAGCCTGACGGAGCGACGCCGCGTGAGGGATGAAGGCCTTCGGGTTGTAAACCTCTTTTGTTGGGGAAaaaGGTGTTTATGCTCATACCATAGACATTTGATGGTACTCAGCGAATAAGCCCCGGCTAACTACGTGCCAGCAGCCGCGGTAATACGTAGGgggCGAGCGTTGTCCGGATTTACTGGGCGTAAAGGGCGTGTAGGCGGTTGGATAAGTCTGGTGTGAAATGCTTTGGCTCAACCAAAGCGCTGCGCTGGATACTGTCCGACTGGAATTCGGAAGGGGTGACTGGAATTCCCGGTGTAACGGTGAAATGTGTAGATATCGGGAGGAACACCTGTGGCGAAGGCGGGTCACTGGTCCGACATTGACGC…
253	0	0	1	24	131	113	0	0	0	22	68	138	0	0	1	0	84	0	1	0	3	7	7	6	10	Bacteria	TGAGGAATTTTCCACAATGGGCGAAAGCCTGATGGAGCAATACCGCGTGAGGGATGACGGCCTTAGGGTTGTAAACCTCTTTTAAATAGGAAGATTATGACGGTACTATTTGAATAAGCATCGGCTAACTACGTGCCAGCAGCCGCGGTAATACGTAGGATGCAAGCGTTATCCGGAATTACTGGGCGTAAAGCGTgtgtAGGTGGCGCGTTAAGTTAAATGTTAAATCTCCAGGCTCAACTTGGgggCTGCATTTAATACTGGCGTGCTTGAGGATGGGAGAGGTAGGTAGAATTAGCGGTGTAGTGGTGAAATACGTAGATATCGCTAGGAATACCAATGGCGAAGGCAGCCTACTGGCCCACTTCCTGACACTGAGACACGAAAGCGTGGGGAGCG…
254	0	0	0	0	0	0	0	0	0	0	0	0	0	0	0	0	0	0	0	0	0	0	0	207	103	Bacteria;Chloroflexi;Chloroflexia;Chloroflexales;Oscillochloridaceae;Oscillochloris	CAAGGGATTTTCCCCAATGGCCGCAAGGCTGAGGGAGCAACGTCGCGTGCAGGACGACGGCCTTCGGGTTGTAAACTGCTTTTAGGgggAAAGATCATGACGGTACCcccTGAATAAGCCCCGGCTAACTCCGTGCCAGCAGCCGCGGTAAGACGGAGGgggCAAGCGTTGTCCGGACTTACTGGGCGTAAAGCGCGTGTAGGTGGCAGTCTGCGTCGGCGCTGAAAGCGCCAGGCTTAACCTGGCGAGGCGTGCCGATACGAGACCGCTCGAGGCAGGGAGAGGGTAGCGGAATTCCGGGTGTAGTGGTGAAATGCGTAGAGATCCGGAGGAACGCCCGAAGCGAAAGCGGCTACCTGGCCCTGTCCTGACACTGAGACGCGACAGCGTGGGGAGCAA…
255	339	1	0	0	0	0	0	0	0	0	0	0	0	0	0	0	0	94	0	0	0	0	0	0	0	Bacteria;Proteobacteria;Alphaproteobacteria;Sphingomonadales;Sphingomonadaceae;Sphingorhabdus	TGGGGAATATTGGACAATGGGCGAAAGCCTGATCCAGCAATGCCGCGTGAGTGATGAAGGCCTTAGGGTTGTAAAGCTCTTTTACCAGGGATGATAATGACAGTACCTGGAGAATAAGCTCCGGCTAACTCCGTGCCAGCAGCCGCGGTAATACGGAGGGAGCTAGCGTTGTTCGGAATCACTGGGCGTAAAGCGTGCGTAGGCGGTGACTCAAGTCAGAGGTGAAAGCCTGGAGCTCAACTCCAGAACTGCCTTTGAAACTAGGTCGCTAGAACATCGGAGAGGTGAGTGGAATTCCGAGTGTAGAGGTGAAATTCGTAGATATTCGGAAGAACACCAGTGGCGAAGGCGGCTCACTGGACGATTGTTGACGCTGAGGCACGAAAGCGTGGGGAGCAA…
256	6	6	39	31	14	19	53	29	74	8	17	10	7	5	34	57	19	118	8	3	2	7	9	7	2	Bacteria;Proteobacteria;Gammaproteobacteria;Pseudomonadales;Pseudomonadaceae;Rhizobacter	TGGGGAATTTTGGACAATGGGCGCAAGCCTGATCCAGCCATGCCGCGTGTGGGAAGAAGGCCTTCGGGTTGTAAACCACTTTTGTCAGGGAAGAAACGGTTTGGCTTAATACGCTGAACTAATGACGGTACCTGAAGAATAAGCACCGGCTAACTACGTGCCAGCAGCCGCGGTAATACGTAGGGTGCAAGCGTTAATCGGAATTACTGGGCGTAAAGCGTGCGCAGGCGGCTTTGCAAGACAGATGTGAAATCCCCGGGCTCAACCTGGGAACTGCATTTGTGACTGCATGGCTAGAGTGCGGCAGAGGgggATGGAATTCCGCGTGTAGCAGTGAAATGCGTAGATATGCGGAGGAACACCGATGGCGAAGGCAATCCCCTGGGCCTGCACTGACGC…
257	0	0	21	13	15	7	0	0	4	126	115	81	0	0	17	23	5	0	0	0	0	2	6	42	63	Bacteria;Verrucomicrobia;Subdivision3;Subdivision3_genera_incertae_sedis;Subdivision3_genera_incertae_sedis;Subdivision3_genera_incertae_sedis	TCGAGAATTtttCACAATGGgggAAACCCTGATGGAGCGACGCCGCGTGGgggATGAATGGCTTCGGCCCGTAAACCCCTGTCATTTGCGAACAAACCTCATGCATGAACAATGCATGAATTGATTGTAGCGGAAGAGGAAGGGACGGCTAACTCTGTGCCAGCAGCCGCGGTAATACAGAGGTCCCAAGCGTTGTTCGGATTCACTGGGCGTAAAGGGTGCGTAGGTGGTCGGGTAAGTCTGATGTGAAATCTCGCAGCTCAACTGCGAAACTGCATTGGATACTATCCGGCTGGAGGATTGGAGGGGAGACTGGAATTCTTGGTGTAGCAGTGAAATGCGTAGATATCAAGAGGAACACCAGTGGCGAAGGCGAGTCTCTAGACAATTCCTGACACT…
258	325	2	0	0	1	0	192	0	0	0	0	1	3	0	0	0	0	0	0	0	0	1	0	0	2	Bacteria;Proteobacteria;Betaproteobacteria;Burkholderiales;Comamonadaceae;Polaromonas	TGGGGAATTTTGGACAATGGGCGAAAGCCTGATCCAGCAATGCCGCGTGCAGGAAGAAGGCCTTCGGGTTGTAAACTGCTTTTGTACGGAACGAAATAACTCTGGTTAATACCCGGGGTTGATGACGGTACCGTAAGAATAAGCACCGGCTAACTACGTGCCAGCAGCCGCGGTAATACGTAGGGTGCGAGCGTTAATCGGAATTACTGGGCGTAAAGCGTGCGCAGGCGGTTAtataAGACAGTTGTGAAATCCCCGGGCTCAACCTGGGAACCGCATCTGTGACTGTATAGCTAGAGTACGGTAGAGGgggATGGAATTCCGCGTGTAGCAGTGAAATGCGTAGATATGCGGAGGAACACCGATGGCGAAGGCAATCCCCTGGACCTGTACTGACGC…
259	1	0	0	0	0	3	2	3	2	2	0	4	0	0	0	0	1	1	4	160	180	36	41	0	2	Bacteria;Proteobacteria;Gammaproteobacteria;Legionellales;Legionellaceae;Legionella	TGGGGAATATTGGACAATGGggggAACCCTGATCCAGCGATGCCGCGTgtgtgAAGAAGGCCTGAGGGTTGTAAAGCACTTTCAGTGGGGAGGAGAGGTTATAGGTTAAGAGCTGATGACTGAGACGTTACCCACAGAAGAAGCACCGGCTAACTCCGTGCCAGCAGCCGCGGTAATACGGAGGGTGCGAGCGTTAATCGGAATTATTGGGCGTAAAGGGTGCGTAGGTGGTTAGATAAGTTATCTGTGAAAACCCTGGGCTTAACCTGGgggAgagagaTAAAACTGTTGGACTAGAGTATGGGAGAGGGTAGTGGAATTTCCGGTGTAGCGGTGAAATGCGTAGAGATCGGAAGGAACACCGGTGGCGAAGGCGGCTACCTGGCCTAATACTGACAC…
260	0	0	16	21	37	7	0	0	47	197	83	37	0	0	25	11	5	0	0	0	0	0	2	9	17	Bacteria;Bacteroidetes	TAAGGAATATTGGTCAATGGGCGAGAGCCTGAACCAGCCATGCCGCGTGCAGGATGACGGCCTTATGGGTTGTAAACTGCTTTTGTACGGGAATAAATCTGATTACGAGTAATTAGTTGAAGGTACCGTAAGAATAAGCATCGGCTAACTCCGTGCCAGCAGCCGCGGTAATACGGAGGATGCAAGCGTTATCCGGATTCATTGGGTTTAAAGGGTGCGCAGGCGGACTAATAAGTCAGTGGTGAAATTCTACGGCTCAACTGTAGAACTGCCATTGATACTGTTAGACTAGAGTATATTTGGAGTGGGCGGAATGTGTCATGTAGCGGTGAAATGCATAGATATGACACAGAACACCGATCGCGAAGGCAGCTCACTAAGATACAACTGACGCTCATG…
261	0	0	0	0	0	0	0	0	0	0	0	0	0	0	0	0	1	0	0	0	1	74	152	71	70	Bacteria;Elusimicrobia;Endomicrobia;Candidatus Endomicrobium;Candidatus Endomicrobium;Candidatus Endomicrobium	TGGGGAATTTTGGACAATGGGCGAAAGCCTGATCCAGCAACGCCGCGTGAAGGACGAAGGCCTTCGGGTTGTAAACTTCTTTAAGAGGGAACGAAaaaaaTGACGGTACTCTCAGAATAAGCCACGGCTAACTACGTGCCAGCAGCCGCGGTAATACGTAGGTGGCGAGCGTTACTCGGATTTACTAGGTGTAAAGCGCTTGTAGGTGGTTGGATAAGTCTGTGGTGAAATTTCCCGGCTCAACTGGGAAGGGCCCATAGATACTGTTTGACTTGAGTGTGGGAGGGGTAGACGGAATTCCCGGTGTAGCGGTGAAATGCGTAGATATCGGGAGGAACACCAATGGCGAAAGCAGTCTACTGGCCCAATACTGACACTGAGGAGCGAAAGCTAGGGGAG…
262	0	0	5	11	86	66	0	0	0	33	62	144	0	0	0	0	26	0	0	0	1	16	40	102	312	Bacteria	TAGGGAATTTTGCACAATGGACGAAAGTCTGATGCAGCGACGTCGCGTGTGGGATGAAGGGTTTCGGCTCGTAAACCACTGTCAGATGGGAAGATGGGATCTATATTTAATACATGTAGGTTTTGACTGTACCATCAGAGGAAGCACCGGCTAACTACGTGCCAGCAGCCGCGGTAATACGTAGGGTGCTAGCGTTACTCGGAATCATTGGGCGTAAAGGGTGCGTAGGCGGAATTATAAGTCAGGTGTGAAAGCCTTGGGCTCAACCCAAGAAGTGCATTTGATACTGTAATTCTAGAGTACAGGAGAGGAAGGTGGAATTCCCGGTGTAGAGGTGAAATCCGTAGATATCGGGAGGAATACCAGAGGCGAAGGCGGCCTTCTGGACTGACACTGACG…
263	14	6	1	0	3	1	387	3	0	0	4	4	1	3	3	0	1	0	0	0	0	0	0	0	0	Bacteria;Actinobacteria;Actinobacteria;Solirubrobacterales;Conexibacteraceae;Conexibacter	TGGGGAATCTTGCGCAATGGGCGACAGCCTGACGCAGCAACGCCGCGTGGgggAAGACGGCCTTCGGGTTGTAAACCCCTTTCAGTTGGGACGAAGCTCGGTCGGTGAACAGCCGGCTGGAGTGACGGTACCTTCAGAAGAAGCCCCGGCTAACTACGTGCCAGCAGCCGCGGTAATACGTAGGgggCAAGCGTTGTCCGGAATCATTGGGCGTAAAGCGCGTGTAGGCGGCTCGATAAGTCTGCTGTGAAAGTCCAAGGCTCAACCTTGGAATGCCGGTGGATACTGTCGAGCTAGAGTCCGGAAGAGGCGAGTGGAACTCCTGGTGTAGCGGTGAAATGCGCAGATATCAGGAAGAACACCAACGGCGAAGGCAGCTCGCTGGGACGGTACTGACGC…
264	0	0	0	41	158	89	0	0	1	46	174	132	0	0	1	7	164	0	0	0	0	7	63	30	113	Bacteria;Lentisphaerae;Oligosphaeria;Oligosphaerales;Oligosphaeraceae;Oligosphaera	TCGAGAATCTTCCGCAATGGGCGCAAGCCTGACGGAGCAATGCCGCGTGAAGGATGAAGGTCTTCGGATTGTAAACTTCTGTCACTGGGGACGAATAAATGACGGTACCCGGAGAGGAAGTCACGGCTAACTACGTGCCAGCAGCCGCGGTAATACGTAGGTGACTAGCGTTGTTCGGATTTATTGGGCGTAAAGGGTCCGCAGGgggCCGGCTAAGTCTGATGTGAAATACCAAGGCTCAACCTTGGAACTGCATTGGAAACTGGTTGGCTAGAGTATCGGAGAGGAGATTGGAATTCCTGGTGTAGCGGTGGAATGCGTAGATATCAGGAGGAACACCAAAGGCGAAGGCAGATCTCTGGACGATTACTGACCCTCAGGGACGAAAGTATGGGGATC…
265	620	0	0	0	0	0	3	19	0	1	0	0	0	15	2	0	0	0	0	67	12	1	1	2	1	Bacteria;Bacteroidetes;Sphingobacteriia;Sphingobacteriales;Chitinophagaceae;Taibaiella	TGAGGAATATTGGTCAATGGACGCAAGTCTGAACCAGCCATGCCGCGTGCAGGATGAAGGCCTTCTGGGTTGTAAACTGCTTTTATCAGGGAAGAAACCACAGATTTCTATTTGTGCCGACGGTACCTGAGGAATAAGCACCGGCTAACTCCGTGCCAGCAGCCGCGGTAATACGGAGGGTGCAAGCGTTATCCGGATTCACTGGGTTTAAAGGGTgtgtAGGCGGGCTTGTAAGTCCGAGGTGAAATCTCCGAGCTCAACTTGGAAACTGCCTTGGATACTATAGGTCTTGAATATCGTTGAGGTAGGCGGAATATGTCATGTAGCGGTGAAATGCTTAGATATGACATAGAACACCGATTGCGAAGGCAGCTTGCTAAACGATTATTGACGCTGAGG…
266	70	4	0	0	0	5	188	6	2	1	4	2	109	36	5	11	15	0	0	32	63	25	20	10	2	Bacteria;Proteobacteria;Betaproteobacteria;Burkholderiales	TGGGGAATTTTGGACAATGGgggCAACCCTGATCCAGCCATGCCGCGTGCGGGAAGAAGGCCTTCGGGTTGTAAACCGCTTTTGTTCGGGAAGAAATCGTCCTCGCTAACACCGGgggCGGATGACGGTACCGGAAGAATAAGCACCGGCTAACTACGTGCCAGCAGCCGCGGTAATACGTAGGGTGCAAGCGTTAATCGGAATTACTGGGCGTAAAGCGTGCGCAGGCGGTTTCGCAAGTCAGATGTGAAAGCCCCGGGCTTAACCTGGGAACTGCATTTGAAACTACGAGGCTAGAGTgtgtCAGAGGggggTAGAATTCCACGTGTAGCAGTGAAATGCGTAGAGATGTGGAGGAATACCGATGGCGAAGGCAGCCcccTGGGATAACACTGACGC…
267	0	5	0	0	0	0	0	0	0	0	2	0	0	110	66	41	20	0	0	0	0	0	0	7	3	Bacteria;Proteobacteria;Alphaproteobacteria;Rhodospirillales	TGGGGAATATTGGACAATGGgggAAACCCTGATCCAGCAATGCCGCGTGAGTGAAGAAGGCCTTAGGGTTGTAAAGCTCTTTTATGGgggAAGATGATGACTGTACCCCATGAATAAGTCCCGGCTAACTCCGTGCCAGCAGCCGCGGTAATACGGAGGgggCAAGCGTTGTTCGGAATGACTGGGCGTAAAGGGCGTGTAGGCGGTTCTACAAGTCAGACGTGAAAGCCCTGGGCTTAACCCAGGAATTGCGTTTGAGACTGTAGGACTAGAGTACGAgagagGAAAGTAGAATTTCCAGTGTAGAGGTGAAATTCGTAGATATTGGAAGGAATACCAGTGGCGAAGGCGGCTTTCTGGATCGTAACTGACGCTGAGGCGCGAAAGCGTGGGGAGCAA…
268	1	0	5	18	25	9	0	0	12	61	65	41	0	0	9	22	3	0	0	0	0	4	16	33	40	Bacteria;Verrucomicrobia;Subdivision3;Subdivision3_genera_incertae_sedis;Subdivision3_genera_incertae_sedis;Subdivision3_genera_incertae_sedis	TCGAGAATTtttCTCAATGGGCGAAAGCCTGAAGGAGCGACGCCGCGTGGgggATGAATGGCTTCGGCCCGTAAACCCCTGTCATTTGCGAACAAATTGACTCACCTAACACGTgtgtCATTGATTGTAGCGGAAGAGGAAGGGACGGCTAACTCTGTGCCAGCAGCCGCGGTAATACAGAGGTCCCAAGCGTTGTTCGGATTCACTGGGCGTAAAGGGTGCGTAGGCGGTTGGGTAAGTCTGACGTGAAATCTCCGGGCCTAACCCGGAAACTGCGTTGGATACTATCCGGCTAGAGGAATGGAGGGGAGACTGGAATACTTGGTGTAGCAGTGAAATGCGTAGATATCAAGTGGAACACCAGTGGCGAAGGCGAGTCTCTGGACATTTCCTGACGCT…
269	0	3	118	30	60	18	1	0	187	183	129	69	0	0	13	6	2	5	0	0	0	3	3	18	19	Bacteria;Verrucomicrobia;Verrucomicrobiae;Verrucomicrobiales;Verrucomicrobiaceae;Luteolibacter	TCGAGAATAATTCACAATGGgggCAACCCTGATGGTGCAACGCCGCGTGGAGGATGACGGTCTTCGGATTGTAAACTCCTGTCATCTGGGAGTAAGACCTGGCGGTGAACAGCCGACAGGGTTGATAGTACCAGAAGAGGAAGGGACGGCTAACTTCGTGCCAGCAGCCGCGGTAATACGAAGGTCCCGAGCGTTGTTCGGAATCACTGGGCGTAAAGGGAGCGTAGGCGGCGTGGTAAGTCAGATGTGAAATCCCGGGGCTCAACCCCGGAACTGCATCCGATACTGCCGTGCTTAGAGGATTGGAGAGGTAGCTGGAATTCTTGGTGTAGCAGTGAAATGCGTGGATATCAAGAGGAACACTCGTGGCGAAAGCGAGCTACTGGACAACTCCTGACG…
270	0	97	200	4	0	0	0	219	50	0	0	0	0	15	3	1	0	0	0	0	0	0	0	0	0	Bacteria;Cyanobacteria/Chloroplast;Chloroplast;Chloroplast;Chloroplast;Chlorophyta	TGGGGAATTTTCCGCAATGGGCGAAAGCCTGACGGAGCAATGCCGCGTGGAGGAAGAAGGCCCGTGGGTCGTAAACTCCTTTTCTCAGAGAAGAAATTCTGACGGTATTTGAGGAATAAGCATCGGCTAACTCTGTGCCAGCAGCCGCGGTAATACAGAGGATGCAAGCGTTATCCGGAATGATTGGGCGTAAAGCGTCTGTAGGTGGCTTATAAAGTCCCCTGTTAAATGTTAGGGCTTAACCCTGAAaaaGCAGTGGAAACTTATAGGCTTGGGTACGGTAGGGGCAAAGGGAATTCCCGGTGTAGCGGTGAAATGCGTAGAGATCGGGAAGAACACCAATGGCGAAAGCACTTTGCTGGGCCGAAACTGACACTGAgagaCGAAAGCTAGGGGAGC…
271	0	22	10	5	5	4	0	4	6	2	0	2	0	2	6	4	32	0	0	9	25	61	50	40	37	Bacteria;Proteobacteria;Alphaproteobacteria;Sneathiellales;Sneathiellaceae;Taonella	TGGGGAATATTGGACAATGGgggCAACCCTGATCCAGCCATGCCGCGTGAGTGATGAAGGCCTTAGGGTTGTAAAGCTCTTTCGCAGGGGAAGATAATGACGGTACCCTGAGAAGAAGCCTCGGCTAACTCCGTGCCAGCAGCCGCGGTAAGACGGAGGAGGCTAGCGTTGTTCGGAATTACTGGGCGTAAAGCGTACGCAGGTGGCGGTGCAAGTCGGATGTGAAAGCCCAGGGCTCAACCCTGGATGTGCATCCGTTACTGCATTGCTAGAGTTCGGGAGAGGAGAGCGGAATTCCCAGTGTAGAGGTGAAATTCGTAGATATTGGGAAGAACACCGGTGGCGAAGGCGGCTctctGGACCGATACTGACACTCAAGTACGAAAGCGTGGGGAGCAA…
272	0	160	0	4	3	6	1	0	66	3	6	2	0	2	1	14	35	0	0	0	0	0	0	0	0	Bacteria;Acidobacteria;Acidobacteria_Gp3;Candidatus Solibacter;Candidatus Solibacter;Candidatus Solibacter	TGGGGAATCTTGCACAATGGgggAAACCCTGATGCAGCGACGCCGCGTGAGCGATGAAGCCCTTCGGGGCGTAAAGCTCTTTCGGCAGGGAAGATAATGACGGTACCTGCAGAAGCAGCTGCGGCTAACTACGTGCCAGCAGCCGCGGTAATACGTAGGCAGCAAGCGTTGTTCGGAGTTACTGGGCGTAAAGGGCGCGTAGGCGGCCGTTCAAGTTTGGCGTGAAATCTCCCGGCTCAACCGGGAGGGTGCGCCGAATACTGAGTGGCTAGAGTGCGGGAGAGGAAAGTGGAATTCCTGGTGTAGCGGTGAAATGCGTAGATATCAGGAGGAACACCGGTGGTGTAGACGGCTTTCTGGACCGTGACTGACGCTGAGGCGCGAAAGCGTGGGTAGCAA…
273	0	23	2	1	4	1	256	12	4	24	11	4	0	3	0	0	7	3	5	15	7	4	1	9	0	Bacteria;Candidatus Saccharibacteria;Saccharibacteria_genera_incertae_sedis;Saccharibacteria_genera_incertae_sedis;Saccharibacteria_genera_incertae_sedis;Saccharibacteria_genera_incertae_sedis	TAGGGAATTTTCCACAATGGGCGAAAGCCTGATGGAGCAACGCCGCGTGCAGGATGAAGGCCTTCGGGTCGTAAACTGCTTTTATGTGAGAAGAATATGACGGTAACACATGAATAAGGGTCGGCTAACTACGTGCCAGCAGCCGCGGTCATACGTAGGACCCAAGCGTTATCCGGAATTACTGGGCGTAAAGAGTTGCGTAGGTGGCACTGTAAGTGGAGCGTGAAAGCGTGCGGCTCAACCGCATTACTGCGTTCCAAACTGCAGAGCTTGAGTATGAgagagGTAGATGGAATTCCCAGTGTAGGAGTGAAATCCGTAGATATTGGGAGGAACACCGATGGCGTAGGCAGTCTACTGGCTCATTACTGACACTAAGGCACGAAAGCGTGGGGAGCA…
274	0	0	0	0	0	0	0	0	0	0	0	0	0	0	0	0	0	0	0	38	139	21	10	11	21	Bacteria;Acidobacteria;Acidobacteria_Gp3;Gp3;Gp3;Gp3	TGGGGAATCTTGCACAATGGgggAAACCCTGATGCAGCGACGCCTCGTGAACGATGAAGCCCTTCGGGGTGTAAAGTTCTTTCGACGGGAACGATAATGACGGTACCCGGAGAAGAAGCTGCGGCTAACTACGTGCCAGCAGCCGCGGTAATACGTAGGCAGCGAGCGTTGTTCGGAATTACTGGGCGTAAAGAGTgtgtAGGTGGTGACGTAAGTTCTGtgtgAAATCTCCCGGCTTAACCGGGAGGGTGCGCAGAAGACTGCGTTGCTAGAGTATGGGAGAGGTAAGCGGAATTCCTGGTGTAGCGGTGAAATGCGTAGATATCAGGAGGAACACCTGTGGTGTAGACGGCTTACTGGACCATTACTGACACTGAGACACGAAAGCGTGGGTAGCAA…
275	4	15	11	0	3	3	351	30	23	10	4	3	0	0	1	0	6	6	1	1	3	0	3	12	16	Bacteria;Proteobacteria;Gammaproteobacteria;Xanthomonadales;Sinobacteraceae	TGGGGAATATTGGACAATGGgggCAACCCTGATCCAGCGACGCCGCGTgtgtgAAGAAGGCCTGCGGGTTGTAAAGCACTTTTAGTGGGGATGAAAAGTTCAAGGCGAATACCCTTGGATCTTGACCTAACCCAAAGAAaaaGCACCGGCTAACTCTGTGCCAGCAGCCGCGGTAATACAGAGGGTGCAAGCGTTAATCGGAATTACTGGGCGTAAAGCGTGCGTAGGTGGTCGTTTAAGTCGGATGTGAAATCCCCGGGCTCAACCTGGGAATTGCATTCGATACTGGATGGCTAGAGTTCGGCAGAGGGAAGTGGAATTTCCGGTGTAGCGGTGAAATGCGTAGATATCGGAAGGAACATCAGTGGCGAAAGCGACTTCCTGGACCAGAACTGACGC…
276	0	0	1	8	18	8	0	0	0	60	42	31	0	0	0	0	10	1	0	0	0	0	17	53	109	Bacteria	TAGGGAATTTTCCGCAATGGGCGAAAGCCTGACGGAGCGACGCCGCGTGAGGGATGAAGGTCTTCGGATTGTAAACCTCTTTTGACGGGGAATAAATGTAACAAAGCTAACATCTTTGTTGCTTGACGGTACCCGTAGAATAAGCTACGGCTAACTCTGTGCCAGCAGCCGCGGTAATACAGAGGTAGCAAACGTTGTCCGGATTCACTGGGCGTAAAGGGCTTGTAGGTTGCCAAATAAGTCAGATGTGAAATCGTATAGCTCAACTATACAACCGCATTTGATACTGCTTGGCTTGAGTGCAGGAGGGGTAATTGGAATTTCCGGTGTAGCGGTGAAATGCGTAGATATCGGAAAGAACACCTGTGGCGAAGGCGGATTACTAGCCTGCAACTGACA…
277	0	79	5	1	3	1	0	48	37	4	3	3	0	31	4	6	2	0	0	25	33	28	36	9	17	Bacteria;Proteobacteria;Betaproteobacteria;Burkholderiales;Alcaligenaceae	TGGGGAATTTTGGACAATGGgggAAACCCTGATCCAGCCATGCCGCGTgtgtgAAGAAGGCCTTCGGGTTGTAAAGCACTTTTGTTCGGAACGAAACGGCGAGGGCTAATAACGCTCGCTAATGACGGTACCGGAAGAATAAGCACCGGCTAACTACGTGCCAGCAGCCGCGGTAATACGTAGGGTGCAAGCGTTAATCGGAATTACTGGGCGTAAAGCGTGCGCAGGCGGTTTTGTAAGTCAGATGTGAAATCCCCGGGCTCAACCTGGGAACTGCATTTGAAACTGCAAGGCTAGAGTgtgtCAGAGGggggTAGAATTCCACGTGTAGCAGTGAAATGCGTAGAGATGTGGAGGAATACCGATGGCGAAGGCAGCCcccTGGGATAACACTGACGC…
278	0	0	80	0	32	0	0	0	16	46	137	39	0	0	0	0	2	0	0	0	0	0	0	0	0	Bacteria;Proteobacteria;Gammaproteobacteria	TGGGGAATATTGGACAATGGGCGAAAGCCTGATCCAGCAATGCCGCGTgtgtgAAGAAGGCCTTCGGGTTGTAAAGCACTTTCGGTGGGGAGGATGTTAACTTTATTTAATAGATAAGGTTGATGACGTTACCCACAGAAGAAGCACCGGCTAACTCTGTGCCAGCAGCCGCGGTAATACAGAGGGTGCAAGCGTTAATCGGAATTACTGGGCGTAAAGGGTGAGTAGGTGGTAAATTAAGTTATGtgtgAAATTtttGAGCTTAACTTGAAGACTGCACATAATACTGAATTACTAGAGTACTGTAGAGGGTGGTGGAATTTCCGGTGTAGCGGTGAAATGCGTAGATATCGGAAGGAACACCAGTGGCGAAGGCGACCACCTGGACAGATACTGACA…
279	79	4	2	0	2	1	137	162	7	3	0	1	0	17	5	5	18	5	11	3	8	0	1	6	5	Bacteria;Actinobacteria;Actinobacteria;Acidimicrobiales;Acidimicrobiaceae;Ilumatobacter	TGGGGAATCTTGCGCAATGGGCGAAAGCCTGACGCAGCAACGCCGCGTGCGGGATGAAGGCCTTCGGGTTGTAAACCGCTTTCAGAAGGAACGAAACTGACGGTACTTTCAGAAGAAGGTGCGGCCAACTACGTGCCAGCAGCCGCGGTGACACGTAGGCACCAAGCGTTGTCCGGATTTATTGGGCGTAAAGAGCTCGTAGGCGGTTCGAAAAGTCGGGTGTGAAAACTTTGGGCTTAACCCAAAGCGTGCATTCGATACTGTCGTGACTAGAGTTCGGTAGGGGAGTGGGGAATTCCTAGTGTAGCGGTGAAATGCGCAGATATTAGGAGGAACACCGGTGGCGAAGGCGCCACTCTGGGCCGAAACTGACGCTGAGGAGCGAAAGCGTGGGTAGCA…
280	11	12	49	2	6	1	22	25	174	4	2	0	1	1	0	1	0	0	0	0	0	1	0	1	1	Bacteria;Cyanobacteria/Chloroplast;Chloroplast;Chloroplast;Chloroplast;Cryptomonadaceae	TGGGGAATTTTCCGCAATGGGCGAAAGCCTGACGGAGCAATACCGCGTGAGGGATGAAAGCCTGTGGGTTGTAAACCTCTTTTCTCAAGGAAGAATTtttGACGGTACTTGAGGAATAAGCATCGGCTAACTCTGTGCCAGCAGCCGCGGTAATACAGAGGATGCAAGCGTTATCCGGAATCACTGGGCATAAAGCGTCTGTAGGTTGCGAATCAAGTCTGTTGTTAAAGATCAGGGCCTAACCCTGAGAAAGCAATGGAAACTAATACGCTTGAGTGTGGTAGAGGTAGAGGGAATTCTTAGTGTAGCGGTGAAATGCGTAGATATTAGGAAGAACACCAATGGCGAAAGCACTCTACTGGGCCATAACTGACACTGAgagaCGACAGCTAGGGGAGC…
281	0	0	0	0	0	0	0	0	0	0	0	0	0	1	0	0	0	2	18	167	51	1	0	16	7	Bacteria;Bacteroidetes;Flavobacteriia;Flavobacteriales	TAAGGAATATTGGACAATGCCCGCAAGGGTGATCCAGCCATGCCGCGTGCAGGAAGAAGGCCCTATGGGTCGTAAACTGCTTTTACACCGGAGAAAACCccccTACGTGTAGGgggCTGATAGTATGGTGAGAATAAGCATCGGCTAACTTCGTGCCAGCAGCCGCGGTAAGACGAAGGATGCAAGCGTTATCCGGATTCATTGGGTTTAAAGGGAGCGTAGGTGGACTGATAAGTCAGTGGTGAAATCTCTTCGCTTAACGAAGAAATTGCCATTGATACTGTTGGTCTTGAGTACAGTTGCTGTGGGCGGAATATGACATGTAGTGGTGAAATACATAGAGATGTCATAGAACACCGATTGCGAAGGCAGCTCACAAAGCTGTAACTGACACTGAGG…
282	21	339	11	3	3	13	0	0	0	2	1	1	0	2	2	1	2	0	0	2	0	1	3	2	1	Bacteria;Bacteroidetes;Sphingobacteriia;Sphingobacteriales;Chitinophagaceae	TGAGGAATATTGGTCAATGGACGCAAGTCTGAACCAGCCATGCCGCGTGAAGGATGAAGGCCTTCTGGGTTGTAAACTTCTTTTACATGGGAAGAAAACTACGATTTCTATTGTAGCCGACGGTACCATGGGAATAAGCACCGGCTAACTCCGTGCCAGCAGCCGCGGTAATACGGAGGGTGCAAGCGTTATCCGGATTTACTGGGTTTAAAGGGTgtgtAGGCGGGTCTTTAAGTCAGTGGTGAAATCTCCGAGCTCAACTTGGAAACTGCCATTGATACTATTGATCTTGAATTTTGTTGAGGTGGGCGGAATAAGTCATGTAGCGGTGAAATGCATAGATATGACTTAGAACTCCGATTGCGAAGGCAGCTCACTAAACAAACATTGACGCTGAGG…
283	0	1	0	0	0	0	4	3	67	4	2	5	0	1	2	0	2	0	0	38	70	12	15	75	18	Bacteria;Bacteroidetes	TAAGGAATATTGGACAATGGTGGCAACACTGATCCAGCCATGCCGCGTGAAGGATGAAGGCCCTATGGGTTGTAAACTTCTTTTGTACGGGAAaaaaaTGCTCTTCGTGTAAGAGTACTGATGGTACCGTAAGAATAAGGATCGGCTAACTCCGTGCCAGCAGCCGCGGTAATACGGAGGATCCAAGCGTTATCCGGATTCATTGGGTTTAAAGGGTGCGTAGGCGGAATTGTAAGTCAGTGGTGAAAGCCCTCAGCTTAACTGAGGAACTGCCATTGATACTGCAAATCTTGAGTACATTTGATGTGGGCGGAATGTGTCATGTAGCGGTGAAATGCTTAGATATGACACAGAACACCGATTGCGAAGGCAGCTCACAAAACTGTAACTGACGCTGAG…
284	10	5	0	1	0	1	3	153	111	0	2	0	0	19	3	1	1	0	1	0	0	0	0	0	0	Bacteria;Proteobacteria	TGGGGAATATTGGACAATGGACGAAAGTCTGATCCAGCAACGCCGCGTGAAGGATGAAGGTCTTAGGATTGTAAACTTCTTTTGACAGGGAAGATAATGACTTTACCTGTAGAATAAGCACCGGCTAACTTCGTGCCAGCAGCCGCGGTAATACGAAGGGTGCTAGCGTTACTCGGAATTACTGGGCGTAAAGAATGCGTAGGCGGACTTGTAAGTTGTAAGTGAAATCCCTGGGCTCAACCTAGGAACTGCTTTCAAAACTGCTTGTCTTGAATTTTGGAATGATTAGGGGAATTCTTGGTGTAGGGGTAATATCCGTAGATATCAGGAGGAAGACCGGAAGCGAAAGCGCTTAATTAGCCAAATATTGACGCTGATGCATGAAAGCGTGGGGAGCAA…
285	0	90	0	0	1	2	0	3	0	3	1	0	0	33	0	0	0	0	0	29	49	3	6	12	9	Bacteria;Actinobacteria;Actinobacteria;Gaiellales;Gaiellaceae;Gaiella	TGGGGAATCTTGCGCAATGGGCGAAAGCCTGACGCAGCGACGCCGCGTGTGGGACGAAGGCCTTCGGGTTGTAAACCACTTTCAGGggggACGAAGCCACTCGGGTTAATAGCCCAGAGGGTGACGGTACTTCCAAAAGAAGCCCCGGCTAACTACGTGCCAGCAGCCGCGGTAATACGTAGGgggCAAGCGTTGTCCGGATTTATTGGGCGTAAAGCGCGTGTAGGTGGCCTTACAGGTCCGCTGTGAAAACTCGAGGCTCAACCTCGAGACGTCGGCGGAAACCGTATGGCTAGAGTCCGGAAGAGGAGAGTGGAATTCCTGGTGTAGCGGTGAAATGCGCAGATATCAGGAAGAACACCCGTGGCGAAGGCGGCTctctGGGACGGTACTGACACT…
286	0	0	13	40	85	140	0	0	2	88	108	67	0	0	3	8	81	0	0	0	1	10	62	20	16	Bacteria;Firmicutes;Negativicutes;Selenomonadales;Veillonellaceae	TGGGGAATCTTCCACAATGGGCGAAAGCCTGATGGAGCGACGCCGCGTGAgagaAGAAGGCCTTCGGGTTGTAAATCTCTGTCTTCGGGGAAGAATGTGCCCTATGTGAATAATGTAGGGTAATGACGGTACTCGAGGAGGAAGCCACGGCTAACTACGTGCCAGCAGCCGCGGTAATACGTAGGTGGCGAGCGTTGTCCGGAATTATTGGGCGTAAAGCgcgcgcAGGTGGTTAtataAGTCTCATTTAAAAGTGCTGAGCTCAACTCAGTGATGGGTGAGAAACTGTATGACTTGAGTGCAGGAGGGGTAGGCGGAATTCCTAGTGTAGCGGTGAAATGCGTAGATATTAGGAGGAACACCAGTGGCGAAGGCGGCCTACTGGACTGCAACTGACAC…
287	21	33	5	4	11	12	25	31	7	2	1	5	0	27	21	16	10	21	0	16	15	4	14	11	18	Bacteria;Actinobacteria;Actinobacteria;Solirubrobacterales;Conexibacteraceae;Conexibacter	TGGGGAATCTTGCGCAATGAGCGACAGCTTGACGCAGCAACGCCGCGTGGgggAAGACGGCCTTCGGGTTGTAAACCCCTTTCAGTTGGGACGAAGCTCGGTCTGTGAACAGCAGGCTGGAGTGACGGTACCTTCAAAAGAAGCCCCGGCTAACTACGTGCCAGCAGCCGCGGTAATACGTAGGgggCAAGCGTTGTCCGGAATCATTGGGCGTAAAGAGTgtgtAGGCGGCTCGATAAGTTCGCTGTGAAAGTCCAAGGCTCAACCTTGGAATGCCGGTGAATACTGTCGAGCTAGAGTTCGGAAGAGGCGGGTGGAACTCCTGGTGTAGCGGTGAAATGCGCAGATATCAGGAAGAACACCAACGGCGAAGGCAGCCCGCTGGGACGAAACTGACGC…
288	0	13	9	103	29	10	0	1	20	70	16	16	0	10	1	32	14	9	112	20	34	35	30	28	13	Bacteria;Spirochaetes;Spirochaetia;Spirochaetales;Spirochaetaceae;Spirochaeta	CTAAGAATCTTCCGCAATGGGCGAAAGCCTGACGGAGCGATGCCGCGTGATCGATGAAGGTCGAgagaTTGTAAAGATCTTTTACTGGGGAGGAATAACCATGGGAGGGAATGCCTGTGGGATGACGTTACCCAGTGAATAAGCCCCGGCTAATTACGTGCCAGCAGCCGCGGTAACACGTAAGGGGCGAGCGTTGTTCGGAATTATTGGGCGTAAAGGGCACGCAGGCGGTTGTGCAAGTCTGATGTGAAAGACCTGGGCTTAACTCAGGGAACGCGTTGGAAACTGCACGACTAGAGTATTAGAGGgggAGTCGGAATTCCTAGTGTAGGGGTGAAATCTGTTGATATTAGGAAGAACACCGGTGGCGAAGGCGGACTCCTGGCTGGATACTGACGC…
289	2	2	7	22	46	140	0	4	6	9	60	28	0	1	5	10	130	29	0	2	3	6	7	6	4	Bacteria;Actinobacteria;Actinobacteria;Actinomycetales;Microbacteriaceae	TGGGGAATATTGCACAATGGGCGAAAGCCTGATGCAGCAACGCCGCGTGAGGGACGACGGCCTTCGGGTTGTAAACCTCTTTTAGTAGGGAAGAAGCGAAAGTGACGGTACCTGCAGAAaaaGCACCGGCTAACTACGTGCCAGCAGCCGCGGTAATACGTAGGGTGCAAGCGTTGTCCGGAATTATTGGGCGTAAAGAGCTCGTAGGCGGTTTGTCGCGTCTGCTGTGAAATCCGGAGGCTCAACCTCCGGCCTGCAGTGGGTACGGGCAGACTAGAGTGCGGTAGGGGAGATTGGAATTCCTGGTGTAGCGGTGGAATGCGCAGATATCAGGAGGAACACCAATGGCGAAGGCAGATCTCTGGGCCGTAACTGACGCTGAGGAGCGAAAGCATGGGG…
290	0	0	0	0	58	5	0	0	0	0	24	105	0	0	0	0	0	0	0	0	0	0	0	7	14	Bacteria;Bacteroidetes;Bacteroidia;Bacteroidales;Prolixibacteraceae	TGAGGAATATTGGTCAATGGGCGCAAGCCTGAACCAGCCATCCCGCGTGCAGGAAGAAGGCGCTATGCGTTGTAAACTGCTTTTCCAGGGGAAGAAAACCCACGATGAGTCGTGGCTTGCCGGTACCCTGGGAATAAGCATCGGCTAACTCCGTGCCAGCAGCCGCGGTAATACGGAGGATGCGAGCGTTATCCGGATTTATTGGGTTTAAAGGGTGCGTAGGCGGATTATTAAGTCAGTGGTGAAAACCTTCAGCTTAACTGGAGACTTGCCATTGATACTGATAGTCTTGAGTACGGTCAAGGTAGGCGGAATGTGTAATGTAGCGGTGAAATGCTTAGATATTACACAGAACACCGATTGCGAAGGCAGCTTACTGGGCCATTACTGACGCTGATG…
291	0	0	0	1	5	8	0	0	0	42	71	149	0	0	1	0	6	0	0	0	0	1	8	9	13	Bacteria;Verrucomicrobia;Subdivision3;Subdivision3_genera_incertae_sedis;Subdivision3_genera_incertae_sedis;Subdivision3_genera_incertae_sedis	TCGAGAATTtttCACAATGAGCGCAAGCTTGATGGAGCGACGCCGCGTGGgggATGAATGGCTTCGGCCCGTAAACCCCTGTCATTCGGGATCAACCCCTCTAACCTAACACGTTAGAGGCTGATAGTACCGGAAGAGGAAGGGACGGCTAACTCTGTGCCAGCAGCCGCGGTAATACAGAGGTCCCAAGCGTTGTTCGGATTCACTGGGCGTAAAGGGTGCGTAGGCGGTCGGGTAAGTCTAATGTGAAATCTCTGGGCCTAACCCAGAAATGGCATTGGATACTATTCGGCTAGAGGAATGGAGGggggACTGGAATTCTCGGTGTAGCAGTGAAATGCGTAGATATCGAGAGGAACACCAGTGGCGAAGGCGAGTCCCTGGACATTTCCTGACGCT…
292	98	0	5	0	0	0	416	95	26	4	3	3	0	0	0	0	2	0	0	0	0	0	0	0	0	Bacteria;Cyanobacteria/Chloroplast;Chloroplast;Chloroplast;Chloroplast;Bacillariophyta	TGAGGAATTTTCTGCAATGGGCGAAAGCCTGACAGAGCAATACCGCGTGAGGGAAGAAGGCTTACTGAGTTGTAAACCTCTGTTACCTAAGGAGGAAGATCTGACGTTACTTAGGAGACGAAGCATCGGCTAACTCCGTGCCAGCAGCCGCGGTAAGACGGAGGATGCAAGTGTTATCCGGAATTACTGGGCGTAAAGCGTCTGCAGGTGGTTTCTTAAGTCCACTGTTAAACCTTGAGGCTCAACCTCAATTCAGCAATGGAAACTGGGAAACTTGAGTATAGTAGGGGTAGAGGGAATTTCCAGTGGAGCGGTGAAATGCGTAGATATTGGAAAGAACACCGATGGCGAAGGCACTCTACTGGGCTATTACTGACACTCAGAGACGAAAGCTAGGGG…
293	0	0	8	16	66	43	0	0	1	7	43	32	0	0	2	2	31	0	0	0	0	0	0	0	2	Bacteria	TCGAGAATCTTCCGCAATGGGCGAAAGCCTGACGGAGCAATGCCGCGTGAAGGATGAAGGTCTTAGGATTGTAAACTTCTGTCACCGGGGATGAATTATGACAGTACCCGGGGAGGAAGCACCGGCTAACTACGTGCCAGCAGCCGCGGTAATACGTAGGGTGCGAGCGTTGTTCGGAATTATTGGGCGTAAAGGGTTCGTAGGAGGTTCATTAAGATTGGTGTGAAATCCCAAGGCTCAACCTTGGAACTGCATTGATTACTGATGGACTAGAGTATCGTAGAGGAGAGCGGAATTCCAGGTGTAGCGGTGGAATGCGTAGATATCTGGAAGAACACCGACAGCGAAGGCAGCTctctGGGCGAAAACTGACTCTGAGGAACGAAAGCGTGGGTAGCA…
294	1	0	0	0	0	0	432	16	17	1	1	5	0	0	0	0	0	0	0	0	0	0	0	0	0	Bacteria;Proteobacteria;Betaproteobacteria;Burkholderiales;Comamonadaceae;Pelomonas	TGGGGAATTTTGGACAATGGGCGCAAGCCTGATCCAGCCATGCCGCGTGCGGGAAGAAGGCCTTCGGGTTGTAAACCGCTTTTGTCAGGGAAGAAAAGCTTCGGACTAATACTTTGGAGTAATGACGGTACCTGAAGAATAAGCACCGGCTAACTACGTGCCAGCAGCCGCGGTAATACGTAGGGTGCAAGCGTTAATCGGAATTACTGGGCGTAAAGCGTGCGCAGGCGGTCTTGTAAGACAGAGGTGAAATCCCCGGGCTCAACCTGGGAACTGCCTTTGTGACTGCAAGGCTTGAGTACGGTAGAGGgggATGGAATTCCGCGTGTAGCAGTGAAATGCGTAGATATGCGGAGGAACACCGATGGCGAAGGCAATCCCCTGGACCTGTACTGACGC…
295	0	0	1	92	128	90	0	0	0	29	41	49	0	0	0	2	17	0	0	0	0	0	2	6	4	Bacteria;Proteobacteria;Deltaproteobacteria;Desulfuromonadales;Geobacteraceae;Geobacter	TGGGGAATTTTGCGCAATGGGCGAAAGCCTGACGCAGCAACGCCGCGTGAGTGATGAAGGCTTTCGGGTCGTAAAGCTCTGTCGAGGGGAAAGAAATGTATCGTGGTTAATACCCATGCTACTTGACGGTACCCCTAAAGGAAGCACCGGCTAACTCCGTGCCAGCAGCCGCGGTAATACGGggggTGCAAGCGTTGTTCGGAATTATTGGGCGTAAAGCGCGTGTAGGCGGTTTGTTAAGTCTGTTGTGAAAGCCCTGGGCTCAACCCAGGAAGTGCACTGGATACTGGCAGACTTGAATACGGGAGAGGGTAGTGGAATTCCTGGTGTAGGAGTGAAATCCGTAGATATCAGGAGGAACACCGGTGGCGAAGGCGGCTACCTGGACCGATATTGACG…
296	0	0	0	0	0	0	0	0	0	0	0	0	0	0	0	0	0	0	0	24	116	22	19	40	10	Bacteria;Bacteroidetes;Flavobacteriia;Flavobacteriales;Flavobacteriaceae;Flavobacterium	TGAGGAATATTGGACAATGGGCGCAAGCCTGATCCAGCCATGCCGCGTGCAGGATGACGGTCCTATGGATTGTAAACTGCTTTTGCACAGGAAGAAACACCcccTCGTGAGGgggCTTGACGGTACTGTGAGAATAAGGATCGGCTAACTCCGTGCCAGCAGCCGCGGTAATACGGAGGATCCAAGCGTTATCCGGAATCATTGGGTTTAAAGGGTCCGTAGGCGGATTTGTAAGTCAGTGGTGAAATCTCCCCGCTCAACGGGGAAACGGCCATTGATACTGCAAGTCTTGAATTATTAGGAAGTAACTAGAATATGTAGTGTAGCGGTGAAATGCTTAGAGATTACATGGAATACCAATTGCGAAGGCAGGTTACTACTAATGGATTGACGCTGATG…
297	0	0	0	0	1	0	1	0	0	0	0	0	0	0	0	0	0	0	2	27	138	39	14	21	3	Bacteria;Proteobacteria;Alphaproteobacteria	TGGGGAATATTGGACAATGGGCGCAAGCCTGATCCAGCAATACCGCGTGAGTGATGAAGGTCTTCGGATTGTAAAGCTCTTTTAGTGAGGAAGATAATGACGGTACTCACAGAAaaaGCACCGGCTAACTTCGTGCCAGCAGCCGCGGTAATACGAAGGGTGCTAGCGTTGTTCGGAATTATTGGGCGTAAAGCGTATGTAGGCGGTTTGGTAAGTCAGTTGTGAAAGCCCTAGGCTCAACCTAGGAATTGCAACCGAAACTGCCTTGCTTGAATTTGGTGGgggATAGTGGAATTCTTAGTGTAGGGGTGAAATCCGTAGATATTAAGAGGAACACCGGCGGCGAAAGCGACTATCTACACCAACATTGACGCTGAGATACGAAAGCGTGGGGAGCAA…
298	0	11	0	0	1	3	61	5	1	1	1	0	0	0	0	0	0	0	0	28	82	13	21	8	8	Bacteria;Actinobacteria;Actinobacteria;Acidimicrobiales	TGGGGAATCTTGCGCAATGGGCGAAAGCCTGACGCAGCAATGCCGCGTGAGGGACGAAGGCTTTCTGAGTTGTAAACCTCTTTCAGCAGGGACGATTGTGACGGTACCTGCAGAAGAAGCACCGGCCAACTACGTGCCAGCAGCCGCGGTGATACGTAGGGTGCAAGCGTTGTCCGGATTTATTGGGCGTAAAGAGCTCGTAGGCGGTTTGGTAAGTCGGATGTGAAATCCCCAAGCTCAACTTGGGGTCGCCATTCGAAACTGCCATGACTAGAATCACGTAGGGGACCACGGAATTCCAGGTGTAGCGGTGAAATGCGCAGATATCTGGAGGAACACCAGCAGCGAAGGCGGTGGTCTGGGCGTGTATTGACGCTGAGGAGCGAAAGCGTGGGGAGC…
299	0	0	0	15	44	42	0	0	0	11	60	32	0	0	0	0	56	0	0	0	0	0	2	0	0	Bacteria;Firmicutes;Clostridia;Clostridiales;Ruminococcaceae;Anaerobacterium	TGGgggATATTGCGCAATGGgggAAACCCTGACGCAGCAACGCCGCGTGAAGGAAGAAGGCTTTCGGGTCGTAAACTTTTGTCTTTGGGGAAGAATAAATGACGGTACCCAAGGAGGAAGCCACGGCTAACTACGTGCCAGCAGCCGCGGTAATACGTAGGTGGCGAGCGTTGTCCGGATTTACTGGGTGTAAAGGGCGTGTAGGCGGGTAGGTAAGTCAGATGTGAAATACCGGGGCTCAACCCCGGGGCTGCATTTGAAACTATTTATCTTGAGTGCTGGAGAGGAAAGCGGAATTCCTAGTGTAGCGGTGAAATGCGTAGATATTAGGAGGAACACCAGTGGCGAAGGCGGCTTTCTGGACAGTAACTGACGCTGAGGCGCGAAAGCGTGGGGAGC…
300	0	0	0	31	115	133	0	0	0	19	12	23	0	0	0	0	21	0	0	0	0	0	0	0	0	Bacteria	TGGGGAATATTCCGCAATGGGCGAAAGCCTGACGGAGCGACGCCGCGTGGATGATGACGGTCTTCGGATTGTAAAGTCCTGTAGAGGgggAAGAAGGGTGCCGCAAGGCATTTGACAGTACTCCTAAAGTAAGCTACGGCAAACTCTGTGCCAGCAGCCGCGGTAATACAGAGGTAGCAAGCGTTGTTCGGAATGACTGGGTGTAAAGCGCGTGTAGGCGGTCTAGTAAGTTGAATGTGAAATCCCCTGGCTTAACCAGGGAACGGCATTCAATACTGCCTGACTTGAGTGCGAAAGAGGAAAGTGGAATTTCGGGTGTAGCGGTAAAATGCGTAGATATCCGAAGGAACACCGGTGGCGAAGGCGACTTTCTGGTTCGCAACTGACGCTGAGACGCGA…
301	0	16	2	6	19	9	1	71	3	4	9	3	0	51	11	3	8	0	0	82	64	9	7	1	2	Bacteria;Actinobacteria;Actinobacteria;Actinomycetales	TGGGGAATATTGCGCAATGGGCGAAAGCCTGACGCAGCGACGCCGCGTGAGGGATGAAGGCCTTCGGGTTGTAAACCTCTTTCAGCAGGGACGAAGCGAAAGTGACTGTACCTGCAGAAGAAGCACCGGCTAACTACGTGCCAGCAGCCGCGGTAATACGTAGGGTGCAAGCGTTGTCCGGAATTATTGGGCGTAAAGAGCTCGTAGGCGGTTTGTCGCGTCGGATGTGAAAACTTGGGGCTCAACCCCAAGCCTGCATTCGATACGGGCAAACTAGAGTTCGGTAGGGGAGACTGGAATTCCTGGTGTAGCGGTGAAATGCGCAGATATCAGGAGGAACACCGATGGCGAAGGCAGGTCTCTGGGCCGATACTGACGCTGAGGAGCGAAAGCGTGGGG…
302	0	0	0	1	4	1	0	0	0	0	0	0	0	1	0	0	0	0	0	8	8	54	101	36	16	Bacteria;Bacteroidetes;Sphingobacteriia;Sphingobacteriales	TAAGGAATATTGGACAATGGTCGCAAGACTGATCCAGCCATGCCGCGTGCAGGATGACTGCCCTATGGGTTGTAAACTGCTTTTGTACGGGAATAAACCCTTCTACGTGTAGAAGGCTGAATGTACCGTAAGAATAAGGATCGGCTAACTTCGTGCCAGCAGCCGCGGTAAGACGAAGGATCCAAGCGTTATCCGGATTTATTGGGTTTAAAGGGTGCGTAGGCGGACTGATAAGTCAGTGGTGAAAGCCTGTTGCTTAACAACAGAACTGCCATTGATACTGTCAATCTTGAATATGTTTGATGTGGGCGGAATATGACATGTAGCGGTGAAATGCTTAGATATGTCATAGAACACCGATTGCGAAGGCAGCTCACAAAGCCATTATTGACGCTGAGG…
303	0	0	0	2	44	2	0	0	0	19	41	95	0	0	0	0	43	0	0	1	0	0	0	0	5	Bacteria;Bacteroidetes	TGAGGAATATTGGTCAATGGACGCAAGTCTGAACCAGCCATGCCGCGTGCAGGATGAAGGCCTTACAGGTCGTAAACTGCTTTTATACGGGACGAAACCCTTGAACGTGTTCAGGGCTGACGGTACTGTATGAATAAGCATCGGCTAACTCCGTGCCAGCAGCCGCGGTAATACGGAGGATGCAAGCGTTATCCGGATTTATTAGGTTTAAAGGGTGCGTAGGCGGAATAATAAGTCAGTGGTGAAATCCTGCAGCTTAACTGTAGAACTGCCATTGAAACTGCTATTCTTGAGTATAGTTGAAGTGGGCGGAATGTGTCATGTAGCGGTGAAATGCATAGATATGACACAGAACACCGATTGCGTAGGCAGCTCACTAAACTATAACTGACGCTGAGG…
304	0	0	0	0	0	0	0	0	0	0	0	0	0	0	0	0	1	0	8	35	62	35	24	17	9	Bacteria	TGAGGAATATTCCACAATGGgggCAACCCTGATGGAGCGATGCCGCGTGCAGGAAGACGCTTTTCGGAGTGTAAACTGCTTTTAACAGGGAAGATTATGACGGTACCTGTAGAATAAGGACCGGCTAACTACGTGCCAGCAGCCGCGGTAATACGTAGGGTCCAAGCGTTATTCGGAATTACTGGGCGTAAAGCGTTCGTAGGCGGTTTGATAAGTTGGATGTGAAATCCTGTGGCTCAACCACATGGACTGTGTCCAAAACTATCTAACTAGAGCATAGTAGAGGCAAGTGGAATTTCTGGTGTAGGAGTGACATCCGTAGATATCAGAAGGAACACCAATGGCGAAGGCAGCTTGCTGGGCTATTGCTGACGCTCAGGAACGAAAGCGTGGGGAGCG…
305	0	0	0	0	1	0	0	0	0	0	1	0	0	0	1	0	0	0	0	0	0	223	96	107	53	Bacteria;Proteobacteria;Deltaproteobacteria;Desulfuromonadales;Geobacteraceae;Geobacter	TGGGGAATTTTGCGCAATGGGCGAAAGCCTGACGCAGCAACGCCGCGTGAGTGATGAAGGCTTTCGGGTCGTAAAGCTCTGTCAGGgggAAAGAAGTGTATTGAGGTTAATACCCTTGATACTTGACGGTACCcccAAAGGAAGCACCGGCTAACTCCGTGCCAGCAGCCGCGGTAATACGGAGGGTGCGAGCGTTGTTCGGAATTATTGGGCGTAAAGCGCGTGTAGGCGGTTTATTAAGTCTGATGTGAAAGCCCCGGGCTCAACCTGGGAAGTGCATTGGATACTGTTAGACTTGAATACGGGAGAGGGCAGTGGAATTCCTGGTGTAGGAGTGAAATCCGTAGATATCAGGAGGAACACCGGTGGCGAAGGCGGCTGCCTGGACCGATATTGACG…
306	0	3	104	14	27	15	0	0	42	26	16	4	0	10	15	36	7	0	2	4	11	7	6	20	6	Bacteria;Proteobacteria;Alphaproteobacteria;Rhodospirillales;Rhodospirillaceae;Lacibacterium	TGGGGAATATTGGACAATGGgggCAACCCTGATCCAGCAATGCCGCGTGAGTGATGAAGGCCTTCGGGTTGTAAAGCTCTTTTGTCAGGGACGATAATGACGGTACCTGACGAATAAGCTCCGGCTAACTTCGTGCCAGCAGCCGCGGTAATACGAAGGGAGCTAGCGTTGTTCGGAATTACTGGGCGTAAAGGGCGCGTAGGCGGCTTTATAAGTCAGATGTGAAATCCCTGGGCTTAACCTAGGAATGGCATTTGAAACTGTAAGGCTAGAGATCGAgagagGATAGTGGAATTGCGAGTGTAGAGGTGAAATTCGTAGATATTCGCAAGAACACCGGTGGCGAAGGCGGCTATCTGGCTCGATACTGACGCTAAGGCGCGAAAGCGTGGGGAGCAA…
307	1	267	12	3	4	4	1	0	0	2	0	0	0	0	0	0	0	0	0	1	5	1	4	2	1	Bacteria	TGGGGAATATTGCGCAATGGAGGAAACTCTGACGCAGCGACGCCGCGTGAGCGAAGAAGTCTTTCGGGATGTAAAGCTCTGTCAGGAGGAACGATAATGACGGTACCTCCAGAGGAAGCCCCGGCTAACTACGTGCCAGCAGCCGCGGTAATACGTAGGgggCAAGCGTTATCCGGATTTACTGGGCATAAAGGGCGCGTAGGTGGTTTATTAAGTCAGATGTTAAAGCCAGCGGCTCAACCGCTGTTCGCATTTGATACTGATGAACTAGAGATCAGGAGAGGAAAGCGGAACATACAGTGTAGCGGTGAAATGCGTAGATATTGTATGGAACACCAGTTGCGAAGGCGGCTTTCTGGACTGATTCTGACACTGAGGCGCGAAAGCGTGGGGAGCAAA…
308	5	2	2	1	4	2	1	8	0	2	1	1	28	18	4	4	3	4	76	15	41	36	26	15	2	Bacteria;Firmicutes;Clostridia;Clostridiales	TGGGGAATATTGGACAATGGACGCAAGTCTGATCCAGCGATGCCGCGTGAGTGAAGAAGGTCTTCGGATTGTAAAGCTCTTTTACTTGGGAAGAAaaaTGGTCGACTAATAATCGAACACAATGACGGTACCAAGAGAATAAGCGCCGGCTAACTATGTGCCAGCAGCCGCGGTAATACATAGGGCGCGAGCGTTAATCGGAATTATTGGGCGTAAAGAATTTGTAGGCTGTCGTGTAAGTTGAATGTGAAATCCCTGGGCTTAACCTAGGAATTGCGTTCAGGACTACACGGCTAGAGTATGTGAGAGGTAAGTGGAATTCCTAGTGTAGCAGTGAAATGCGTAGATATTAGGAGGAACACCAGTGGCGAAGGCGACTTACTGGCACAATACTGACGC…
309	0	0	0	0	0	0	0	0	0	0	0	1	0	0	0	0	0	0	0	0	0	5	34	121	156	Bacteria;Gemmatimonadetes;Gemmatimonadetes;Gemmatimonadales;Gemmatimonadaceae;Gemmatimonas	TGGGGAATATTGCGCAATGGACGAAAGTCTGACGCAGCGACGCCGCGTGTGGGATGAAGCTTTTCGGAGTGTAAACCACTGTTGCTCGGGACGAACATCCCCTTTCGAGGGGACTGACGGTACCGAGTGAGGAAGCACCGGCTAACTCTGTGCCAGCAGCCGCGGTAATACAGAGGGTGCGAGCGTTGTCCGGAATCACTGGGCGTAAAGGGCGCGTAGGTGGCTTGGTAAGCGTGCGGTGAAAGCTCGGGGCTCAACCCCGAGTCGGCCGTGCGAACTGCCGAGCTTGAGCATGGTAGAGGCAGGTGGAATTCCGGGTGTAGCGGTGGAATGCGTAGATATCCGGAAGAACACCGGTGGCGAAGGCGGCCTGCTGGGCCATTGCTGACACTGAGGCGC…
310	0	0	1	0	0	0	0	2	1	0	0	0	0	10	0	1	1	0	0	83	105	19	3	11	3	Bacteria;Bacteroidetes;Flavobacteriia;Flavobacteriales;Cryomorphaceae;Fluviicola	TGAGGAATATTGGTCAATGGGCGCAAGCCTGAACCAGCCATGCCGCGTGAAGGATGAAGGTTCTATGGATTGTAAACTTCTTTTATTTGGGAATAAACCTCTTTACGTGTAGagagCTGAAGGTACCAAACGAATAAGCACCGGCTAACTCCGTGCCAGCAGCCGCGGTAATACGGAGGGTGCAAGCGTTATCCGGAATCATTGGGTTTAAAGGGTCCGCAGGCGGATGTATAAGTCAGTGGTGAAATCtctcGGCTCAACCGAGAAACTGCCATTGATACTGTACGTCTTGAATTCGGTCGAAGTGGGCGGAATATGACATGTAGCGGTGAAATGCTTAGATATGTCATAGAACACCGATAGCGAAGGCAGCTCACTAGGCCTGGATTGACGCTCAGG…
311	37	4	6	0	2	0	238	79	12	1	1	0	0	0	0	0	0	0	1	0	0	0	0	2	0	Bacteria;Cyanobacteria/Chloroplast;Chloroplast;Chloroplast;Chloroplast;Bacillariophyta	TGGGGAATTTTCCGCAATGGGCGAAAGCCTGACGGAGCAATACCGCGTGAGGGAAGAATGCCTACGGGTTGTAAACCTCTTTTATCAGGGAGGAATAAAATGACGTGTACCTGATGAATAAGCATCGGCTAACTCTGTGCCAGCAGCCGCGGTAAGACAGAGGATGCAAGTGTTATCCGGAATTACTGGGCGTAAAGCGTCTGTAGGTTGTTTAACAAGTCAACTGTTAAATCTTGAAGCTCAACTTCAAAATCGCAGTCGAAACTGTTAAACTAGAGTATAGTAGAGGTAAAGGGAATTTCCAGTGGAGCGGTGAAATGCGTAGATATTGGGAAGAACACCGATGGCGAAAGCACTTTACTGGGCTATTACTGACACTCAGAGACGACAGCTAGGGTA…
312	4	0	0	3	1	2	0	0	0	5	0	2	0	22	1	0	5	0	1	170	237	65	114	136	126	Bacteria;Proteobacteria;Alphaproteobacteria	TGGGGAATATTGGACAATGGgggAAACCCTGATCCAGCCATGCCGCGTGAGTGAAGAAGGCCTTCGGGTTGTAAAGCTCTTTCGACGGGGAAGATGATGACGGTACCCGTATAAGAAGCCCCGGCTAACTTCGTGCCAGCAGCCGCGGTAATACGAAGGgggCTAGCGTTGTTCGGAATTACTGGGCGTAAAGCgcgcgTAGGCGGTGATCTTTGTCAGAGGTGAAAGCCCGGGGCTCAACTCCGGAATTGCCTTTGAAACGGGATCGCTAGAGTCCGAgagagGATGGCGGAATTCCTAGTGTAGAGGTGAAATTCGTAGATATTAGGAAGAACACCGGTGGCGAAGGCGGCCATCTGGCTCGGTACTGACGCTCAGGCGCGAAAGCGTGGGGAGCAA…
313	0	5	3	1	1	0	272	8	8	9	20	8	0	0	14	18	17	0	0	0	2	6	1	7	12	Bacteria;Proteobacteria;Alphaproteobacteria;Rhodospirillales;Acetobacteraceae;Roseomonas	TGGGGAATATTGGACAATGGGCGCAAGCCTGATCCAGCAATTCCGCGTGGGTGAAGAAGGTCTTCGGATTGTAAAGCCCTTTCGGCGGGGACGATGATGACGGTACCCGCAGAAGAAGCCCCGGCTAACTTCGTGCCAGCAGCCGCGGTAATACGAAGGgggCTAGCGTTGCTCGGAATTACTGGGCGTAAAGGGCGCGTAGGCGGCCCACCTAGTCAGGCGTGAAATTCCTGGGCTTAACCTGGgggCTGCGCTTGATACTTGTGGGCTAGAGGATGGAAGAGGGTCGTGGAATTCCCAGTGTAGAGGTGAAATTCGTAGATATTGGGAAGAACACCGGTGGCGAAGGCGGCGACCTGGTCCATTACTGACGCTGAGGCGCGACAGCGTGGGGAGCAA…
314	0	0	175	10	42	9	0	0	166	44	68	32	0	0	11	4	0	0	0	0	0	7	1	11	11	Bacteria;Proteobacteria;Gammaproteobacteria;Methylococcales;Methylococcaceae	TGGGGAATATTGGGCAATGGGCGCAAGCCTGACCCAGCAATGCCGCGTgtgtgAAGAAGGCCTGCGGGTTGTAAAGCACTTTGGGCGGGGAAGAAGGGGCTTGGGTTAATACCcccGGTCCTTGACGTTACCCGCGGAACAAGCACCGGCTAACTCCGTGCCAGCAGCCGCGGTAATACGGAGGGTGCGAGCGTTAATCGGAATTACTGGGCGTAAAGCGTGCGTAGGCGGAGCGGTCAGTCTCGCGTGAAAGCCCCGGGCTCAACCTGGGAACTGCGCGGGATACTGCCGTTCTGGAGTGCGGGAGAGGGCGGTGGAATTTCCGGTGTAGCAGTGAAATGCGTAGAGATCGGAAGGAACACCAGTGGCGAAGGCGGCCGCCTGGACCGACACTGACGC…
315	0	0	13	3	19	1	0	0	14	28	45	41	0	0	0	0	0	0	0	0	3	113	115	376	241	Bacteria;Proteobacteria;Gammaproteobacteria;Methylococcales;Methylococcaceae	TGGGGAATATTGGGCAATGGGCGCAAGCCTGACCCAGCAATGCCGCGTgtgtgAAGAAGGCCTGCGGGTTGTAAAGCACTTTGAGCGGGGAGGAAGGCCCCGGGGCTAACACCCCTGGGGTTTGACGTTACCCGCAGAACAAGCACCGGCTAACTCCGTGCCAGCAGCCGCGGTAATACGGAGGGTGCGAGCGTTAATCGGAATTACTGGGCGTAAAGCGTGCGTAGGCGGCGCGGTCAGCCTCGCGTGAAATCCCCGGGCTCAACCTGGGAACTGCGCGGGGAACTGCCGGGCTGGAGTGCGGGAGAGGGCGGTGGAATTTCCGGTGTAGCAGTGAAATGCGTAGAGATCGGAAGGAACACCAGTGGCGAAGGCGGCCGCCTGGACCGACACTGACGC…
316	4	170	15	21	30	33	1	9	7	7	13	8	0	8	2	3	3	0	1	5	2	2	3	0	1	Bacteria;Chlamydiae;Chlamydiia;Chlamydiales;Parachlamydiaceae	TCGAGGATCTTTCGCAATGGGCGCAAGCCTGACGAAGCGACGCTGtgtgAATGATGAAGGCCTTCGGGTTGTAAAGTTCTTTCGCGCAGGAACAAGagagGGAGATGAATAATCTTCTGATTTGAGCGTACTGCGTAAAGAAGCACCGGCTAACTCCGTGCCAGCAGCTGCGGTAATACGGAGGGTGCAAGCATTAATCGGATTTATTGGGCGTAAAGGGCGCGTAGGCGGACTTGTAAGTCAGATGTGAAATTCCGGGGCTCAACCCCGGAGCTGCATTTGAAACTGCAAGCCTATAGAGGGATGACGGAGAAAATGGAATTCCACGTGTAGCGGTGAAATGCGTAGATATGTGGAAGAACACCAGTGGCGAAAGCGGTTTTCTAGTTATTACCTGAC…
317	0	0	0	0	0	0	0	0	0	0	0	0	250	1	0	0	0	0	0	0	1	0	0	0	0	Bacteria;Proteobacteria;Alphaproteobacteria;Rhizobiales	TGGGGAATATTGGACAATGGGCGCAAGCCTGATCCAGCCATGCCGCGTGAGTGATGACGGCCTTAGGGTTGTAAAGCTCTTTCGCCAGGGACGATAATGACGGTACCTGGATAAGAAGCCCCGGCTAACTTCGTGCCAGCAGCCGCGGTAATACGAAGGgggCTAGCGTTGTTCGGAATCACTGGGCGTAAAGCGCACGTAGGCGGACTTTTAAGTCAGGGGTGAAAGCCTGGAGCTCAACTCCAGAACTGCCTTTGATACTGAAAGTCTAGAGTTCGGAAGAGGTTGGTGGAACTGCGAGTGTAGAGGTGAAATTCGTAGATATTCGCAAGAACACCAGTGGCGAAGGCGGCCAACTGGTCCGACACTGACGCTGAGGTGCGAAAGCGTGGGGAGCAA…
318	0	0	0	0	1	2	0	0	0	161	187	27	0	0	0	0	7	0	0	0	0	0	0	0	0	Bacteria;Bacteroidetes;Bacteroidia;Bacteroidales;Porphyromonadaceae;Paludibacter	TGAGGAATATTGGTCAATGGGCGAGAGCCTGAACCAGCCAAGTCGCGTGAAGGAAGACGGCCCTATGGGTTGTAAACTTCTTTTGTAAGGGAATAAaaaGCGTTACGTGTAGCGTCTTGTAGGTACCTTACGAATAAGGATCGGCTAACTCCGTGCCAGCAGCCGCGGTAATACGGAGGATCCGAGCGTTATCCGGATTTATTGGGTTTAAAGGGTGCGTAGGCGGGAATACAAGTCAGTGGTGAAAGTTTGCAGCTTAACTGTAAAATTGCCATTGAAACTGTATTTCTTGAGTACAGAAGAGGTAAGCGGAATGTGTAGTGTAGCGGTGAAATGCATAGATATTACACAGAACACCGATAGCGAAGGCAGCTTACTGGTATGTAACTGACGCTGAGG…
319	0	0	0	0	1	0	0	0	0	0	1	4	0	0	0	0	10	0	0	1	4	87	52	24	5	Bacteria;Proteobacteria	TAAGGAATTtttCGCAATGGgggAAACCCTGACGAAGCAACACCGCGTGATGGATGAAGGCCTTTTGGTCGTAAACATCTTttttGAGGGAATAAATATGAAGGTACCTCAAGAATAAGCATCGGCTAACTACGTGCCAGCAGCCGCGGTAAGACGTAGGATGCAAACGTTATCCGGAATTATTGGGCGTAAAGAGTTTGTAGGCGAACTGTTAAGTAGAATATTAAAGACTCGGGCTTAACCTGAGGAAGGTGTTCTAAACTGGCAGAATAGAGTTTGGCAGAGGCAAGTAGAATTCTGtgtgtAGGGGTAATATCCGTAGATATACAGAGGAATACCAAAAGCGAAGGCAGCTTGCTGGGCCATTACTGACGCTCAAGAACGAAAGCGTGGGGAGCA…
320	0	0	0	1	2	7	181	7	2	0	8	3	1	0	5	2	13	0	0	50	106	36	37	9	5	Bacteria;Actinobacteria;Actinobacteria;Actinomycetales;Sporichthyaceae;Sporichthya	TGGGGAATATTGCGCAATGGGCGAAAGCCTGACGCAGCGACGCCGCGTGAGGGATGAAGGCCTTCGGGTTGTAAACCTCTTTCAGCAGGGACGAAGCGAAAGTGACGGTACCTGCAGAAGAAGCACCGGCTAACTACGTGCCAGCAGCCGCGGTAATACGTAGGGTGCAAGCATTGTCCGGATTTATTGGGCGTAAAGAGCTCGTAGGCGGCTTGTCACGTCGGGTGTGAAAACTCGGGGCTCAACCCCGAGCCGGCACTCGATACGGGCTAGCTAGAGTATTGCAGGGGAGACTGGAATTCCTGGTGTAGCGGTGAAATGCGCAGATATCAGGAGGAACACCGGTGGCGAAGGCGGGTCTCTGGGCAATTACTGACGCTGAGGAGCGAAAGCGTGGGG…
321	1	65	1	0	2	1	0	24	89	9	1	2	0	10	1	2	0	0	0	12	24	18	5	0	1	Bacteria;Bacteroidetes	TAAGGAATATTGGACAATGGTCGCAAGACTGATCCAGCCATGCCGCGTGCAGGATGACGGCCCTATGGGTTGTAAACTGCTTTTATACGGGAAaaaaCCCCTCTACGTGTAGAGGGCTGATTGTACTGTAAGAATAAGGATCGGCTAACTCCGTGCCAGCAGCCGCGGTAATACGGAGGATCCAAGCGTTATCCGGATTCATTGGGTTTAAAGGGTGCGTAGGCGGAATGATAAGTCAGTGGTGAAATCtctcAGCTTAACTGAGAAACTGCCATTGATACTGTCAATCTTGAGTATATTTGATGTGGGCGGAATGTGTCATGTAGCGGTGAAATGCTTAGATATGACACAGAACACCGATTGCGAAGGCAGCTCACAAAACTATAACTGACGCTGAGG…
322	1	0	0	0	0	0	1	0	0	0	0	1	0	0	0	0	0	0	0	105	75	4	6	4	8	Bacteria;Proteobacteria	TGGGGAATTTTGCACAATGGGCGCAAGCCTGATGCAGCAACGCCGCGTGAGTGAAGAAGGCCCTCTGGGTTGTAAAGCTCTTTCGGCTGGGAAGAAGGGTTCGTATCCTAATATGGTACGAATTTGACGGTACCAGAATAAGAAGCACCGGCTAACTTCGTGCCAGCAGCCGCGGTAATACGAAGGGTGCAAGCGTTGTTCGGAATAACTGGGCGTAAAGGGCGCGTAGGCGGGTTGGTAAGTTAGAAGTGAAATCCCCGGGCTTAACCCGGGAACTGCTTCTAATACTGCCAGTCTTGAATGTTCGAGAGGGTGGTGGAATTCCCGGTGTAGAAGTGAAATTCGTAGATATCGGGAGGAACATCCGAGGCGAAGGCGGCCACCTGGCGAAACATTGAC…
323	0	0	0	0	0	0	0	0	0	0	0	0	0	0	0	0	0	0	0	7	27	56	39	36	22	Bacteria;Bacteroidetes	TAGGGAATATTGGGCAATGGACGAAAGTCTGACCCAGCCACGCCGCGTGAAGGATGACTGCCCTATGGGTTGTAAACTTCTTTTGTATGGGAAGAAACCTCCGAACGTGTTCGGAGCTGACGGTACCATAAGAATAAGCATCGGCTAACTCCGTGCCAGCAGCCGCGGTAATACGGAGGATGCAAGCGTTGTCCGGATTCATTGGGTTTAAAGGGTGCGTAGGCGGAGAATTAAGTCAGTGGTGAAAGCTTACAGCTTAACTGTAAaaaTGCCATTGAAACTGATTTTCTTGAGTTCGATTGAGGTAGATGGAATGTATCATGTAGCGGTGAAATGCTTAGATATGATACAGAACACCAATTGCGAAGGCAGTCTACTAAGTCGATACTGACGCTGAGG…
324	0	0	0	9	58	53	0	0	0	20	72	36	1	1	2	6	36	0	0	0	1	10	247	154	239	Bacteria;Bacteroidetes;Bacteroidia;Bacteroidales;Porphyromonadaceae;Paludibacter	TGAGGAATATTGGTCAATGGGCGAGAGCCTGAACCAGCCAAGTCGCGTGAAGGATGAAGGTTCTATGGATTGTAAACTTCTTTTATAAGGGAATAAaaaaCGGCACGTGTGCTGTATTGTATGTACTTTATGAATAAGGATCGGCTAACTCCGTGCCAGCAGCCGCGGTAATACGGAGGATCCAAGCGTTATCCGGATTTATTGGGTTTAAAGGGTGCGTAGGCGGACCTTTAAGTCAGTGGTGAAAGTTTGCAGCTCAACTGTAAAATTGCCATTGAAACTGAAGGTCTTGAGTGTAAATGAGGTAGGCGGAATGTGTTGTGTAGCGGTGAAATGCTTAGATATAACACAGAACACCAATTGCGAAGGCAGCTTACTGGGATACAACTGACGCTGAGG…
325	1	10	5	4	3	5	2	16	20	1	7	4	0	7	3	0	1	0	0	69	79	12	9	3	3	Bacteria;Proteobacteria;Betaproteobacteria;Burkholderiales;Oxalobacteraceae;Collimonas	TGGGGAATTTTGGACAATGGgggCAACCCTGATCCAGCAATGCCGCGTGAGTGAAGAAGGCCTTCGGGTTGTAAAGCTCTTTTGTCAGGGAAGAAACGGCGTGTCCTAATACGATGCGCTAATGACGGTACCTGAAGAATAAGCACCGGCTAACTACGTGCCAGCAGCCGCGGTAATACGTAGGGTGCAAGCGTTAATCGGAATTACTGGGCGTAAAGCGTGCGCAGGCGGTTATGTAAGACAGGTGTGAAATCCCCGGGCTTAACCTGGGAATTGCATTTGTGACTGCATGGCTAGAGTgtgtCAGAGGggggTAGAATTCCACGTGTAGCAGTGAAATGCGTAGATATGTGGAGGAATACCGATGGCGAAGGCAGCCcccTGGGATAACACTGACGC…
326	0	0	2	38	171	64	0	0	0	20	90	57	0	0	0	0	19	0	0	0	0	1	9	4	23	Bacteria;Verrucomicrobia;Subdivision5;Subdivision5_genera_incertae_sedis;Subdivision5_genera_incertae_sedis;Subdivision5_genera_incertae_sedis	TCGAGGATCATTCGCAATGGgggCAACCCTGACGATGCGACGCTGCGTGGAGGACGACGGCCTTCGGGTTGTAAACTCCTGTCATGAGGGAAGAGGGGAGGGCGAGTAATACTCGCGCCGACTTGACGGTACCTCAAGAGGAAGCCACGGCTAACTCTGTGCCAGCAGCCGCGGTAATACAGAGGTGGCGAGCGTTGTTCGGATTTACTGGGCGTAAAGGGCGCGTAGGCGGCCGTgtgtgtCGGGTGTGAAATCTCTGGGCTCAACCCAGAAAGTGCGCCCGAAACTGCACGGCTCGAGTTCGGGAGGggggATCGGAATGCAGGGTGTAGCGGTGAAATGCGTTGATATCCTGCAGAACACCGGTGGCGAAGGCGGATCCCTGGAACGAAACTGACG…
327	0	0	0	0	22	8	0	0	0	3	37	104	0	0	0	0	3	0	0	0	0	0	3	10	65	Bacteria;Proteobacteria;Deltaproteobacteria;Desulfobacterales	TGAGGAATATTGCGCAATGGgggAAACCCTGACGCAGCGACGCCGCGTGAGTGATGAAGGCCTTCGGGTTGTAAAGCTCTGTCAGAGGGGAAGAAAGGAGAAGTAGCTAATATCTGCTTCTATTGACGGTACCCTCGGAGGAAGCACCGGCTAACTCCGTGCCAGCAGCCGCGGTAATACGGAGGGTGCAAGTGTTATTCGGATTTACTGGGCGTAAAGAGCACGTAGGCGGATAGGTTAGTCAGATGTGAAAGCCCGGAGCTTAACTCCGGAACTGCATTTGATACTACCTGTCTTGAGTATGGTAGAGGggggTGGAATTCCCGGTGTAGAGGTGAAATTCGTAGATATCGGGAGGAACACCAGAGGCGAAGGCGACCcccTGGGCCATAACTGACG…
328	4	0	0	0	0	0	1	0	0	0	1	0	2	1	0	0	0	234	21	29	30	26	28	83	68	Bacteria;Verrucomicrobia	TCGAGGATTtttCTCAATGGgggCAACCCTGAAGGAGCGACGCCGCGTGGAGGATGAAGGGCTTCGGCTCGTAAACTCCTGTCACCGACGAACAAGGCATCCGGATTAATAAATCGGATGCTTGATGGTAGTCGGAGAGGAAGGGGCGGCTAACTCTGTGCCAGCAGCCGCGGTGATACAGAGGCCCCAAGCGTTGTTCGGATTTACTGGGCGTAAAGGGTgtgtAGGgggTCGTGTAAGTTTGACGTGAAATCCCGTTGCTCAACAACGGAACTGCGTCGAATACTGCTCGGCTGGAGGTTCGGAGATGAGGGCGGAATTCTCGGTGTAGCGGTGAAATGCGTAGATATCGAGAGGAACGCCGATGGCGAAAGCAGCCCTCAAGACGAAATCTGACCC…
329	0	0	2	16	49	19	0	0	0	29	24	20	0	0	0	0	99	0	0	0	0	4	5	10	8	Bacteria;Firmicutes;Clostridia	TGAGGAATTTTCCGCAATGGGCGCAAGCCTGACGGAGCGACGCCGCGTGAGGGATGAAGGCTTTCGGGTCGTAAACCTCTTTTGTGGgggAAaaaGGCAATCACGATAACACCGTGGTTGTTTGATGGTACTTCACGAATAAGCCCCGGCTAACTACGTGCCAGCAGCCGCGGTAATACGTAGGgggCGAGCGTTGTCCGGAGTTACTGGGCGTAAAGGGCGTGTAGGCGGTTGGATAAGTCTGGCGTGAAATTCTACGGCTTAACCGTGGAGCTGCGCTGGAAACTGTCTGACTGGAGTGTCGGAGGGGTGACTGGAATTCCCGGTGTAACGGTGAAATGTGTAGATATCGGGAGGAACACCTGTGGCGAAGGCGGGTCACTGGACGATAACTGACGC…
330	1	0	0	0	0	0	0	0	0	0	0	0	0	1	0	0	0	0	0	30	73	17	7	33	9	Bacteria;Bacteroidetes;Flavobacteriia;Flavobacteriales	TAAGGAATATTGGACAATGGAGGCAACTCTGATCCAGCCATGCCGCGTGCAGGAAGAAGGCGCTACGCGTTGTAAACTGCTTTTATAACAGAGAAAACCTATGTACGTGTACGTAGTTGATAGTATGTTAAGAATAAGCATCGGCTAACTTCGTGCCAGCAGCCGCGGTAATACGAAGGATGCAAGCGTTATCCGGATTTATTGGGTTTAAAGGGAGCGTAGGCGGTCTTATAAGTCAGTGGTGAAATCTCGTTGCTTAACAACGAACGTGCCATTGATACTGTAGGACTTGAGTACAGTTGCCGTTGGCGGAATGTGTCATGTAGCGGTGAAATGCATAGATATGACACAGAACACCGATTGCGAAGGCAGCTGACGAAACTGTAACTGACGCTGAGG…
331	101	4	0	0	0	0	42	0	2	28	21	28	0	0	0	0	0	0	0	14	21	3	5	7	8	Bacteria;Bacteroidetes;Bacteroidia;Bacteroidales	TAGGGAATATTGGTCAATGGACGAAAGTCTGAACCAGCCACGCCGCGTGAAGGATGAAGGCCCTATGGGTTGTAAACTTCTTTTGTCAGGGAAaaaaCCACCATACGTGTATGGTGCTGATTGTACCTGGAGAATAAGGATCGGCTAACTCCGTGCCAGCAGCCGCGGTAATACGGAGGATCCAAGCGTTGTCCGGATTTATTGGGTTTAAAGGGTGCGTAGGCGGATTATTAAGTCAGTGGTGAAAGCCGGCAGCTCAACTGTCGAACTGCCATTGAAACTGATAGTCTAGAATCTAGTAGAGGTAGGCGGAATGTATCATGTAGCGGTGAAATGCTTAGATATGATACAGAACACCAATTGCGAAAGCAGCTTACTATGCTAGTATTGACGCTGAGG…
332	0	0	0	0	29	10	0	0	0	1	27	102	0	0	0	0	16	0	0	0	0	1	3	2	5	Bacteria;Acidobacteria;Holophagae;Holophagales;Holophagaceae;Geothrix	TGGGGAATTTTGCGCAATGGGCGAAAGCCTGACGCAGCAACGCCGCGTGGGTGATGAAGGTCTTCGGATCGTAAAACCCTGTCGTCAGGGACGAAGGTCGGGGTGTTAATAGCGCCTTGGCTTGACGGTACCTGGAGAGGAAGCCCCGGCTAACTCTGTGCCAGCAGCCGCGGTAATACAGAGGgggCAAGCGTTATTCGGAATTACTGGGCGTAAAGGGCGCGTAGGCGGTTGTTTAAGTCAGATGTGTAATCCCCGAGCTTAACTTGGGAACTGCATCTGAGACTGGAGAGCTAGAGTACTGGAGAGGGTGGTAGAATTCCACGTGTAGCGGTGAAATGCGTAGAGATGTGGAGGAATACCAGTGGCGAAGGCGGCCACCTGGACAGTAACTGACGC…
333	0	0	0	1	0	4	6	5	0	1	2	0	163	1	5	1	9	22	25	0	1	0	0	2	3	Bacteria;Proteobacteria;Alphaproteobacteria;Sphingomonadales;Sphingomonadaceae;Sphingomonas	TGGGGAATATTGGACAATGGGCGAAAGCCTGATCCAGCAATGCCGCGTGAGTGATGAAGGCCTTAGGGTTGTAAAGCTCTTTTACCCGGGATGATAATGACAGTACCGGGAGAATAAGCCCCGGCTAACTCCGTGCCAGCAGCCGCGGTAATACGGAGGgggCTAGCGTTGTTCGGAATTACTGGGCGTAAAGCGCACGTAGGCGGTTATTCAAGTCAGAGGTGAAAGCCTGGAGCTCAACTCCAGAACTGCCTTTGAAACTAGATAACTAGAATCATGGAGAGGTGAGTGGAATTCCGAGTGTAGAGGTGAAATTCGTAGATATTCGGAAGAACACCAGTGGCGAAGGCGGCTCACTGGACATGTATTGACGCTGAGGTGCGAAAGCGTGGGGAGCAA…
334	0	0	0	20	62	20	0	0	0	10	54	26	0	0	0	0	2	0	0	0	0	1	54	0	20	Bacteria;Spirochaetes;Spirochaetia;Spirochaetales;Spirochaetaceae;Treponema	CTAAGAATATTCCGCAATGGACGAAAGTCTGACGGAGCGACGCCGCGTGGATGACGAAGGCCGAAAGGTTGTAAAATCCTTTTGTCGGGGAAGAATAAGGCGGGGAGGAAATGCCCTGTTGATGACATGAACCGGCGAATAAGCCCCGGCTAACTACGTGCCAGCAGCCGCGGTAACACGTAGGgggCAAGCGTTGTTCGGAATTACTGGGCGTAAAGGGCATGTAGGCGGCCTTGTAAGCCTGGCGTGAAAGTCCACGGCTCAACCGTGGGATTGCGTTGGGAACTGTGAGGCTTGAGTTATGGAGAGGGAGCTGGAATTCCTGGTGTAGGGGTGAAATCTGTAGAGATCAGGAAGAACACCGATGGCGAAGGCAAGCTCCTGGCCAATGACTGACGC…
335	0	0	0	0	1	0	0	0	0	0	0	0	0	0	0	0	0	0	0	59	56	12	24	15	14	Bacteria;Proteobacteria;Alphaproteobacteria;Rhodospirillales;Rhodospirillaceae;Lacibacterium	TGGGGAATATTGGACAATGGgggAAACCCTGATCCAGCAATGCCGCGTGAGTGATGAAGGCCTTAGGGTTGTAAAGCTCTTTCGACGGGGACGATGATGACGGTACCCGTAGAAGAAGCCCCGGCTAACTTCGTGCCAGCAGCCGCGGTAAGACGAAGGgggCTAGCGTTGTTCGGAATTACTGGGCGTAAAGCgcgcgTAGGCGGTTTTCCAAGTCAGGCGTGAAAGCCCCGGGCTCAACCCGGGAACTGCGCTTGATACTGTGAGACTTGAGACCGGGAGAGGATAGTGGAATTCCCAGTGTAGAGGTGAAATTCGTAGATATTGGGAAGAACACCAGTGGCGAAGGCGGCTATCTGGACCGGTACTGACGCTGAGGCGCGAAAGCGTGGGGAGCAA…
336	0	0	0	0	1	1	0	0	0	26	66	82	0	0	0	0	0	0	0	0	0	1	1	4	5	Bacteria	TAGGGAATCTTCCGCAATGGACGAAAGTCTGACGGAGCGACACCGCGTGAAGGATGAAGGCCTTTGGGTTGTAAACTTCTTTTCTCAGGGAAGAAAATCTGACGGTACCTGAGGAATAAGCCCCGGCTAATTACGTGCCAGCAGCCGCGGTAATACGTAAGGGGCAAGCGTTATCCGGAATTATTGGGCGTAAAGCGTCCGCAGGTGGCGCAATAAGTCTGTCATTAAATACCGGTGCTCAACATCGGTGCTGTGATGGAAACTGTTGTGCTTGAGGATGGGAGAGGTATATGGAATTGCACAAGTAGGGGTAAAATCCGTAGATATGTGCAGGAACACCAAAAGCGAAGGCAGTATACTGGACCATTCCTGACACTCAGGGACGAAAGCGTGGGGATC…
337	0	0	0	0	0	0	0	0	0	0	0	0	0	0	0	0	0	0	10	46	73	58	29	7	7	Bacteria;Candidatus Saccharibacteria;Saccharibacteria_genera_incertae_sedis;Saccharibacteria_genera_incertae_sedis;Saccharibacteria_genera_incertae_sedis;Saccharibacteria_genera_incertae_sedis	TAGGGAATTTTCCACAATGGGCGAAAGCCTGATGGAGCAACGCCGCGTGCAGGATGAAGGCCTTAGGGTTGTAAACTGCTTTTGTCTGTGAAGATTATGACGGTAGCAGACGAATAAGGACCGGCTAACTACGTGCCAGCAGCCGCGGTCATACGTAGGGTCCAAGCGTTATCCGGAATTACTGGGCGTAAAGAGTTGCGTAGGTGGCAGAGTAAGTAGACAGTGAAATCGTCCCGCTCAACGGGATACACATTGTCTAAACTGCTCAGCTAGAAGATGAgagagGTCGCTAGAATTCCTAGTGTAGGAGTGAAATCCGTAGATATTAGGAGGAATACCGATGGCGTAGGCAGGCGACTGGCTCATTCTTGACACTAAGGCACGAAAGCGTGGGGAGCA…
338	0	0	114	67	6	3	0	0	0	0	0	0	0	0	19	8	0	0	0	0	0	1	0	0	0	Bacteria	TGAGGAATCTTTCACAATGGGCGAAAGCCTGATGGAGCGACACCGCGTGGAGGATGAAGGGTTTATTCTTGTAAACTCCTTttttGTGGGAAGATAATGACGGTACCACAAGAATAAGGGACGGCAAACTACGTGCCAGCAGCCGCGGTGATACGTAGGTCCCAAGCGTTATCCGGAATTACTGGGCGTAAAGCGTCTGTAGGCGGGAGGGTACGTCAGGTATAAAAGGAAGAGGCTCAACCTCTTTATGTGCTTGAAACGGCCCCTCTAGAATGAGGGAGGGGTAAGCAGAATTATGCGAGTAGGGGTGCAATCCGTTGATACGCATAAGAATACCAAAAGCGAAGGCAGCTTACTGGAACTCTATTGACGCTGAgagaCGAAAGCGTGGGGAGCGAA…
339	0	58	4	1	0	0	0	5	2	30	44	20	0	3	1	1	1	0	0	5	16	15	25	11	10	Bacteria;Proteobacteria	TGGGGAATTTTGCACAATGGgggAAACCCTGATGCAGCAACGCCGCGTGAGTGAAGAAGGCCCTTGGGTCGTAAAGCTCTTTCGGCTGAGAAGAAGGGCTATGTGGCTAATATCCACGTAGTTTGACGGTATCAGAAGAAGAAGCACCTGCTAACTTCGTGCCAGCAGCAGCGGTAATACGAAGGGTGCAAGCGTTGTTCGGAATTACTGGGCGTAAAGGGCGCGTAGGCGGGTTTGTAAGTCGAATGTGAAATCCCCAGGCTCAACCTGGGACCTGCATTCGATACTGCTAATCTTGAATGCTTGAGAGGGTGGTGGAATTCCTAGTGTAGAAGTGAAATTCGTAGATATTAGGAGGAACACCTGAGGCGAAGGCGGCCACCTGGCAAGACATTGACG…
340	0	0	0	0	0	0	0	0	0	0	0	0	0	0	0	0	0	0	0	46	53	36	27	15	2	Bacteria;Acidobacteria;Acidobacteria_Gp16;Gp16;Gp16;Gp16	TCGGGAATTTTGCGCAATGGGCGAAAGCCTGACGCAGCAACGCCGCGTGAGGGATGAAGGCCTTCGGGTTGTAAACCTCTTTTCTCGGGGACGATAATGACGGTACCCGAGGAATAAGCCACGGCTAACTACGTGCCAGCAGCCGCGGTAATACGTAGGTGGCAAGCGTTGTCCGGATTTACTGGGCGTAAAGAGCgcgcAGGCGGTCGATTAAGTCGAGTGTGAAAGCCcccGGCTCAACTGGGGAGGGTCATTTGATACTGGTCGACTCGAAGGTGGGAGAGGGAAGTGGAATTCCCGGTGTAGTGGTGAAATGCGTAGATATCGGGAGGAACACCAGTGGCGAAGGCGACTTCCTGGCCCATTCTTGACGCTGAGGCGCGAAAGCTAGGGGAGCAA…
341	0	0	0	51	50	24	0	0	0	16	25	15	0	0	0	0	7	0	0	0	0	0	0	4	28	Bacteria;Firmicutes;Clostridia;Clostridiales;Ruminococcaceae	TGGGGAATATTGGGCAATGGgggAAACCCTGACCCAGCAACGCCGCGTGAAGGATGAAGGCTTTCGGGTTGTAAACTTCTTTGATCGGGGACGAAATTGACGGTACCCGAAGAACAAGCCACGGCTAACTACGTGCCAGCAGCCGCGGTAATACGTAGGTGGCAAGCGTTATCCGGAATTACTGGGCGTAAAGGGCGTGTAGGCGGGAAGACAAGTCAGGAGTGAAATCCCAGGGCTTAACCCTGGAGCTGCTTCTGAAACTGTTtttCTTGAGTATCGGAGAGGAAAGTGGAATTCCCAGTGTAGCGGTGAAATGCGTAGAGATTGGGAGGAACACCAGTGGCGAAGGCGGCTTTCTGGACGATTACTGACGCTGAGGCGCGAAAGCGTGGGGAGCAA…
342	4	106	34	15	21	29	11	14	17	14	18	23	52	20	15	16	65	5	12	28	16	14	13	8	8	Bacteria;Proteobacteria;Alphaproteobacteria;Rickettsiales;Rickettsiaceae;Rickettsia	TGGGGAATATTGGACAATGGGCGAAAGCCTGATCCAGCAATACCGCGTGAATGATGAAGGCCTTAGGGTTGTAAAGTTCTTTTAGTTGGGAAGATAATGACGGTACCAACAGAAaaaGCCCCGGCTAACTCCGTGCCAGCAGCCGCGGTAAGACGGAGGgggCTAGCGTTGTTCGGAATTACTGGGCGTAAAGGGCGCGTAGGCGGATTAGTAAGTTGGGAGTGAAAGCCCGGGGCTTAACCTCGGAACTGCTTTCAAAACTGCTAGTCTTGAGTGAAGTAGGGGATGATGGAATTCCTAGTGTAGAGGTGAAATTCTTAGATATTAGGAGGAACACCGGTGGCGAAGGCGGTCATCTGGACTTCAACTGACGCTGAGGCGCGAAAGCGTGGGGAGCAA…
343	0	0	0	4	16	1	0	0	0	2	26	81	1	0	0	0	10	0	0	0	2	6	25	33	199	Bacteria;Proteobacteria;Deltaproteobacteria;Syntrophobacterales;Syntrophaceae;Syntrophus	TGAGGAATCTTGCGCAATGGgggAAACCCTGACGCAGCAACGCCGCGTGAGTGAGGAAGGTCTTCGGGTCGTAAAGCTCTGTCAGATGGAAAGAAATGCATGGgggTTAATAGCTTCCATGCTTGACGGTACCATCAGAGGAAGCACCGGCTAACTCCGTGCCAGCAGCCGCGGTAATACGGggggTGCAAGCGTTGTTCGGAATCATTGGGCGTAAAGAGCGTGTAGGCGGCTTGACAAGTCAGATGTGAAAGCCCTGGGCTTAACCCAGGAAGTGCATTTGAAACTGTCAGGCTTGAGTAGGGGAGAGGGAAGTGGAATTCCTGGTGTAGAGGTGAAATTCGTAGATATCAGGAGGAACACCGGTGGCGAAGGCGACTTCCTGGCCCTATACTGACG…
344	0	0	0	0	0	0	30	123	42	12	39	13	0	0	0	0	0	0	0	0	0	0	0	0	0	Bacteria;Verrucomicrobia;Subdivision3;Subdivision3_genera_incertae_sedis;Subdivision3_genera_incertae_sedis;Subdivision3_genera_incertae_sedis	TCGAGAATTtttCACAATGGGCGAAAGCCTGATGGAGCGACGCCGCGTGGgggATGAAGGCCTTCGGGTCGTAAACCCCTGTCATTCGTGAACAATCCCTGAGTATGAATAGTATTCAGGTTGATAGTAGCGGAAGAGGAAGGGACGGCTAACTCTGTGCCAGCAGCCGCGGTAATACAGAGGTCCCAAGCGTTGTTCGGATTTACTGGGCGTAAAGGGTGCGTAGGCGGTTGGGTAAGTCTGGTGTGAAATCTCCAAGCTTAACTTGGAAAATGCACTTGATACTATCCGGCTGGAGTTTCGGAGGGGAGACTGGAATTCTCGGTGTAGCAGTGAAATGCGTAGATATCGAGAGGAACATCAGTGGCGAAGGCGAGTCTCTGGACGAATACTGACGCT…
345	0	163	7	6	2	2	3	74	13	10	7	3	0	7	3	5	4	0	0	47	68	18	12	9	2	Bacteria;Proteobacteria;Alphaproteobacteria;Rhodospirillales;Acetobacteraceae	TGGGGAATATTGGACAATGGGCGAAAGCCTGATCCAGCAATGCCGCGTGGATGAAGAAGGTCTTCGGATTGTAAAGTCCTTTCGGCGGGGACGATAATGACGGTACCCGCAGAAGAAGCCCCGGCTAACTTCGTGCCAGCAGCCGCGGTAATACGAAGGgggCTAGCGTTGCTCGGAATGACTGGGCGTAAAGGGCGCGTAGGCGGTTTGGTTAGTTAGACGTGAAATTCCCGGGCTCAACCTGGGGACTGCGTTTAAGACAGCCAGACTTGAGTGAGGAAGAGGGTCGTGGAATTCCCAGTGTAGAGGTGAAATTCGTAGATATTGGGAAGAACACCGGTGGCGAAGGCGGCGACCTGGTCCTTTACTGACGCTGAGGCGCGAAAGCGTGGGGAGCAA…
346	0	0	0	0	0	0	0	0	0	0	0	0	0	0	0	0	0	0	0	52	63	27	32	4	1	Bacteria;Proteobacteria;Alphaproteobacteria;Rhizobiales;Hyphomicrobiaceae;Prosthecomicrobium	TGGGGAATATTGGACAATGGGCGAAAGCCTGATCCAGCCATGCCGCGTGAGTGATGAAGGCCTTAGGGTTGTAAAGCTCTTTCAGCGGGGAAGATAATGACGGTACCCGCAGAAGAAGCCCCGGCTAACTTCGTGCCAGCAGCCGCGGTAATACGAAGGgggCTAGCGTTGTTCGGAATCACTGGGCGTAAAGCGTATGTAGGCGGATTGTTAAGTCAGGGGTGAAAGCCCGAGGCTCAACCTCGGAATTGCCTTTGATACTGGCTGTCTTGAGTCCGGGAGAGGTGAGTGGAACTCCTAGTGTAGAGGTGAAATTCGTAGATATTAGGAAGAACACCAGTGGCGAAGGCGGCTCACTGGCCCGGAACTGACGCTGATGTACGAAAGCGTGGGGAGCAA…
347	0	12	0	3	0	0	0	0	0	0	0	0	0	41	6	0	2	0	0	36	34	12	18	14	5	Bacteria;Proteobacteria;Betaproteobacteria	TGGGGAATTTTGGACAATGGgggAAACCCTGATCCAGCCATGCCGCGTGAGTGAAGAAGGCCTTCGGGTTGTAAAGCTCTTTCGGCCGGGACGAAATCGCAAGCGTGAATATCGCTTGTGGATGACGGTACCGGCATAAGAAGGACCGGCTAACTACGTGCCAGCAGCCGCGGTAATACGTAGGGTCCAAGCGTTAATCGGAATTACTGGGCGTAAAGCGTGCGCAGGCGGTTTTGTAAGCCAGATGTGAAAGCCCCGGGCTCAACCTGGGAACTGCATTTGGGACTGCAAGGCTTGAGTACAGCAGAGGggggTAGAATTCCTGGTGTAGCAGTGAAATGCGTAGATATCAGGAGGAATACCGATGGCGAAGGCAGCCcccTGGGTTGATACTGACGC…
348	0	0	0	1	4	2	0	0	0	19	12	5	0	0	0	1	0	0	0	0	0	13	34	134	138	Bacteria;candidate division ZB3;ZB3_genera_incertae_sedis;ZB3_genera_incertae_sedis;ZB3_genera_incertae_sedis;ZB3_genera_incertae_sedis	TGAGGAATTTTGCGCAATGGAGGAAACTCTGACGCAGCGACGCCTCGTGAATGATGAAGTCTTTCGGGATGTAAAGTTCTGTCAGTGGGGAAAATTATGATGGTACCCACAGAGGAAGCACCGGCTAACTACGTGCCAGCAGCCGCGGTAATACGTAGGGTGCGAGCGTTATCCGGATTTATTGGGCGTAAAGGGTGCGTAGGCGGTTAGGTAAGTTAGGTGTGAAAGCTATGGGCTCAACCCGTAGTTGCGCCTAAAACTGCTTGACTAGAGAATGCTAGAGGAAAGCGGAACTCATGGTGTAGCGGTGAAATGCGTAGATATCATGAGGAACACCAGTGGCGAAGGCGGCTTTCTGGGGCATTTCTGACGCTGAGGCACGAAAGCATGGGGAGCAAA…
349	12	86	33	15	4	5	2	15	26	2	8	3	0	3	4	12	2	0	0	0	0	0	0	0	0	Bacteria;Chlamydiae;Chlamydiia;Chlamydiales;Parachlamydiaceae	TCGAGAATCTTTCGCAATGGGCGAAAGCCTGACGAAGCGACGCCGTGTGAGCGAAGAAGGCCTTCGGGTTGTAAAGCTCTTTCGCTAGGGAACAAGAGAAGCGGGATAACACCCCGCTAATTTGATGGTACTTGGTAAAGAAGCACCGGCTAACTCCGTGCCAGCAGCTGCGGTAATACGGAGGGTGCAAGCATTGATCGGAATTACTGGGCGTAAAGGGCGCGTAGGCGGTTTAGAAAGTCAGATGTGAAATTCCGGGGCTCAACCCCGGAGCTGCATTTGAAACTTCTAGACTAGAGGTCAGTTAGGGAAAACGGAATTCCACGTGTAGCGGTGAAATGCGTAGATATGTGGAAGAACACCGGTGGTGAAGACGGTTTTCTAGGCTGAACCTGACGC…
350	0	0	0	1	10	2	0	0	0	3	9	91	0	0	0	0	20	0	0	0	0	1	3	8	21	Bacteria;Firmicutes;Clostridia	TTAAGAATCTTGCGCAATGGgggCAACCCTGACGCAGCGACGCCGCGTGGACGATGAAGGCCTTCGGGTTGTAAAGTCCAATAAGTAGGGAAGAATAAGCAGGAGGTAATATTTCCTGTGATGACGGTACCTACCTAAAGCCTCGGCTAACTACGTGCCAGCAGCCGCGGTAATACGTATGAGGCGAGCGTTGTTCGGAATTATTGGGTGTAAAGGGCGTCTAGGCGGgggATTAAGTTAGGTGTGAAAGCCGTGAGCTCAACTCACGAATTGCATCTAAAACTGGTTCTCTTGAGTTCGGAAGAGGAGAGCGGAATTCCCGGTGTAGCGGTGAAATGCGTAGATATCGGGAAGAACACCAGTGGCGAAGGCGGCTctctGGTCTAGAACTGACGCTGA…
351	1	71	5	2	0	0	154	37	13	21	10	16	0	11	1	4	9	0	0	1	0	2	1	4	8	Bacteria;Proteobacteria;Alphaproteobacteria	TGGGGAATATTGGACAATGGGCGAAAGCCTGATCCAGCCATGCCGCGTGAATGATGAAGGCCTTAGGGTTGTAAAGTTCTTTTGTCAGGGAAGATAATGACGGTACCTGAAGAATAAGCACCGGCTAACTTCGTGCCAGCAGCCGCGGTAATACGAAGGGTGCTAGCGTTGTTCGGAATTACTGGGCGTAAAGCgcgcgTAGGCGGTCTATCAAGTCAGGGGTGAAATCCTTGGGCTCAACCCAAGAATTGCCCTTGAAACTGATAGACTAGAGTGTCGGAGGGGATAGCGGAATTCCTAATGTAGAGGTGAAATTCGTAGATATTAGGAGGAACACCGGTGGCGAAGGCGGCTATCTGGACGACAACTGACGCTGAGGCGCGAAAGCACGGGGATCAA…
352	0	0	0	4	15	31	0	0	0	8	27	51	2	0	0	0	33	0	0	0	0	0	0	0	0	Bacteria;Proteobacteria;Alphaproteobacteria;Rhodospirillales;Acetobacteraceae	TGGGGAATATTGGACAATGGGCGCAAGCCTGATCCAGCAATGCCGCGTgtgtgAAGAAGGTTTTCGGATTGTAAAGCACTTTCGGCGGGGACGATGATGACGGTACCCGCAGAAGAAGCCCCGGCTAACTTCGTGCCAGCAGCCGCGGTAATACGAAGGgggCTAGCGTTGCTCGGAATGACTGGGCGTAAAGGGCGCGTAGGCGGTTGACACAGTCAGGCGTGAAATTCCTGGGCTTAACCTGGgggCTGCGCTTGATACATGTTGACTTGAGTGTGGAAGAGGGTCGTGGAATTCCCAGTGTAGAGGTGAAATTCGTAGATATTGGGAAGAACACCGGTGGCGAAGGCGGCGACCTGGTCCATTACTGACGCTGAGGCGCGAAAGCGTGGGGAGCAA…
353	0	0	2	24	177	38	0	0	0	11	85	79	0	0	0	0	7	0	0	1	0	0	6	2	15	Bacteria;Spirochaetes;Spirochaetia;Spirochaetales;Spirochaetaceae;Treponema	CTAAGAATATTCCGCAATGGACGAAAGTCTGACGGAGCGACGCCGCGTGGATGAAGAAGGCCGAAAGGTTGTAAAATCCTTTTGCTGGGGAAGAATAAGTCTGGGAGGGAATGCCCGGATGATGACATGAACCGGCGAATAAGCCCCGGCTAACTACGTGCCAGCAGCCGCGGTAACACGTAGGgggCGAGCGTTGTTCGGAATTACTGGGCGTAAAGGGCATGTAGGCGGCTTTGTAAGCCTGGCGTGAAAGTCTGCAGCTTAACTGCGGGAATGCGTTGGGAACTGCGAAGCTTGAGTTACGGAGAGGGAGCTAGAATTCCTGGTGTAGGGGTGAAATCTGTAGAGATCAGGAAGAATACCAATGGCGAAGGCAAGCTTCTGGCCGATGACTGACGC…
354	0	0	0	0	0	0	0	210	0	0	1	2	0	0	0	0	0	0	0	0	0	0	0	0	0	Bacteria;Proteobacteria;Betaproteobacteria;Rhodocyclales;Rhodocyclaceae	TGGGGAATCTTGGACAATGGgggCAACCCTGATCCAGCAATGCCGCGTGAGTGAAGAAGGCCTTCGGGTTGTAAAGCTCTTTCGGACGGGAAGAAATCGCGCTCACCAATACTGGGTGTGGATGACGGTACCGTAAGAAGAAGCACCGGCTAACTACGTGCCAGCAGCCGCGGTAATACGTAGGGTGCGAGCGTTAATCGGAATTACTGGGCGTAAAGCGTGCGCAGGCGGATGGATAAGACAGATGTGAAATCCCCGGGCTTAACCTGGGAATTGCGTTTGTGACTGTTTATCTCGAGTACGGCAGAGGGAGGCGGAATTCCACGTGTAGCAGTGAAATGCGTAGATATGTGGAGGAACACCGATGGCGAAGGCAGCCTCCTGGGCCGATACTGACGC…
355	1	0	0	1	11	16	0	0	0	4	45	88	0	0	0	0	15	0	0	0	0	0	1	0	5	Bacteria	TGAGGAATTTTCCGCAATGGGCGCAAGCCTGACGGAGCGACGCCGCGTGAGGGATGAAGGCTTTCGGGTCGTAAACCTCTTTTACAAGGGAAaaaGGCGCAAGCTTGATGGTACTTTGTGAATAAGCCCCGGCTAACTACGTGCCAGCAGCCGCGGTAATACGTAGGgggCGAGCGTTGTCCGGAATTACTGGGCGTAAAGGGCGTGTAGGCGGTTGGAAAAGTCTGGTGTGAAATGTTTCGGCTTAACCGGAACGCTGCGCTGGAAACTTTCTGACTGGAGTATGGGAGGGGTAACTGGAATCCCCGGTGTAACGGTGAAATGTGTAGATATCGGggggAACACCTGTGGCGAAGGCGGGTTACTGGACCATTACTGACGCTGAGACGCGAAAGCGTG…
356	0	0	2	8	1	3	0	0	5	144	81	34	0	0	0	1	0	0	0	0	0	0	1	8	14	Bacteria;Bacteroidetes;Flavobacteriia;Flavobacteriales;Cryomorphaceae	TAAGGAATATTGGGCAATGGACGCAAGTCTGACCCAGCCATGCCGCGTGCAGGATGACAGCCCTACGGGTTGTAAACTGCTTTTGTACGGGAAaaaCCCCTCGGACGTGTCCGAGGCTGATGGTACCGTAAGAATAAGGATCGGCTAACTCCGTGCCAGCAGCCGCGGTAATACGGAGGATCCAAGCGTTATCCGGATTCATTGGGTTTAAAGGGTCCGCAGGCGGACCGATAAGTCAGGGGTGAAATCCTACGGCTCAACCGTAGAACTGCCCTTGATACTGTTGGTCTAGAGTACAGTTGAGGTGGGCGGAATGTGTCATGTAGCGGTGAAATGCATAGATATGACACAGAACACCGATCGCGAAGGCAGCTCACCAAGCTGTAACTGACGCTCAGG…
357	0	0	3	24	34	13	0	0	0	103	105	85	0	0	0	3	36	0	0	0	0	3	17	44	121	Bacteria;Proteobacteria;Betaproteobacteria;Rhodocyclales;Rhodocyclaceae;Propionivibrio	TGGGGAATTTTGGACAATGGGCGCAAGCCTGATCCAGCCATGCCGCGTGAGTGAAGAAGGCCTTCGGGTTGTAAAGCTCTTTCGGTGGGGAAGAAATTGCTTAGGATAATACCCTGAGTAGATGACGGTACCCGCATAAGAAGCACCGGCTAACTACGTGCCAGCAGCCGCGGTAATACGTAGGGTGCGAGCGTTAATCGGAATTACTGGGCGTAAAGCGTGCGCAGGCGGTTGTATAAGTCAGATGTGAAATCCCCGGGCTCAACCTGGGAACTGCATTTGAGACTGTACGGCTAGAGTGTGGCAGAGGggggTGGAATTCCACGTGTAGCAGTGAAATGCGTAGAGATGTGGAGGAACACCGATGGCGAAGGCAGCCcccTGGGCCAATACTGACGC…
358	0	0	0	0	0	0	0	0	0	0	0	0	0	0	0	0	0	0	0	59	52	24	16	16	5	Bacteria;Acidobacteria;Acidobacteria_Gp6;Gp6;Gp6;Gp6	TGGGGAATTGTTCGCAATGGGCGCAAGCCTGACGACGCAACGCCGCGTGGAGGATGACGGCCTTCGGGTTGTAAACTCCTTTCGATCGAGACGAATGGCCCTTGGGCTAACATCCCGAGGGAGTGACGGTACCGAgagaAGAAGCCCCGGCTAACTCCGTGCCAGCAGCCGCGGTAATACGGggggggCAAGCGTTGTTCGGAATTACTGGGCGTAAAGGGCTCGTAGGCGGCCAATTAAGTCATACGTGAAATCCCTCGGCTTAACCGGGGAACTGCGTATGATACTGGATGGCTTGAGTTCGGGAGAGGGATGCGGAATTCCAGGTGTAGCGGTGAAATGCGTAGATATCTGGAGGAACACCGGTGGCGAAGGCGGCATCCTGGACCGATACTGACG…
359	2	4	76	3	12	8	11	6	22	40	24	8	4	6	11	5	9	0	0	5	8	3	1	13	3	Bacteria;Proteobacteria;Alphaproteobacteria;Caulobacterales;Hyphomonadaceae	TGGGGAATATTGGACAATGGGCGAAAGCCTGATCCAGCAATGTCGCGTGAATGATGAAGGCCTTAGGGTTGTAAAGTTCTTTCGGTGGGGAAGATAATGACGGTACCCACATAAGAAGCTCCGGCTAACTCCGTGCCAGCAGCCGCGGTAATACGGAGGGAGCTAGCGTTGTTCGGAATTACTGGGCGTAAAGAGCGCGTAGGCGGCTAACTAAGTTGGGAGTGAAATCCCAGGGCTTAACCCTGGAATTGCTTTCAAAACTGGCTAGCTAGAGAACGATAGAGGATGGTGGAATTCCTAGTGTAGAGGTGAAATTCTTAGATATTAGGAGGAACATCGGAGGCGAAGGCGACCATCTGGGTCGTATCTGACGCTGAGGTGCGAAAGCGTGGGGAGCAA…
360	0	0	1	4	58	69	0	0	0	29	55	50	0	0	0	0	6	0	0	0	0	0	4	2	19	Bacteria	TCGAGAATATTGGACAATGGgggAAACCCTGATCCAGCGACGCCGCGTGTTTGAAGAAGTTCTTCGGAATGTAAaaaaCTTttttAAGGGAGCAATCCTTCGGGATGAGAGTACCTTAAGAATAAGGGGTGACTAAACTCGTGCCAGCAGTAGCGGTAATACGAGTGCCCCGAGCGTTATCCGGATTTATTGGGCGTAAAGGGTCCGTAGGCGTTCTGTTAAGTTTTCTGTTAAATCtctcGGGCTCAACCTGAGAGCTGCAGAAaaaaCTGGCAGAATAGAGGACGTTAGAGGTTGATAGAACACTTGGTGGAGGGGTGAAATCCGTTGATATCAAGTGGAATACCAAATGCGAAGGCAATCAACTGGGGCGATCCTGACGCTGAGGGACGAAAGTGT…
361	0	0	24	46	8	13	0	0	2	1	2	0	0	32	29	17	6	0	0	0	0	7	3	2	0	Bacteria;Proteobacteria;Alphaproteobacteria;Rhodospirillales;Rhodospirillaceae;Magnetospirillum	TGGGGAATATTGGACAATGGgggCAACCCTGATCCAGCCATGCCGCGTGAGTGATGAAGGCCTTAGGGTTGTAAAGCTCTTTCGACGGGGACGATGATGACGGTACCCGTAGAAGAAGCCCCGGCTAACTTCGTGCCAGCAGCCGCGGTAATACGAAGGgggCTAGCGTTGTTCGGAATTACTGGGCGTAAAGCGCACGCAGGCGGTGACCATAGTCAGAAGTGAAAGCCCTGGGCTCAACCCGGGAATTGCTCTTGATACTGGGTCGCTAGAATCACGGAGAGGGTAGTGGAATTCCGAGTGTAGAGGTGAAATTCGTAGATATTCGGAAGAACACCAGTGGCGAAGGCGACTACCTGGCCGTCGATTGACGCTCATGTGCGAAAGCGTGGGGAGCAA…
362	144	134	5	10	1	3	206	104	28	3	0	4	0	110	5	2	1	0	0	20	50	2	2	2	3	Bacteria;Verrucomicrobia;Spartobacteria;Spartobacteria_genera_incertae_sedis;Spartobacteria_genera_incertae_sedis;Spartobacteria_genera_incertae_sedis	TCGAGAATTtttCTCAATGGGCGAAAGCCTGAAGGAGCGACGCCGCGTGGAGGATGAAGGTCTTCGGATTGTAAACTCCTGTCATGAGGGAGCAAGACACTGCGTTAACTGCGCGGGTGTTTGATAGTACCTCAAGAGGAAGAGACGGCTAACTCTGTGCCAGCAGCCGCGGTAATACAGAGGTCTCAAGCGTTGTTCGGATTCATTGGGCGTAAAGGGTGCGTAGGCGGCTAGGTAAGTCAGATGTGAAATTCCGGGGCTCAACCTCGGAACTGCATTTGATACTGCTTGGCTAGAGTACTGGAGAGGAGACTGGAATTTACGGTGTAGCAGTGAAATGCGTAGATATCGTAAGGAAGGCCAGTGGCGAAGGCGAGTCTCTGGACAGTAACTGACGCT…
363	0	0	0	0	6	1	0	0	0	40	53	77	0	0	0	0	2	0	0	0	0	2	8	27	31	Bacteria;Bacteroidetes	TGAGGAATATTGGTCAATGGGCGCAAGCCTGAACCAGCCATGCCGCGTGAAGGATGAATGCCCTATGGGTTGTAAACTTCTTTTGTATGGGAAGAAACCTTCTTACGTGTAAGAAGCTGACGGTACTGTACGAATAAGCATCGGCTAACTCCGTGCCAGCAGCCGCGGTAATACGGAGGATGCAAGCGTTATCCGGATTTATTGGGTTTAAAGGGTGCGTAGGCGGGATAGCAAGTCAGTGGTGAAAGCCTACAGCTTAACTGTAGAACTGCCATTGATACTGTTATTCTTGAGTATAGTTGAAGTGGGTGGAATGtgtgGTGTAGCGGTGAAATGCTTAGATATCAcacaGAACGCCAATTGCGAAGGCAGCTCACTAAGCTATCACTGACGCTGAGG…
364	0	1	7	9	62	29	0	0	0	8	50	66	0	0	0	0	89	0	0	0	2	6	23	22	36	Bacteria;Candidatus Saccharibacteria;Saccharibacteria_genera_incertae_sedis;Saccharibacteria_genera_incertae_sedis;Saccharibacteria_genera_incertae_sedis;Saccharibacteria_genera_incertae_sedis	TGAGGAATCTTCCACAATGGGCGAAAGCCTGATGGAGCAACGCCGCGTGCAGGATGAAGGCCTTCGGGTCGTAAACTGCTTTTATAAGTGAAGAATATGACGGTAACTTATGAATAAGCACCGGCTAACTACGTGCCAGCAGCCGCGGTCATACGTAGGGTGCAAGCATTATCCGGAGTGACTGGGCGTAAAGAGTTGCGTAGGTGGCTAAGTTAGCGAATAGTGAAATCTGGTGGCTCAACCAcacaGACTATTATTCGAACTGCTTGGCTCGAGAGTAGCAGAGGTAACTGGAATTTCTAGTGTAGGAGTGAAATCCGTAGATATTAGAAGGAACACCAATGGCGTAGGCAGGTTACTAGGCTATTTCTGACACTGAGGCACGAAAGCGTGGGGAGC…
365	0	0	0	8	47	10	0	0	0	31	61	85	0	0	0	0	15	0	0	0	0	4	21	86	248	Bacteria;Bacteroidetes;Bacteroidia;Bacteroidales;Prolixibacteraceae	TGAGGAATATTGGTCAATGGGCGTAAGCCTGAACCAGCCATCCCGCGTGAAGGAAGAAGGCGCTATGCGTCGTAAACTTCTTTTCCAGAGGAAGAAAACCcccGACGAGTCGGGGCTTGCCGGTACTCTGGGAATAAGCATCGGCTAACTCCGTGCCAGCAGCCGCGGTAATACGGAGGATGCGAGCGTTATCCGGATTTATTGGGTTTAAAGGGTGCGTAGGCGGATTAATAAGTCAGTGGTGAAAACCTTCAGCTTAACTGGAGAATTGCCATTGATACTGTTAGTCTTGAGTACGGTCAAGGTAGGCGGAATGTGTAATGTAGCGGTGAAATGCTTAGATATTACACAGAACACCGATTGCGAAGGCAGCTTACTGGGCCATTACTGACGCTGAGG…
366	0	0	0	16	33	7	0	0	0	27	32	23	1	1	0	0	13	0	0	0	0	0	21	30	89	Bacteria;Firmicutes;Clostridia;Clostridiales;Ruminococcaceae	TGGGGAATATTGGGCAATGGgggAAACCCTGACCCAGCAACGCCGCGTGAAGGATGAAGGCCTTCGGGTTGTAAACTTCTTTGACCGGGGACGAAaaaaaTGACGGTACCCGGAAAACAAGCCACGGCTAACTACGTGCCAGCAGCCGCGGTAATACGTAGGTGGCAAGCGTTGTCCGGAATTACTGGGTGTAAAGGGCGTGTAGGCGGGTCTGCAAGTCGGATGTGAAATTCCCAGGCTCAACCTGGGCGCTGCAACCGAAACTGCGGATCTTGAGTATCGGAGAGGAAAGTGGAATTCCCAGTGTAGCGGTAAAATGCGTAGAGATTGGGAGGAACACCAGTGGCGAAGGCGACTTTCTGGACGATAACTGACGCTGAGGCGCGAAAGCGTGGGGAG…
367	5	2	0	1	0	1	273	3	2	2	0	1	0	0	0	0	0	0	0	18	45	18	6	11	16	Bacteria;Verrucomicrobia;Subdivision3;Subdivision3_genera_incertae_sedis;Subdivision3_genera_incertae_sedis;Subdivision3_genera_incertae_sedis	TCGAGAATTtttCACAATGGgggAAACCCTGATGGAGCGACGCCGCGTGGgggATGAATGGCTTCGGCCCGTAAACCCCTGTCATTTGCGAACAATGCTTTGGTATGAACAATATCAAAGTTGATAGTAGCAGAAGAGGAAGAGACGGCTAACTCTGTGCCAGCAGCCGCGGTAATACAGAGGTCTCAAGCGTTGTTCGGATTCACTGGGCGTAAAGGGTGCGTAGGCGGTCAGGTAAGTCTAAAGTGAAAGCTCCGGGCTTAACCCGGAAATGGCTTTGGATACTATCTGGCTAGAGGGCCGGAGAGGGGACTGGAATTCTCGGTGTAGCAGTGAAATGCGTAGATATCGAGAGGAACACCAGTGGCGAAAGCGAGTCCCTGGACGGCATCTGACGCT…
368	0	0	0	0	0	0	0	0	0	0	0	0	0	1	0	0	0	0	0	47	106	34	11	15	1	Bacteria;Actinobacteria;Actinobacteria;Acidimicrobiales;Acidimicrobiaceae;Ilumatobacter	TAGGGAATCTTGCGCAATGGGCGAAAGCCTGACGCAGCAACTCCGCGTGCGGGAAGAAGGCCTTCGGGTTGTAAACCGCTTTTGGCAGGAACGAAAATGACGGTACCTGCAGAATAAGGTGCGGCCAACTACGTGCCAGCAGCCGCGGTGACACGTAGGCACCAAGCGTTGTCCGGATTTATTGGGCGTAAAGAGCTCGTAGGCGGTTCAGTTAGTCGGGTGTGAAAACTCAGGGCTTAACCCTGAGACGCCACTCGATACTGCTGGGCTAGAATTCGGTAGGGGAGTGGGGAATTCCTGGTGTAGCGGTGAAATGCGCAGATATCAGGAGGAACACCGGTGGCGAAGGCGCCACTCTGGGCCGACATTGACGCTGAGGAGCGAAAGCGTGGGTAGCAA…
369	21	11	11	0	3	0	48	36	13	12	6	10	1	9	2	14	4	4	10	7	6	2	3	11	13	Bacteria;Proteobacteria;Alphaproteobacteria;Caulobacterales;Caulobacteraceae;Phenylobacterium	TGGGGAATCTTGCGCAATGGGCGAAAGCCTGACGCAGCCATGCCGCGTGGATGATGAAGGTCTTAGGATTGTAAAATCCTTTCACCGGGGACGATAATGACGGTACCCGGAGAAGAAGCCCCGGCTAACTTCGTGCCAGCAGCCGCGGTAATACGAAGGgggCTAGCGTTGCTCGGAATTACTGGGCGTAAAGGGCGCGTAGGCGGGTCGCTAAGTTGGgggTGAAAGCCCGAGGCTCAACCTCGGAAATGCCTTCAATACTGGCGACCTTGAGTATGGGAGAGGTGAGTGGAACTCCGAGTGTAGAGGTGAAATTCGTAGATATTCGGAAGAACACCAGTGGCGAAGGCGACTCACTGGCCCATTACTGACGCTGAGGCGCGAAAGCGTGGGGAGCAA…
370	0	0	0	0	0	0	3	0	0	0	0	0	0	0	0	0	0	0	0	77	116	31	12	25	17	Bacteria;Verrucomicrobia;Spartobacteria;Spartobacteria_genera_incertae_sedis;Spartobacteria_genera_incertae_sedis;Spartobacteria_genera_incertae_sedis	TCGAGAATTtttCTCAATGGgggAAACCCTGAAGGAGCGACGCCGCGTGAAGGATGAAGGTCTTCGGATTGTAAACTTCTGTCATTAGGGAACAAATCTTCCAGTTAACTGCTGGAAGTCTGATAGTACCTGAAGAGGAAGAGACGGCTAACTCTGTGCCAGCAGCCGCGGTAATACAGAGGTCTCAACCGTTGTTCGGATTCATTGGGCGTAAAGGGTGCGTAGGCGGCGGAGTAAGTCAGGTGTGAAATCTCGGGGCTCAACCCCGAAACTGCACTTGATACTGCTTCGCTAGAGTATTGGAGAGGAGATTGGAATTTACGGTGTAGCAGTGAAATGCGTAGATATCGTAAGGAAGACCAGTGGCGAAGGCGAATCTCTGGACAATTACTGACGCTG…
371	6	7	1	0	0	0	11	1	10	2	2	1	0	2	2	0	0	0	0	51	47	41	33	18	11	Bacteria;Bacteroidetes;Sphingobacteriia;Sphingobacteriales;Chitinophagaceae	TGAGGAATATTGGTCAATGGACGCAAGTCTGAACCAGCCATGCCGCGTGAAGGATGAAGGCCTTCTGGGTTGTAAACTTCTTTTACCTGGGAAGAAACCTCTTttttCTAAGagagTTGACGGTACCAGAGGAATAAGCACCGGCTAACTCCGTGCCAGCAGCCGCGGTAATACGGAGGGTGCAAGCGTTATCCGGATTTACTGGGTTTAAAGGGTgtgtAGGCGGGCTTTTAAGTCAGTGGTGAAATCTCCGGGCTCAACCTGGAAACTGCCATTGATACTATTAGTCTTGAATTTTGTTGAGGTAGGCGGAATAAGTCATGTAGCGGTGAAATGCTTAGATATGACTTAGAACACCAATTGCGAAGGCAGCTTGCTAAACAAATATTGACGCTGAGG…
372	0	218	5	0	0	0	0	0	0	3	0	0	0	0	0	0	0	0	0	0	0	0	0	0	0	Bacteria;candidate division ZB3;ZB3_genera_incertae_sedis;ZB3_genera_incertae_sedis;ZB3_genera_incertae_sedis;ZB3_genera_incertae_sedis	TGGGGAATATTGCGCAATGGAGGAAACTCTGACGCAGCGACGCCGCGTGAGTGAAGAAGTCTTTCGGGATGTAAAACTCTGTCAGGTGGAACGATAATGACGGTACCACCAAAGGAAGCCCCGGCTAACTACGTGCCAGCAGCCGCGGTAATACGTAGGgggCGAGCGTTATCCGGATTTACTGGGCATAAAGGGAGCGTAGGTGGTTAGGTAAGTCAGGTGTTAAAGTCAAAAGCTCAACTTTTGTTCGCACTTGATACTGCTTAACTAGAGATCAGGAGAGGAAAGCGGAACTCACAGTGTAGCGGTGAAATGCGTAGATATTGTGAGGAACACCAGTTGCGAAGGCGGCTTTCTGGACTGATTCTGACACTGAGGCTCGAAAGCGTGGGGAGCAAA…
373	5	1	0	3	1	5	29	12	22	5	5	3	0	0	7	3	8	2	2	11	19	84	72	34	12	Bacteria;Actinobacteria;Actinobacteria;Acidimicrobiales;Acidimicrobiaceae;Ilumatobacter	TGGGGAATCTTGCGCAATGGGCGAAAGCCTGACGCAGCAACGCCGCGTGCGGGAAGAAGGCCCTCGGGTTGTAAACCGCTTTCAGCAGGAACGAAAATGACGGTACTTGCAGAAGAAGGTGCGGCCAACTACGTGCCAGCAGCCGCGGTGACACGTAGGCACCAAGCGTTGTCCGGATTTATTGGGCGTAAAGAGCTCGTAGGCGGTTCGGTAAGTCGGGTGTGAAAACTTGGGGCTTAACCCCAAGCCTGCATCTGATACTGCTGTGACTAGAGTTCGGTAGGGGAGCGGGGAATTCCTAGTGTAGCGGTGAAATGCGCAGATATTAGGAGGAACACCGGTGGCGAAGGCGCCGCTCTGGGCCGATACTGACGCTGAGGAGCGAAAGCGTGGGTAGCA…
374	0	0	1	35	52	19	0	0	0	4	5	10	0	0	1	6	119	0	0	0	0	0	0	0	0	Bacteria;Spirochaetes;Spirochaetia;Spirochaetales;Spirochaetaceae;Salinispira	CTAAGAATCTTCCGCAATGGACGAAAGTCTGACGGAGCGACGTCGCGTGGGTGATGAAGGCGGAAACGTTGTAAAGCCCTTTTATCGATGAGGAATAAGCTTTGGAGGGAATGCCAGAGTGATGACGGTAGTCGGTGAATAAGCCCCGGCTAATTACGTGCCAGCAGCCGCGGTAACACGTATGGGGCGAGCGTTGTTCGGAATTATTGGGCGTAAAGGGTATGCAGGCGGTTTCGTAAGTCTGGTgtgtAAGACCTCAGCTTAACTGGgggAGCgcgcTGGAAACTGTGAGACTAGAGTACAGGAAGGGGAGTTGGAATTCCAGGTGTAGGGGTGAAATCTGTAGATATCTGGAAGAACATCAGTGGCGAAGGCGAACTCCTGGCCATGTACTGACGC…
375	0	0	0	0	0	0	0	0	0	0	0	0	0	0	1	0	0	0	1	0	0	46	67	34	28	Bacteria;Proteobacteria;Betaproteobacteria;Rhodocyclales;Rhodocyclaceae;Sulfurisoma	TGGGGAATTTTGGACAATGGgggCAACCCTGATCCAGCCATTCCGCGTGAGTGAAGAAGGCCTTCGGGTTGTAAAACTCTTTCGGCAGGAACGAAACGGCAGGCTCTAACATAGTCTGCTAATGACGGTACCTGAAGAAGAAGCACCGGCTAACTACGTGCCAGCAGCCGCGGTAATACGTAGGGTGCGAGCGTTAATCGGAATTACTGGGCGTAAAGCGTGCGCAGGCGGCTCTATAAGACAGATGTGAAATCCCTGGGCTTAACCTAGGAACTGCGTTTGTGACTGTAGGGCTAGAGTGTGGCAGAGGggggTGGAATTCCACGTGTAGCAGTGAAATGCGTAGAGATGTGGAGGAACACCGATGGCGAAGGCAGCCcccTGGGTTAACACTGACGC…
376	0	0	0	0	45	10	0	0	0	2	27	26	0	0	0	0	53	0	0	0	0	0	3	2	27	Bacteria;Elusimicrobia;Elusimicrobia;Elusimicrobiales;Elusimicrobiaceae;Elusimicrobium	TGGGGAATTTTGGACAATGGACGAAAGTCTGATCCAGCGACGCCGCGTGGAGGATGAAGGTTTTCGGATCGTAAACTCCTTTTACAGGGGACGAAAGCAGGCAACTGTTTGACGGTACTCTGTGAATAAGCCACGGCTAACTACGTGCCAGCAGCCGCGGTAATACGTAGGTGGCGAGCGTTACTCGGATTTACTAGGCGTAAAGCGCGTGTAGGTGGGAGCTTAAGTCCTTCGTTAAATTCCAGGGCTCAACCCTGGACTGTCGACGGATACTGGGCTTCTTGAGTGAGGTAGGGGAAACTGGAATTCCAGGTGTAGCGGTGAAATGCGTAGATATCTGGAAGAACGCCAAAGGCGAAGGCAGGTTTCTGGGCCTTTACTGACACTGAGACGCGAAAG…
377	0	0	1	15	46	29	0	0	0	24	59	45	0	0	0	0	19	0	0	0	0	2	7	0	17	Bacteria;Elusimicrobia;Endomicrobia;Candidatus Endomicrobium;Candidatus Endomicrobium;Candidatus Endomicrobium	TGGGGAATTTTGGACAATGGGCGAAAGCCTGATCCAGCGACGCCGCGTGGAGGATGAAGGCCTTCGGGTTGTAAACTCCTTTTAGAGGGAACGAATAAATTGACGGTACCCTCAGAAaaaGCCACGGCTAACTACGTGCCAGCAGCCGCGGTAATACGTAGGTGGCGAGCGTTACTCGGAATTACTAGGCGTAAAGCGCTTGTAGGTGGTTGGATAAGTCTGTAGTGAAATTTCACGGCTTAACTGTGAAAGGTCTATAGAAACTATCCGGCTTGAGTGTGGTAGGgggTGACGGAATTCCCGGTGTAGCGGTGAAATGCGTAGATATCGGGAGGAACACCAATGGCGAAAGCAGTCACCTGGGCCAATACTGACACTGAGGAGCGAAAGCTAGGGGAG…
378	0	0	0	2	37	22	0	0	0	3	33	72	0	0	0	0	0	0	0	0	0	0	0	1	1	Bacteria;Proteobacteria;Deltaproteobacteria	TAGGGAATTTTGCGCAATGGACGAAATGTCTGACGCAGCGACGCCGCGTGTGGGATGAAGGGTTTCGGCTCGTAAACCACTGTCAGATGGGAAGATGGGGTAGTAAGTTAATACCTTACTATCTTGACTGTACCATCAGAGGAAGCACCGGCTAACTACGTGCCAGCAGCCGCGGTAATACGTAGGGTGCTAGCGTTACTCGGAATCATTGGGCGTAAAGGGTgtgtAGGTGGATTAGTAAGTCAGATGTGAAAGCCTTGGGCTCACCCCAAGAAGTGCATTTGATACTGCTATTCTAGAGTTCGGGAGAGGGAGGCAGAATTCCAGGTGTAGAGGTGAAATCCGTAGATATCTGGAGGAATACCGGAGGCGAAGGCGGCCTCCTGGACCGATACTGAC…
379	0	0	0	0	0	0	0	0	0	0	0	0	1	0	0	0	0	0	0	0	0	3	2	107	123	Bacteria;Proteobacteria;Deltaproteobacteria;Myxococcales;Phaselicystidaceae;Phaselicystis	TGGGGAATCTTGCGCAATGGACGAAAGTCTGACGCAGCGACGCCGCGTGGGCGACGAAGGCCTTCGGGTTGTAAAGCCCTGTGGGGAGGGACGAACACGTTCTGGGCGAACAGGCCAGGACGCTGACGGTACCTCCTTAGCAAGCACCGGCTAACTCTGTGCCAGCAGCCGCGGTAATACAGAGGGTGCAAACGTTGCTCGGAATTACTGGGCGTAAAGCGCGTGTAGGCGGTCTCGCAAGTCAGGTGTGAAAGCCCAGGGCTCAACCCTGGAAGTGCACATGATACTACGAGGCTTGAGTACTGAAGAGGAGAGCGGAATTCCCGGTGTAGAGGTGAAATTCGTAGATATCGGGAGGAACACCAGTGGCGAAGGCGGCTctctGGGCAGATACTGACG…
380	46	1	0	0	0	0	136	11	3	1	4	2	6	1	1	0	0	0	0	1	0	0	1	1	0	Bacteria;Proteobacteria;Alphaproteobacteria;Rhodospirillales	TGGGGAATATTGGACAATGGgggCAACCCTGATCCAGCAATGCCGCGTGAGTGATGAAGGCCTTCGGGTTGTAAAGCTCTTTCACCCACGACGATGATGACGGTAGTGGGAGAAGAAGCCCCGGCTAACTTCGTGCCAGCAGCCGCGGTAATACGAAGGgggCTAGCGTTGTTCGGAGTTACTGGGCGTAAAGGGCGCGTAGGCGGCCTGGTCAGTCTGGTGTGAAAGCCCGGGGCTCAACCCCGGAATTGCACTGGAGACGGCCAAGCTTGAGTGTGGGAGAGGATGGTGGAATTCCCAGTGTAGAGGTGAAATTCGTAGATATTGGGAAGAACACCGGTGGCGAAGGCGGCCATCTGGACCATTACTGACGCTGAGGCGCGAAAGCGTGGGGAGCAA…
381	75	0	0	0	1	0	189	8	0	0	1	0	3	0	0	0	0	0	0	0	0	0	1	0	0	Bacteria;Planctomycetes;Planctomycetia;Planctomycetales;Planctomycetaceae	TCGAGGATCTTCGGCAATGGGCGAAAGCCTGACCGAGCGACGCCGCGTGAGCGATGAAGGCCATTAGGTTGTAAAGCTCTGTCGAGGgggAACAAGCCGCAAGGTTGAGTGATCCCTGGAGGAAGCACGGGCTAAGTTCGTGCCAGCAGCCGCGGTAAGACGAACCGTGCGAACGTTGTTCGGAATCATTGGGCTTAAAGGGCGCGTAGGCGGGTGTTCAAGTCCGGGGTGAAAGCCTCCAGCTCAACTGGAGAAGAGCCCCGGATACTGTTCACCTGGAgagagaTAGGGGCACATGGAACTTCCGGTGGAGCGGTGAAATGCGTAGAGATCGGAAGGAACGCCGGTGGCGAAAGCGATGTGCTGGATCTTTTCTGACGCTGAGGCGCGAAAGCTAGG…
382	0	0	2	56	7	10	0	0	3	112	36	9	0	0	14	4	0	0	0	0	0	2	8	31	65	Bacteria;Bacteroidetes;Bacteroidia;Bacteroidales;Prolixibacteraceae;Prolixibacter	TGAGGAATATTGGTCAATGGGCGCGAGCCTGAACCAGCCATCCCGCGTGCAGGAAGAATGCCCTATGGGTTGTAAACTGCTTtttCGCATGAAGAACACTCCTGACGTGTCGGGAGCTGACGGTAGTGCGTGAATAAGCACCGGCTAACTCCGTGCCAGCAGCCGCGGTAATACGGAGGGTGCAAGCGTTATCCGGATTTATTGGGTTTAAAGGGTGCGTAGGCGGCAATATAAGTCAGTGGTGAAATCCTGCAGCTCAACTGTAGAACAGCCATTGAAACTGTATTACTTGAGTAATCTTGAGGTAGGCGGAATGTGTAGTGTAGCGGTGAAATGCTTAGATATTACACAGAACACCGATTGCGAAGGCAGCTTACTAAGGATTTACTGACGCTGATG…
383	34	1	0	1	7	3	20	65	1	14	10	2	3	0	0	0	0	5	16	10	1	4	1	0	1	Bacteria;Actinobacteria;Actinobacteria;Actinomycetales	TGGGGAATATTGCGCAATGGGCGAAAGCCTGACGCAGCAACGCCGCGTGAGGGATGAAGGCCTTCGGGTTGTAAACCTCTTTCAGCAGGGAAGAAGCGAAAGTGACGGTACCTGCAGAAGAAGCACCGGCTAACTACGTGCCAGCAGCCGCGGTAATACGTAGGGTGCAAGCGTTGTCCGGATTTATTGGGCGTAAAGAGCTCGTAGGCGGTTAGTCACGTCGGATGTGAAAATCCAAGGCTTAACCTTGGACCTGCATTCGATACGGGCTGACTAGAGTGTTGTAGGGGAGACTGGAACTCCTGGTGTAGCGGTGAAATGCGCAGATATCAGGAAGAACACCGATGGCGAAGGCAGGTCTCTGGGCAACTACTGACGCTGAGGAGCGAAAGCGTGGGG…
384	0	0	1	1	37	24	0	0	0	0	6	42	0	0	0	0	39	0	0	0	0	2	4	2	3	Bacteria;SR1;SR1_genera_incertae_sedis;SR1_genera_incertae_sedis;SR1_genera_incertae_sedis;SR1_genera_incertae_sedis	TGGGGAATCTTGCACAATGGACGAAAGTCTGATGCAGCGATTTCGCGTGAAGGATGAAGCATTACGGTgtgtAAACTTCTTttttGGTGGAAGACGAATGACGGTACACCAAGAATAAGGGACGGCTAACTACGTGCCAGCAGCCGCGGTAATACGTAGGTCCCAAGCGTTATCCGGATTTACTGGGCGTAAAGTGTCCGTAGCCGGATGTATAAGTCTGTTTTCAAATACTCCGACTCAATCGGAGAAAGGGAATAGATACTGTATATCTAGAGAATATTGGAGGTTAGTGGAATTTCCGGTGGAGTGGTGAAATGCGTTGATATCGGAAAGAACGCCAAAAGCGAAAGCAGCTAACTATGATATTTCTGACGGTGATGGACGAAAGCTTGAGTAGCA…
385	1	63	4	0	0	1	158	1	1	0	1	0	0	0	0	1	3	0	0	6	8	1	1	0	0	Bacteria;Verrucomicrobia;Subdivision3;Subdivision3_genera_incertae_sedis;Subdivision3_genera_incertae_sedis;Subdivision3_genera_incertae_sedis	TCGAGAATTtttCACAATGGGCGAAAGCCTGATGGAGCGACGCCGCGTGGgggATGAATGGCTTCGGCCCGTAAACCCCTGTCATTCGGGATCAATGCCTTCCACCTAACACGTGGGCGGTTGATAGTACCGGAAGAGGAAGGGACGGCTAACTCTGTGCCAGCAGCCGCGGTAATACAGAGGTCCCAAGCGTTGTTCGGATTTACTGGGCGTAAAGGGTGCGTAGGTGGTTGGACAAGTCTGACGTGAAATCTCCGGGCTCAACCCGGAAATGGCGTTGGATACTGTCCGGCTAGAGGGTTGGAGGggggACTGGAATACTTGGTGTAGCAGTGAAATGCGTAGATATCAAGTGGAACACCAGTGGCGAAGGCGAGTCCCTGGACAACTCCTGACACT…
386	0	0	0	0	26	0	0	0	0	9	88	77	0	0	0	0	1	0	0	0	0	0	0	3	15	Bacteria;Bacteroidetes	TGAGGAATATTGGTCAATGGACGCAAGTCTGAACCAGCCATGCCGCGTGCAGGATGACGGCCTTACAGGTTGTAAACTGCTTTTATACGGGAAGAAACCCCTGAACGTGTTCGGGGCTGACGGTACTGTATGAATAAGCATCGGCTAACTCCGTGCCAGCAGCCGCGGTAATACGGAGGATGCAAGCGTTATCCGGATTTATTAGGTTTAAAGGGTGCGTAGGCGGGATATTAAGTCAGTGGTGAAATCCTACAGCTTAACTGTAGAACTGCCATTGAAACTGATATTCTTGAGTCTAGTTGAGGTGGGCGGAATGTGTCATGTAGCGGTGAAATGCATAGATATGACACAGAACACCGATTGCGTAGGCAGCTCACTAAGCTACAACTGACGCTGAGG…
387	25	0	1	9	5	5	80	1	1	3	4	2	2	1	3	1	10	9	1	7	19	7	34	31	56	Bacteria;Planctomycetes;Phycisphaerae;Phycisphaerales;Phycisphaeraceae;Phycisphaera	TAACGAATCTTCCGCAATGCGCGAAAGCGTGACGGGGCAATGCCGCGTGCAGGATGAAGCCCCTCGGGGTGTAAACTGCTGTCAGGGTGCAGGAAAGACATGACCATACCCAAAGGAAGCACCGGCTAACTCTGTGCCAGCAGCCGCGGTAATACAGAGGGTGCGAGCGTTAATCGGAATCACTGGGCTTAAAGGGTGCGTAGGCGGATGCATAGGCGCTTTGTGAAATCCCACGGCTCAACCGTGGAATTGCTTGGCGAACCATGCGTCTTGAGGTTGGTAGAGGTCACTGGAACGATAGGTGGAGCGGTGAAATGCGTAGATATCTATCGGAACGCCAAAGGTGAAGACAGGTGACTGGGCCAAATCTGACGCTGAGGCACGAAAGCGTGGGGAGCA…
388	0	0	1	0	29	5	0	0	1	151	82	51	0	1	2	0	4	0	0	0	0	0	5	70	145	Bacteria;Bacteroidetes	TAAGGAATATTGGTCAATGGGCGAGAGCCTGAACCAGCCATGCCGCGTGCAGGAAGACGGCCTTATGGGTTGTAAACTGCTTTTATCGGGGAATAAACCTGTCTACGTGTAGGCAGCTGAAGGTACCCGAAGAATAAGCATCGGCTAACTCCGTGCCAGCAGCCGCGGTAATACGGAGGATGCAAGCGTTATCCGGATTCATTGGGTTTAAAGGGTGCGCAGGCGGATTGGTAAGTCAGTGGTGAAATTCAACGGCTCAACTGTTGATCTGCCATTGATACTGTCAGTCTAGAGTATAGTTGGAGTGGGCGGAATGTGTCATGTAGCGGTGAAATGCTTAGATATGACACAGAACACCGATCGCGAAGGCAGCTCACTAAGCTAAAACTGACGCTCATG…
389	0	21	30	17	7	2	7	0	205	3	0	1	2	3	7	8	3	0	0	1	2	61	71	117	31	Bacteria;Bacteroidetes	TAAGGAATATTGGACAATGGTGGAAACACTGATCCAGCCATGCCGCGTGCAGGATGACAGCCCTATGGGTCGTAAACTGCTTTTGTACGGGAAaaaaCCTCTTTACGTGTAAAGAGCTGATTGTACTGTAAGAATAAGGATCGGCTAACTCCGTGCCAGCAGCCGCGGTAATACGGAGGATCCAAGCGTTATCCGGATTCATTGGGTTTAAAGGGTGCGTAGGCGGAATAATAAGTCAGTGGTGAAAGCCTGTTGCTTAACAACAGAACTGCCATTGATACTGTTAATCTTGAGTACATTTGATGTGGGCGGAATGTGTCATGTAGCGGTGAAATGCTTAGATATGACACAGAACACCGATTGCGAAGGCAGCTCACAAAACTGTAACTGACGCTGAGG…
390	16	35	0	0	2	0	172	31	17	14	6	9	0	7	2	42	19	15	43	13	27	11	7	4	10	Bacteria;Proteobacteria;Deltaproteobacteria;Bdellovibrionales;Bacteriovoracaceae;Bacteriovorax	TGGGGAATATTGCGCAATGGgggAAACCCTGACGCAGCAACGCCGCGTGAGTGAGGAAGGACTTCGGTCTGTAAAGCTCTGTTAATGTGGAAaaaTGGTAGTTGGTCTAATAGGCCGATTATTTGATGGTACACATAGAGGAAGCACCGGCTAACTTCGTGCCAGCAGCCGCGGTAATACGAAGGGTGCAAGCGTTGTTCGGATTTATTGGGCGTAAAGCgcgcgTAGGCGGACCTGCAAGTCAGATGTGAAATCTCGGGGCTCAACCTCGAAACTGCGTCTGAAACTACAGGTCTAGAATCTTGGAGGgggAAGGGGAATTTCGCATGTAGGGGTAAAATCCGTAGATATGCGAAGGAACACCAGAGGCGAAGGCGCCTTCCTGGACAAGTATTGACG…
391	0	0	0	1	8	18	0	0	1	0	0	3	0	0	0	0	46	0	0	0	0	15	16	29	43	Bacteria	TAGGGAATTTTGCACAATGGACGCAAGTCTGATGCAGCAACACTGCGTGAAGGATGAAGGTTTTCGGATCGTAAACTTCTTTTATTAGGGAATAATTATGAAGGTACCTAATGAATAAGCACCGGCTAACTACGTGCCAGCAGCCGCGGTAATACGTAGGGTGCGAACATTATCCGGATTCACTGGGCGTAAAGAGCTCGTAGGTGGTTTTGTAAGTTGGATATTAAAGCTCCCGGCTCAACTGGGAAaaaGTATCCAAAACTGCATAACTTGAGGTATACAGGGGAAGATGGAACTCACGGTGTAGCAGTGAAATGCGTAGATATCGTGAGGAACGCCAATGGTGAAGACAGTCTTCTGGGTATATCCTGACACTGAGGAGCGAAAGCGTGGGGAGCG…
392	0	0	0	1	12	0	0	0	2	9	25	57	0	0	0	0	1	0	0	0	0	0	0	4	30	Bacteria;Acidobacteria;Acidobacteria_Gp3;Paludibaculum;Paludibaculum;Paludibaculum	TGGGGAATCTTGCACAATGGgggAAACCCTGATGCAGCGACGCCGCGTGAACGATGAAGCCCTTCGGGGTGTAAAGTTCTTTCGACGGGGACGATAATGACGGTACCCGGAGAAGAAGCTGCGGCTAACTACGTGCCAGCAGCCGCGGTAATACGTAGGCAGCAAGCGTTGTTCGGAATTACTGGGCGTAAAGAGTGCGTAGGCGGTTAACTAAGTTTGGTGTGAAATCTCCCGGCTTAACTGGGAGGGTGCGCCGAAAACTGGCTAGCTAGAGTGTGGGAGAGGATAGTGGAATTCCTGGTGTAGCGGTGAAATGCGTAGATATCAGGAGGAACACCTGCGGTGTAGACGGCTATCTGGACCATGACTGACGCTGAGGCACGAAAGCGTGGGTAGCAA…
393	0	0	0	0	1	0	0	0	0	15	17	7	0	1	0	14	134	0	0	0	0	0	0	0	0	Bacteria	TGGGGAATATTGCACAATGGGCGCAAGCCTGATGCAGCGACGCCGCGTGAGGGAAGAAGGTTTTCGGATTGTAAACCTCTGTTAAGTGGGAAaaaaTATTAATGGTTAATACCCATTGAAGATGATGGTACCACTAGAGAAAGTACCGGCAAACTTCGTGCCAGCAGCCGCGGTAATACGAAGGGTACAAGCGTTATTCGGAGTTACTGGGCGTAAAGAGCGTGTAGGCGGCTTGTTAAGTTAGTTGTTAAATTCCTCGGCCTAACCGGGGATCCGCAACTAAAACTGGTGAGCTAGAGTACAAGagagagaAGTAGAATTCCCGGAGTAGCGGTAAAATGCGTAGATCTCGGGAGGAATACCGATGGCGAAGGCAGCTTCTTGGCTTGTAACTGACGC…
394	0	0	0	0	0	0	0	0	0	0	0	0	0	0	0	0	0	1	0	0	0	0	1	132	1	Bacteria;Proteobacteria;Deltaproteobacteria;Desulfobacterales;Desulfobacteraceae	TGAGGGATTTTGCGCAATGGGCGAAAGCCTGACGCAGCAACGCCGCGTGAGTGAAGAAGGCCTTTGGGTCGTAAAGCTCTGTCAACAGGGAAGAAGTTATAATATGGTAATACTATATTATATTGACGGTACCTGAGAAGGAAGCACCGGCTAACTCCGTGCCAGCAGCCGCGGTAATACGGggggTGCAAGCGTTATTCGGAATTATTGGGCGTAAAGGGCGCGTAGGCGGTTCTTTAAGTCAGATGTGAAAGCCCGCGGCTTAACCGCGGAAGAGCATTTGAAACTATGGAACTTGAGTACGGTAGAGGAAAGCGGAATTCCTGGTGTAGAGGTGAAATTCGTAGATATCAGGAGGAACACCGGTGGCGAAGGCGGCTTTCTGGACCTGTACTGACG…
395	9	4	0	4	3	11	96	1	0	2	5	3	0	1	2	0	59	5	1	2	0	2	2	0	1	Bacteria;Cyanobacteria/Chloroplast;Cyanobacteria;Family II;Family II;GpIIa	TGGGGAATTTTCCGCAATGGGCGAAAGCCTGACGGAGCAACGCCGCGTGAGGGATGAAGGCCTCTGGGCTGTAAACCTCTTTTCTCAAGGAAGAAGAAATGACGGTACTTGAGGAATAAGCCACGGCTAATTCCGTGCCAGCAGCCGCGGTAATACGGGAGTGGCAAGCGTTATCCGGAATTATTGGGCGTAAAGCGTCCGCAGGCGGCTCAGAAAGTCTGTTGTTAAaaaGTGGAGCTCAACTCCATCCCGGCAATGGAAACTACTGAGCTTGAGTGTGGTAGGGGCAGAGGGAATTCCCGGTGTAGCGGTGAAATGCGTAGATATCGGGAAGAACACCAGTGGCGAAGGCGCTCTGCTGGGCCATAACTGACGCTCATGGACGAAAGCCAGGGGAGC…
396	0	0	0	3	29	42	0	0	0	3	14	43	0	0	0	0	4	0	0	0	0	0	0	0	0	Bacteria	TGAAGAATCTTCCGCAATGGGCGAAAGCCTGACGGAGCGACACCGCGTGAAGGATGAAGGTCTTCGGATCGTAAACTTCTTTTCTGTGGGAATAAATTtttGAAGGTACCACAGGAATCAGGGGCTGCTAACTCTGTGCCAGCAGCAGCGGTAATACAGAGGCCcccAGCGTTATCCGGAATTACTGGGCGTAAAGCGTTTGTAGGTTTCATGTTAACTCTGCGGTAAAATCCCTTCGCTCAACGAAGGATGCGTCGTGGAAAGTAGCATGATGGAGTAAGTCAGAGGCACGCGGAATTCCTATTGTAGGGGTAAAATCCGTTGATAATAGGAGGAACACCAAAAGCGAAGGCAGCGTGCTGGGGCTTTACTGACACTGAGAAACGAAAGCGTGGGGAG…
397	85	3	14	0	2	0	53	130	3	16	16	5	0	0	0	0	0	0	0	0	0	0	0	1	0	Bacteria;Verrucomicrobia;Subdivision3;Subdivision3_genera_incertae_sedis;Subdivision3_genera_incertae_sedis;Subdivision3_genera_incertae_sedis	TCGAGAATTtttCACAATGGGCGAAAGCCTGATGGAGCGACGCCGCGTGGgggATGAAGGGCTTCGGCTTGTAAACCCCTGTCATTCGTGAACAAAGCTGGCGGGTGAACAACCTGTTAGTTGATAGTAGCGGAAGAGGAAGGGACGGCTAACTCTGTGCCAGCAGCCGCGGTAATACAGAGGTCCCGAGCGTTGTTCGGATTTACTGGGCGTAAAGGGTGCGTAGGCGGTGAGGTAAGTCTGGTGTGAAATCTCCGGGCCTAACCCGGAAAATGCATTGGAAACTATCTGACTAGAGACTTGGAGGGGAGATCGGAATTCTCGGTGTAGCAGTGAAATGCGTAGATATCGAGAGGAACATCAGTGGCGAAGGCGGATCTCTGGACAAGTACTGACGCT…
398	0	0	0	0	0	0	0	4	0	1	2	0	0	46	14	38	15	0	0	2	7	2	2	3	2	Bacteria;Proteobacteria;Gammaproteobacteria	TGGGGAATATTGGACAATGGgggAAACCCTGATCCAGCAATGCCGCGTgtgtgAAGAAGGCCCTCGGGTTGTAAAGCACTTTCGGTTAGGAAGAAAAGCTTGTGGCTAATATCCATGAGCGTTGACGTTACTAACATAAGAAGCACCGGCTAACTCTGTGCCAGCAGCCGCGGTAATACAGAGGGTGCAAGCGTTAATCGGAATTATTGGGCGTAAAGAGCACGTAGGCGGATTAGAAAGTTGGATGTGAAAGCCCTGGGCTCAACCTGGGAACTGCATTCAAAACTACTAGTCTAGAGTATAGGAGAGGAAAGCGGAATTTCCGGTGTAGCAGTGAAATGCGTAGATATCGGAAGGAACATCAGTGGCGAAGGCGGCTTTCTGGCCTAATACTGACGC…
399	0	0	3	0	0	1	0	0	0	0	1	0	0	0	2	2	1	0	0	0	9	58	47	17	10	Bacteria;Proteobacteria;Alphaproteobacteria;Rhodospirillales;Acetobacteraceae	TGGGGAATATTGGACAATGGGCGAAAGCCTGATCCAGCAATGCCGCGTGGATGAAGAAGGTCTTCGGATTGTAAAGTCCTTTCGACGGGGACGATGATGACGGTACCCGTAGAAGAAGCCCCGGCTAACTTCGTGCCAGCAGCCGCGGTAATACGAAGGgggCTAGCGTTGCTCGGAATGACTGGGCGTAAAGGGCGCGTAGGCGGTTTGATTAGTTAGGCGTGAAATTCCTGGGCTCAACCTGGgggCTGCGCTTAATACAGTCAGACTGGAGTGTGAgagagGGTTGTGGAATTTCCAGTGTAGAGGTGAAATTCGTAGATATTGGAAAGAACACCGGTGGCGAAGGCGGCAACCTGGCTCATTACTGACGCTGAGGCGCGAAAGCGTGGGGAGCAA…
400	0	0	2	0	0	0	0	0	0	0	0	0	0	0	0	0	0	0	0	28	61	17	16	7	4	Bacteria;Acidobacteria;Acidobacteria_Gp3;Gp3;Gp3;Gp3	TGGGGAATCTTGCACAATGGAGGAAACTCTGATGCAGCGACGCCGCGTGAGTGATGAAGCCCTTCGGGGTGTAAAGCTCTTTCGACAGGAACGATAATGACGGTACCTGAAGAAGAAGCTGCGGCTAACTACGTGCCAGCAGCCGCGGTAATACGTAGGCAGCAAGCGTTGTTCGGAATTACTGGGCGTAAAGAGTgtgtAGGCGGTGCTCTAAGTTTGGTGTGAAATCTCCCGGCTCAACCGGGAGGCTGCATCGAATACTGGAATGCTAGAGGGTGGGAGAGGTAAGCGGAATTCCTGGTGTAGCGGTGAAATGCGTAGATATCAGGAGGAACACCTGTGGTGTAGACAGCTTACTGGACCACTTCTGACGCTGAGACACGAAAGCGTGGGTAGCAA…
401	19	9	2	3	6	7	1	1	1	1	1	2	1	33	14	27	36	8	7	8	8	2	0	1	4	Bacteria;Proteobacteria;Alphaproteobacteria;Rhodospirillales;Rhodospirillaceae;Nitrospirillum	TGGGGAATCTTGGACAATGGgggAAACCCTGATCCAGCCATGCCGCGTGAGTGAAGAAGGCCTTAGGGTTGTAAAGCTCTTTCGCACGTGACGATGATGACGGTAACGTGAGAAGAAGCCCCGGCTAACTTCGTGCCAGCAGCCGCGGTAATACGAAGGgggCTAGCGTTGTTCGGAATTACTGGGCGTAAAGCgcgcgTAGGCGGTTTTGTAAGTCAGGGGTGAAATCCCGGGGCTCAACCCTGGAACTGCCTTTGAGACTGCAAGGCTTGAGAGCGGGAGAGGTGAGTGGAATTCCCAGTGTAGAGGTGAAATTCGTAGATATTGGGAAGAACACCGGTGGCGAAGGCGGCTCACTGGCCCGTTTCTGACGCTGAGGCGCGAAAGCGTGGGGAGCAA…
402	0	1	27	0	0	0	0	2	2	3	0	0	1	4	3	2	0	2	184	4	9	0	0	2	0	Bacteria;Proteobacteria	TGGGGAATATTGGACAATGGGCGAAAGCCTGATCCAGCGACGTCACGTGAATGATGAAGACCTTAGGGTTGTAAAATTCTTTTAGTGGAGAAGATAATGACGGTATCCACAGAAaaaGTCCCGGCTAACTTCGTGCCAGCAGCCGCGGTAATACGAAGGgggCAAGCGTTACTCGGAATTATTGGGCGTAAAGCGTGCGTAGGCGGCTTTATAAGTTGGAAGTGAAAGCCTTTGGCTCAACCAAAGAATTGCTTACAAAACTGTAAAGCTAGAGTATTAGagagGATAGAAGAATTTCTGATGTAGGGGTGAAATCCGTAGATATCAGAAAGAATATCGAAGGCGAAAGCATCTGTCTGGCTAAATACTGACGCTGTTGCACGAAAGCGTGGGGAGCAA…
403	12	31	18	0	0	0	13	67	51	6	10	10	0	8	0	0	1	0	0	0	0	0	0	0	0	Bacteria;Actinobacteria;Actinobacteria;Actinomycetales	TGGGGAATATTGGTCAATGGACGAAAGTCTGAACCAGCAACGCCGCGTGAGGGATGAAGGTCTTCGGATTGTAAACCTCTTTCAGCAGGGACGAAGCGAAAGTGACGGTACCTGCAGAAGAAGCACCGGCTAACTACGTGCCAGCAGCCGCGGTAATACGTAGGGTGCAAGCGTTGTCCGGATTTATTGGGCGTAAAGAGATCGTAGGCGGCCTGTCACGTCGGATGTGAAAACACGGAGCTTAACTCCGTGCCTGCATTCGATACGGACAAGCTAGAGGATGGCAGGGGAAACTGGAATTCCTGGTGTAGCGGTGAAATGCGCAGATATCAGGAGGAACACCGGTGGCGAAGGCGGGTTTCTGGGCCATTACTGACGCTGAGGATCGAAAGCGTGGGG…
404	254	5	0	0	0	0	78	0	0	0	1	1	0	29	0	0	1	0	0	60	40	1	0	22	11	Bacteria;Bacteroidetes;Sphingobacteriia;Sphingobacteriales	TAGGGAATATTGGTCAATGGACGCAAGTCTGAACCAGCCATGCCGCGTGCAGGATGACGGCCCTCTGGGTTGTAAACTGCTTTTATATGGGAAGAAACCCCGGGATGCGTTCCGGGCTGACGGTACCATATGAATAAGGATCGGCTAACTTCGTGCCAGCAGCCGCGGTAAGACGAAGGATCCAAGCGTTGTCCGGATTTACTGGGTTTAAAGGGTGCGTAGGCGGAAAATTAAGTCAGTGGTGAAAGCCCGCAGCTCAACTGCGGAACTGCCAATGAAACTGATTTTCTTGAATACGGTTGAGGTAGATGGAATATAACATGTAGCGGTGAAATGCTTAGATATGTTATAGAACACCAATTGCGAAGGCAGTCTACTAAGCCGTCATTGACGCTGAGG…
405	0	0	0	3	26	19	0	0	0	34	8	18	0	1	1	0	30	1	1	0	0	9	6	15	12	Bacteria	TCGAGAATATTCCACAATGGGCGAAAGCCTGATGGAGCGACGCCGCGTGCGGGAAGAAGGCCTTCGGGTCGTAAACCGCTTTTGCGTGGGACGAATTTTGACGGTACCACGAGAATAAGGGGTTGCTAACTCTGTGCCAGCAGCAGCGGTAATACAGAGACCCCAAGCATTATCCGGAATTACTGGGCGTAAAGCGCGAGCAGCCGGTCGCATTAGTCTGATGTCAAATCGTGGGGCCCAACCCCACTACTGCGTCGGAAACGGTGCGACTCGAGCAGATGAGAGGGAGGCAGAACGTATGGTGTAGGGGTGAAATCCACTGATATCATACGGAATACCAAAAGCGAAGGCAGCCTCCTAGCGTCTTGCTGACGGTCAATTGCGAAAGCGTGGGGATCA…
406	233	1	0	0	0	0	42	0	0	0	0	0	0	0	0	0	0	0	0	16	22	19	14	15	11	Bacteria;Proteobacteria;Betaproteobacteria;Burkholderiales;Comamonadaceae	TGGGGAATTTTGGACAATGGGCGCAAGCCTGATCCAGCCATTCCGCGTGCAGGATGAAGGCCTTCGGGTTGTAAACTGCTTTTGTACGGAACGAAAAGGTGGCCTCTAATACAGGTTGCTAATGACGGTACCGTAAGAATAAGCACCGGCTAACTACGTGCCAGCAGCCGCGGTAATACGTAGGGTGCAAGCGTTAATCGGAATTACTGGGCGTAAAGCGTGCGCAGGCGGTGATGTAAGACAGATGTGAAATCCCCGGGCTTAACCTGGGAACTGCATTTGTGACTGCATCGCTAGAGTACGGCAGAGGgggATGGAATTCCGCGTGTAGCAGTGAAATGCGTAGATATGCGGAGGAACACCGATGGCGAAGGCAATCCCCTGGGCCTGTACTGACGC…
407	12	180	4	4	1	0	4	6	1	3	2	0	0	1	1	0	0	3	5	3	0	1	0	2	8	Bacteria;Bacteroidetes;Sphingobacteriia;Sphingobacteriales;Chitinophagaceae	TAAGGAATATTGGTCAATGGACGCAAGTCTGAACCAGCCATGCCGCGTGAAGGATGAAGGCCCTCTGGGTTGTAAACTTCTTTTATCTGGGAAGAAAACCCCTGTTTCTACAGGGTTTGACGGTACCAGAGGAATAAGCACCGGCTAACTCCGTGCCAGCAGCCGCGGTAATACGGAGGGTGCAAGCGTTATCCGGATTTACTGGGTTTAAAGGGTGCGTAGGCGGACAAATAAGTCAGTGGTGAAAGCTCCGAGCTTAACTCGGAAACTGCCATTGATACTGTTTGTCTTGAATATAGTGGAGGTTGGCGGAATGTGTCATGTAGCGGTGAAATGCTTAGATATGACACAGAACACCGATTGCGAAGGCAGCTGGCTACACTATTATTGACGCTGAGG…
408	1	0	0	1	6	3	0	0	0	4	34	55	0	0	0	0	38	0	0	0	0	0	0	0	0	Bacteria	TGGGGAATATTGCACAATGGGCGAAAGCCTGATGCAGCGACGCCGCGTGGAGGAAGAAGGTCTTCGGATTGTAAACTCCTGTTAAATGGGAAGAAAGACTGTTGGTTAATACCCAATAGAGATGACGGTACCATTAGAGAAAGCTCCGGCTAACTTCGTGCCAGCAGCCGCGGTAATACGAAGGGAGCAAGTGTTATTCGGATTTACTGGGCGTAAAGGGTgtgtAGGCGGTTTATTAAGTTGGTTGTTAAATTTCACTGCTTAACGGTGAGCAAGCAATCAATACTGATGAGCTAGAGGGTGGAAGagagGAGTGGAATTCTTGGAGTAGCGGTAAAATGCGTAGATCTCAAGAGGAACACCAATTGCGAAGGCAGCTCCTTGGTCCATACCTGACGC…
409	0	2	5	6	13	13	0	7	9	0	0	1	1	29	33	17	9	0	0	0	0	0	0	0	0	Bacteria;Proteobacteria;Betaproteobacteria;Burkholderiales	TGGGGAATTTTGGACAATGGgggCAACCCTGATCCAGCAACGCCGCGTGAATGAAGAAGGCCTTAGGGTTGTAAAGTTCTTTTGTCCGAGAGCAAATCGTATATGTTAATAGCGTGTATGGATGAGAGTATCGGAAGAATAAGCACCGGCTAACTACGTGCCAGCAGCCGCGGTAATACGTAGGGTGCAAGCGTTAATCGGAATTACTGGGCGTAAAGGGTGCGCAGGCGGATatataAGTTAGATGTGAAATACCTGGGCTTAACCTAGGAACGGCATTTAATACTGTATATCTAGAGTTTGTCAGAGGGTGGTAGAATTCCAAGTGTAGCAGTGAAATGCGTAGAGATTTGGAGGAATACCGGTGGCGAAGGCGGCCACCTGGGATAAAACTGACGC…
410	0	0	0	2	26	18	0	0	0	8	50	31	0	0	0	0	2	0	0	0	0	0	0	1	4	Bacteria;Bacteroidetes	TAAGGAATATTGGTCAATGGGCGCAAGCCTGAACCAGCCATGCCGCGTGAAGGATGAAGGCCCTACGGGTCGTAAACTTCTTTTGTACGGGAAaaaaCCCCTGGTCGTGACCAGGGCTGATGGTACCGTAAGAATAAGCATCGGCTAACTCCGTGCCAGCAGCCGCGGTAATACGGAGGATGCAAGCGTTATCCGGATTCATTGGGTTTAAAGGGTGCGTAGGCGGGATAATAAGTCAGTGGTGAAATCCTACAGCTTAACTGTAGAACTGCCATTGATACTGTTAACCTTGAGTACATTTGAAGTGGGCGGAATGTGTCATGTAGCGGTGAAATGCTTAGATATGACACAGAACACCGATAGCGAAGGCAGCTCACTAAACTGTAACTGACGCTGAGG…
411	0	0	0	0	1	0	0	0	0	0	0	0	0	0	0	0	0	0	0	1	6	119	32	38	18	Bacteria;Proteobacteria;Betaproteobacteria;Rhodocyclales;Rhodocyclaceae	TGGGGAATTTTGGACAATGGgggCAACCCTGATCCAGCCATTCCGCGTGAGTGAAGAAGGCCTTCGGGTTGTAAAGCTCTTTCGGTGGGAACGAAACGGTCCAAGCGAATAACTTGGGCTAATGACGGTACCCAAAGAAGAAGCACCGGCTAACTACGTGCCAGCAGCCGCGGTAATACGTAGGGTGCGAGCGTTAATCGGAATTACTGGGCGTAAAGCGTGCGCAGGCGGTTATTTAAGACAGATGTGAAATCCCCGGGCTCAACCTGGGAACTGCGTTTGTGACTGGATAGCTGGAGTATGGCAGAGGggggTGGAATTCCACGTGTAGCAGTGAAATGCGTAGAGATGTGGAGGAACACCAATGGCGAAGGCAGCCcccTGGGCCAATACTGACGC…
412	8	0	0	0	0	0	0	0	0	0	0	0	164	12	0	0	0	2	0	0	0	0	1	0	0	Bacteria;Bacteroidetes;Flavobacteriia;Flavobacteriales;Cryomorphaceae;Fluviicola	TGAGGAATATTGGTCAATGGGCGAGAGCCTGAACCAGCCATGCCGCGTGCAGGAAGAATGCCCTATGGGTTGTAAACTGCTTTTATCAGGGAATAAACCTCAGAACGTGTTCTGAGCTGAAGGTACCTGATGAATAAGCACCGGCTAACTCCGTGCCAGCAGCCGCGGTAATACGGAGGGTGCAAGCGTTATCCGGAATCATTGGGTTTAAAGGGTCCGCAGGCGGATTTATAAGTCAGTGGTGAAAGCCTATTGCTCAACAATAGAACTGCCATTGATACTGTAAGTCTTGAATTCGGTCGAAGTGGGCGGAATATGACATGTAGCGGTGAAATGCTTAGATATGTCATAGAACACCGATAGCGAAGGCAGCTCACTAGGCCTGGATTGACGCTCAGG…
413	0	0	4	1	1	2	0	0	0	3	5	3	0	0	0	0	1	0	1	0	0	10	34	75	134	Bacteria;Proteobacteria;Deltaproteobacteria;Myxococcales;Polyangiaceae	TGGGGAATCTTGCGCAATGGACGAAAGTCTGACGCAGCGACGCCGCGTGAGTGATGAAGGCCTTCGGGTTGTAAAGCTCTGTGGGGAGGGACGAATAAGCGTAGGTTAATACCCTAGGTGATGACGGTACCTTCTTAGCAAGCACCGGCTAACTCTGTGCCAGCAGCCGCGGTAAGACAGAGGGTGCAAACGTTGTTCGGAATTACTGGGCGTAAAGCGTgtgtAGGCGGCCTCGTAAGTCGGATGTGAAAGCCCTGGGCTCAACCCAGGAAGTGCATTCGAAACTGCGAAGCTTGAGTTTCGGAGAGGTTGGTGGAATTCTCGGTGTAGAGGTGAAATTCGTAGATATCGGGAAGAACACCGGTGGCGAAGGCGGCCAACTGGACGAAAACTGACGCT…
414	0	0	0	2	5	1	0	0	0	4	31	42	0	0	0	0	14	0	0	0	1	0	0	0	0	Bacteria;Proteobacteria;Gammaproteobacteria;Legionellales;Coxiellaceae;Coxiella	TGGGGAATATTGGACAATGGgggAAACCCTGATCCAGCAATGCCGCGTGTGCGATGAAGGCCTGCGGGTTGTAAAGCACTTTCGGTGGGGAGGAAATGCTCAAAGCTAATATCTTTGAGAGCTGACGTTACCCACAGAAGAAGCACCGGCAAACTCTGTGCCAGCAGCCGCGGTAATACAGAGGGTGCAAGCGTTAATCGGAGTTACTGGGCGTAAAGGGCGCGTAGGCTGATATTTAAGTTAATTGTGAAATCCCTGGGCTTAACCTAGGAATTGCAGTTAATACTGAGTATCTAGAGTATGGTAGAGGAAAGTGGAATTCTCGGTGTAGTGGTTAAATACGTAGATATCGAGAAGAACACCGGTGGCGAAGGCGACTTTCTGGACCAATACTGACGC…
415	0	10	1	21	5	31	0	0	27	2	26	2	0	0	36	18	2	0	0	0	0	0	0	0	0	Bacteria;Proteobacteria;Betaproteobacteria;Burkholderiales	TGGGGAATTTTGGACAATGGgggCAACCCTGATCCAGCAACGCCGCGTGAATGAAGAAGGCCTTAGGGTTGTAAAGTTCTTTTGTCAGGGAAGAAAGTTTCTGTGCTAATATCATAGAACGATGACGGTACCTGAAGAATAAGCACCGGCTAACTACGTGCCAGCAGCCGCGGTAATACGTAGGGTGCAAGCGTTAATCGGAATTACTGGGCGTAAAGCGTGCGCAGGCGGATATGTAAGTTAGAAGTGAAATCCCCGGGCTCAACCTGGGAACTGCTTTTAAGACTGCGTATCTAGAGTTTGTCAGAGGggggTGGAATTCCAAGTGTAGCAGTGAAATGCGTAGAGATTTGGAGGAACACCGATGGCGAAGGCAGCCcccTGGGATAAAACTGACGC…
416	0	0	0	1	55	4	0	0	0	1	91	152	0	0	0	0	1	1	0	0	0	0	1	3	25	Bacteria;Proteobacteria;Deltaproteobacteria;Syntrophobacterales;Syntrophaceae	TGAGGAATCTTGCGCAATGGgggAAACCCTGACGCAGCAACGCCGCGTGAGTGAGGAAGGTCTTCGGATTGTAAAGCTCTGTCAGGTGGAAAGAAGTGCATGGgggTTAAGAGCTGCCATGTTTGACGGTACCACCAAAGGAAGCACCGGCTAACTCCGTGCCAGCAGCCGCGGTAATACGGggggTGCAAGCGTTGTTCGGAATCATTGGGCGTAAAGAGCGTGTAGGCGGCGTAATAAGTCAGATGTGAAAGCCCTGGGCTCAACCTAGGAAGTGCATTTGAAACTGTTAAGCTAGAGTAGGGGAGAGGGAAGTGGAATTCCTGGTGTAGAGGTGAAATTCGTAGATATCAGGAGGAACACCGGTGGCGAAGGCGACTTCCTGGCCCCATACTGACG…
417	0	0	0	0	2	2	0	0	0	0	2	0	0	1	0	0	0	0	0	0	0	2	12	63	177	Bacteria;Verrucomicrobia;Subdivision5;Subdivision5_genera_incertae_sedis;Subdivision5_genera_incertae_sedis;Subdivision5_genera_incertae_sedis	TCGAGGATCATTCGCAATGCGCGAAAGCGTGACGATGCGACGCTGCGTGGAGGACGAAGGCCTTCGGGTCGTAAACTCCTGTCATTCGGGATCAATGCTACGAGAACTAACACTTTTCGTGGAGGGATAGTACCGGAAGAGGAAGTCACGGCTAACTCTGTGCCAGCAGCCGCGGTAATACAGAGGTGGCAAGCGTTGTTCGGATTTACTGGGCGTAAAGGGTGCGTAGGCGGTTTTGCGTGTCGGGTGTGAAATTCTGCTGCTCAATGGCAGAGCTGCGTCCGAAACTACAGAACTTGAGTGCAGGAGAGGAAAGCGGAATTCTTGGTGTAGCGGTGGAATGCGTTGATATCAAGAAGAACACCGGTGGCGAAGGCGGCTTTCTGGAATGCAACTGAC…
418	0	0	0	2	9	4	0	0	1	44	37	39	0	0	1	2	16	0	0	1	0	0	0	0	0	Bacteria;Proteobacteria;Betaproteobacteria;Burkholderiales	TGGGGAATTTTGGACAATGGGCGAAAGCCTGATCCAGCAATGCCGCGTGAGTGAAGAAGGCCTTCGGGTTGTAAAGCTCTTTTGTCAGGGAAGAAaaaGCCTGGGCTAATATCCTGGGTGAATGACGGTACCTGAAGAATAAGCACCGGCTAACTACGTGCCAGCAGCCGCGGTAATACGTAGGGTGCGAGCGTTAATCGGAATTACTGGGCGTAAAGGGTGCGCAGGCGGTTGTGCAAGACAGGCGTGAAATCCCCGGGCTTAACCTGGGAATTGCGCTTGTGACTGCATAGCTAGAGTgtgtCAGAGGggggTAGAATTCCACGTGTAGCAGTGAAATGCGTAGATATGTGGAGGAATACCGATGGCGAAGGCAGCCcccTGGGATAACACTGACGC…
419	0	0	0	0	0	0	0	0	0	0	0	0	0	0	0	0	0	0	0	5	11	10	19	49	41	Bacteria	CAAGGAATTTTGCGCAATGGGCGAAAGCCTGACGCAGCAACACCGCGTGGgggATGAAGGCTTTCGGGTTGTAAACCCCTTTTGCGAGGGAAGAAGATCTGACGGTACCTCGCGAATAAGCGACGGCTAACTACGTGCCAGCAGCCGCGGTAATACGTAGGTCGCAAGCGTTGTCCGGATTTACTGGGCGTAAAGCgcgcgcAGGCGGACTGATCAGTCCGGGGTGAAATCTCACGGCTCAACTGTGAGCGGTCCCCGGATACTGTCAGCCTTGAGGGGTCTAGAGGAGAGCGGAATTCCCGGTGTAGTGGTGGAATGCGTAGATATCGGGAAGAACACCAGTGGCGAAAGCGGCTctctGGGGACCATCTGACGCTGAGGCGCGAAAGCGTGGGGAGC…
420	0	0	0	12	26	7	0	0	1	106	45	14	0	0	0	0	8	0	0	0	0	0	0	0	0	Bacteria;Verrucomicrobia;Spartobacteria;Spartobacteria_genera_incertae_sedis;Spartobacteria_genera_incertae_sedis;Spartobacteria_genera_incertae_sedis	TCGAGAATTtttCTCAATGGgggAAACCCTGAAGGAGCGACGCCGCGTGGAGGATGAAGGTTTTCGGATTGTAAACTCCTGTCATGAGGGAGCAAACTTATTGGGAGTAACTGCCCGGTAATTGATAGTACCTCAAGAGGAAGGGACGGCTAACTCTGTGCCAGCAGCCGCGGTAATACAGAGGTCCCAAGCGTTGTTCGGATTCATTGGGCGTAAAGGGTGCGTAGGCGGCGCCGTTAGTCGGATGTGAAATCTCGGGGCTCAACCCTGAAACTGCATTCGATACTGCGGTGCTAGAGGACTGGAGAGGAAACTGGAATTCACGGTGTAGCAGTGAAATGCGTAGATATCGTGAGGAAGACCTGTGGCGAAGGCGGGTTTCTGGACAGTACCTGACGC…
421	54	2	61	58	17	29	32	115	64	40	9	8	2	2	47	101	19	0	0	1	0	37	118	369	1203	Bacteria;Proteobacteria;Betaproteobacteria;Burkholderiales;Comamonadaceae	TGGGGAATTTTGGACAATGGGCGCAAGCCTGATCCAGCAATGCCGCGTGCAGGATGAAGGCCTTCGGGTTGTAAACTGCTTTTGTACGGAGCGAAAAGGTTTTAACTAATACTTAAAGCTAATGACGGTACCGTAAGAATAAGCACCGGCTAACTACGTGCCAGCAGCCGCGGTAATACGTAGGGTGCAAGCGTTAATCGGAATTACTGGGCGTAAAGCGTGCGCAGGCGGTTTTGTAAGACAGATGTGAAATCCCCGGGCTCAACCTGGGACCTGCATTTGTGACTGCAAAGCTAGAGTACGGCAGAGGgggATGGAATTCCGCGTGTAGCAGTGAAATGCGTAGATATGCGGAGGAACACCGATGGCGAAGGCAATCCCCTGGGCCTGTACTGACGC…
422	0	0	0	0	6	0	0	0	0	61	87	61	0	0	1	0	0	0	0	0	0	0	1	16	16	Bacteria;Bacteroidetes	TAAGGAATATTGGTCAATGGGCGCAAGCCTGAACCAGCCATGCCGCGTGCAGGATGACGGCCCTATGGGTTGTAAACTGCTTTTGTACGGGAAaaaaCCCTCCGACGTGTCGGgggCTGATGGTACCGTAAGAATAAGGATCGGCTAACTCCGTGCCAGCAGCCGCGGTAATACGGAGGATCCTAGCGTTATCCGGATTTATTGGGTTTAAAGGGTGCGCAGGCGGAATTATAAGTCAGTGGTGAAATCCTACAGCTTAACTGTAGAACTGCCATTGATACTGTTATTCTTGAGTATATTTGAAGTGGGCGGAATGTGTCATGTAGCGGTGAAATGCTTAGATATGACACAGAACACCAATTGCGAAGGCAGCTCACTAAGCTATAACTGACGCTCATG…
423	0	6	81	4	10	5	0	3	9	10	6	4	0	2	2	6	5	0	2	0	9	6	15	8	8	Bacteria;Proteobacteria;Alphaproteobacteria;Rhodospirillales	TGGGGAATATTGGACAATGGgggCAACCCTGATCCAGCGATGCCGCGTGAGTGATGAAGGCCTTCGGGTTGTAAAGCTCTTTTGTGGgggACGATGATGACGGTACCCCACGAATAAGCCCCGGCTAACTTCGTGCCAGCAGCCGCGGTAATACGAAGGgggCTAGCGTTGTTCGGAATGACTGGGCGTAAAGGGTGCGTAGGCGGTTTAATAAGTTTGGTGTGAAAGTCCTGGGCTCAACCTGGGGATTGCACTGGAAACTATTAGACTAGAGATCGAgagagGAAAATGGAATTGCGAGTGTAGAGGTGAAATTCGTAGATATTCGCAAGAACACCGGTGGCGAAGGCGGTTTTCTGGCTCGATACTGACGCTAAGGCACGAAAGCGTGGGGAGCAA…
424	0	0	0	0	0	0	0	0	0	0	0	0	0	1	0	0	0	0	1	0	0	30	4	93	39	Bacteria;Bacteroidetes;Sphingobacteriia;Sphingobacteriales;Chitinophagaceae	TGAGGAATATTGGTCAATGGACGCAAGTCTGAACCAGCCATGCCGCGTGAAGGATGAAGGCCTTCTGGGTTGTAAACTTCTTTTATGAGGGAAGAAAACTATGGTTTCTACTATAGCCGACGGTACCTTAGGAATAAGCACCGGCTAACTCCGTGCCAGCAGCCGCGGTAATACGGAGGGTGCAAGCGTTATCCGGATTTACTGGGTTTAAAGGGTgtgtAGGCGGGCGCATAAGTCAGCGGTGAAATCTCCGGGCTCAACCCGGAAACTGCCATTGATACTATGCGTCTTGAATTCTGTTGAGGAGGGCGGAATATGTCATGTAGCGGTGAAATGCATAGATATGACATAGAACACCGATAGCGAAGGCAGCTCTCAAAGCAGACATTGACGCTGAGG…
425	0	0	0	1	21	16	0	0	0	2	17	67	0	0	0	0	0	0	0	0	0	1	11	3	3	Bacteria	TCGAGGATCTTCCGCAATGGGCGAAAGCCTGACGGAGCAATGCCGCGTGCGGGATGAAGGCCCTCGGGTCGTAAACCGCTGTCACCGGGGACGAACCAATGACGGTACTCGGAGAGGAAGCCACGGCTAACTACGTGCCAGCAGCCGCGGTAATACGTAGGTGGCGAGCGTTGTTCGGAATTACTGGGCGTAAAGGGTTCGTAGGgggCTTGGAAAGTCTGGCGTGAAATCCGGCGGCTAAACCGCCGAACTGCGCTGGAAACTTCCAGGCTTGAGCGTCGGAGAGGATGGCGGAATTCCTGGTGTAGCGGTGGAATGCGTGGATATCAGGAAGAACACCGAAGGCGAAGGCAGCCATCTGGACGACCGCTGACCCTGAGGAACGAAAGCGTGGGTAGC…
426	141	0	10	0	4	1	70	1	3	0	1	1	0	0	2	0	0	0	1	49	44	5	4	23	10	Bacteria;Bacteroidetes;Sphingobacteriia;Sphingobacteriales;Chitinophagaceae	TGAGGAATATTGGTCAATGGAGGCAACTCTGAACCAGCCATGCCGCGTGAAGGATGAAGGTCCTCTGGATTGTAAACTTCTTTTATAGAAGAAGAAACCCCGGTATTCTTACCGGGTTGACGGTACTCTATGAATAAGCACCGGCTAACTCCGTGCCAGCAGCCGCGGTAATACGGAGGGTGCAAGCGTTATCCGGATTCACTGGGTTTAAAGGGAGCGTAGGTGGGTCTGTAAGTCAGTGGTGAAATCTCCGAGCTTAACTTGGAAACTGCCATTGATACTATAGATCTTGAATACTGTGGAGGTAAGCGGAATATGTCATGTAGCGGTGAAATGCTTAGATATGACATAGAACACCGATAGCGAAGGCAGCTTACTACGCAGTTATTGACACTGAGG…
427	1	0	0	0	0	0	0	0	0	3	1	0	1	0	0	0	3	0	0	54	44	31	21	10	9	Bacteria;Firmicutes	CGAGGAATTTTGCACAATCGACGCAAGTCGGATGCAGCAACGCCGCGTGGgggAAGAAGGCTTTCGAGTTGTAAACCCCTTTTGTGAGGGAAGAAGATCTGACGGTACCTCACGAATAAGTCACGGCTAACTACGTGCCAGCAGCCGCGGTAATACGTAGGTGGCGAACGTTGTCCGGATTTACTGGGCGTAAAGCgcgcgcAGGCGGACTGATAAGTCAGAGGTGAAATCTCCCGGCTCAACTGGGAGGGGCCCTTTGATACTGTCAGTCTTGAGATGCCTAGAGGAGAGTGGAATTCCCGGTGTAGTGGTGGAATGCGTAGATATCGGGAGGAACACCAGTGGCGAAAGCGACTctctGGgggCGATCTGACGCTGAGGCGCGAAAGCGTGGGGAGC…
428	0	0	5	0	16	2	3	0	18	32	30	23	0	0	0	0	1	0	0	0	0	1	0	38	59	Bacteria;Acidobacteria;Acidobacteria_Gp3;Gp3;Gp3;Gp3	TGGGGAATCTTGCACAATGGgggAAACCCTGATGCAGCGACGCCGCGTGAGCGATGAAGCCCTTCGGGGTGTAAAGCTCTTTCGACAGGAACGATAATGACGGTACCTGTGGAAGAAGCTGCGGCTAACTACGTGCCAGCAGCCGCGGTAATACGTAGGCAGCGAGCGTTGTTCGGAGTTACTGGGCGTAAAGGGTgtgtAGGCGGTTCACTAAGTTCGGCGTGAAATCTCCCGGCTTAACTGGGAGGGTGCGTTGAAAACTGGTGGGCTTGAGTATGGGAGAGGTAAGCGGAATTCCTGGTGTAGCGGTGAAATGCGTAGATATCAGGAGGAACACCTGTGGTGTAGACAGCTTACTGGACCATCACTGACGCTGAGACACGAAAGCGTGGGTAGCAA…
429	0	0	0	0	0	0	0	22	8	10	16	6	0	24	5	44	0	0	0	0	0	0	0	0	0	Bacteria;Proteobacteria;Gammaproteobacteria	TGGGGAATATTGGACAATGGGCGCAAGCCTGATCCAGCGATGCCACGTGTGCGAAGAAGGCCTTAGGGTTGTAAAGCACTTTAGTGGgggAGGAAGTTAAGTGGGTTAATACCTCATTTAATTGACAGTACCCCAAGAATAAGCACCGGCAAACTCTGTGCCAGCAGCCGCGGTAATACAGAGGGTGCAAGCGTTAATCGGAATTATTGGGCGTAAAGGGCTTGTAGGCGGTTAGATAAGTTAGGTGTGAAAACCCTGGGCTCAACCTGGGGCTGGCACTTAATACTGTTTAGCTAGAGTATAGGAGAGGAGAAGGGAATTCCTGGTGTAGCGGTGAAATGCGTAGATATCAGGAGGAACACCAGTGGCGAAGGCGCTTCTCTGGCCTAATACTGACGC…
430	1	0	0	0	2	0	0	0	1	0	1	0	0	2	0	1	4	8	0	4	7	8	15	56	58	Bacteria;Verrucomicrobia;Verrucomicrobiae;Verrucomicrobiales;Verrucomicrobiaceae	TCGAGGATTtttCTCAATGGgggCAACCCTGAAGGAGCGACGCCGCGTGGAGGATGAAGGGCTTCGGCTTGTAAACTCCTGTCACCGACGAACAAAGCGTCCGGGCGAACATCCCGGACGATTGATGGTAGTCGGAGAGGAAGGGGCGGCTAACTCTGTGCCAGCAGCCGCGGTGATACAGAGGCCCCAAGCGTTGTTCGGATTTACTGGGCGTAAAGGGTgtgtAGGgggTCGGGTTAGTCCGATGTGAAATCCCGCTGCTTAACAGCGGAACTGCATCGGATACTACCCGGCTAGAGGTTCGGAGATGAGAGCGGAATTCTCGGTGTAGCGGTGAAATGCGTAGATATCGAGAGGAACGCCGACGGCGAAAGCAGCTCTCAAGACGAAATCTGACCC…
431	0	39	3	0	1	3	1	30	0	1	0	0	0	14	2	4	1	3	0	11	12	2	12	3	6	Bacteria;Proteobacteria;Alphaproteobacteria;Rhizobiales;Hyphomicrobiaceae;Devosia	TGGGGAATATTGGACAATGGGCGCAAGCCTGATCCAGCCATGCCGCGTGAGTGATGAAGGCCTTAGGGTTGTAAAGCTCTTTCAGTAGGGAAGATAATGACGGTACCTACAGAAGAAGCCCCGGCTAACTTCGTGCCAGCAGCCGCGGTAATACGAAGGgggCTAGCGTTGTTCGGATTTACTGGGCGTAAAGCGCACGTAGGCGGATCGTTAAGTCGGgggTGAAATCCTGGAGCTCAACTCCAGAACTGCCTTCGATACTGGCGATCTTGAGTCCGGAAGAGGTGAGTGGAACTCCTAGTGTAGAGGTGGAATTCGTAGATATTAGGAAGAACACCAGTGGCGAAGGCGGCTCACTGGTCCGGTACTGACGCTGAGGTGCGAAAGCGTGGGGAGCAA…
432	0	0	0	0	0	0	0	0	0	0	0	0	0	0	0	0	2	0	0	1	0	44	44	23	9	Bacteria	TGAGGAATCTTCCACAATGGGCGAAAGCCTGATGGAGCGACACCGCGTGAAGGATGAAGGCCTAACGGTTGTAAACTTCTTTTCTGAAGGAGCATAATGAGAGTACTTCAGGAATAAGGAGCGGCTAATCACGTGCCAGCAGCCGCGGTAATACGTGAGCTCCGAGCATTACCCGGAATCACTGGGTGTAAAGGGTTTGTAGGTGGAAAGATAAGTTGTATATGAAAGACCGAGGCTTAACCTCGAGTTTGTGTACAAAACTATTtttCTAGAATCAGGGAGAGGTAAGCGGAATTCTGAGTGTAGGGGTGCAATCCGTAGATACTCAGAGGAACACCAAAAGCGAAGGCAGCTTACTGGAACTGTATTGACACTAAAGAACGAAAGCGTGGGGAGCGA…
433	0	0	0	0	0	0	0	0	0	0	0	0	0	0	0	0	0	0	0	0	0	6	19	68	96	Bacteria	TCGAGAATATTCGACAATGGACGAAAGTCTGATCGAGCGACACCGCGTGCAGGAAGAAGGTTTTCGGATCGTAAACTGCGGTAGCAGGGGAAGAACTACGGTGACGGTACCCTGCGGAAAGAGGTGGGTAACTACGTGCCAGCACCAGCGGTAATACGTAGACCTCAAGCGTTATCCGGATTTATTGGGCGTAAAGCGTATGTAGGAGGTTTTGTGCGTCCCTGGTTAAAGCCCACCGCCCAACGGTGGAAGTGCCCGGGATACGACAAGACTAGAGGGAGTTAGAGGTTCGTGGAACTCACGGTGTAGGGGTGAAATCCGTTGATATCGTGGGGAACACCAAAGGCGAAGGCAGCGAACTGGGACTTTCCTGACTCTGAGATACGAAAGCGTGGGGAG…
434	152	11	0	4	2	1	0	0	0	2	0	0	0	3	0	0	0	0	0	37	38	14	6	0	2	Bacteria;Verrucomicrobia;Subdivision3;Subdivision3_genera_incertae_sedis;Subdivision3_genera_incertae_sedis;Subdivision3_genera_incertae_sedis	TCGAGAATTtttCACAATGGgggAAACCCTGATGGAGCGACGCCGCGTGGgggATGAAGGGCTTCGGTTCGTAAACCCCTGTCATTGGCGAACAAGTGTTGCATTCTAATACAGTGTAACTTGATAGTAGCCGAAGAGGAAGGGACGGCTAACTCTGTGCCAGCAGCCGCGGTAATACAGAGGTCCCGAGCGTTGTTCGGATTCACTGGGCGTAAAGGGTGCGTAGGTGGTTGGTTAAGTTTGAGGTGAAAGCTCCGAGCTCAACTCGGAAAATGCCTTGAAGACTATCTGACTAGAGGATTGGAGGGGAGATTGGAATTCTCGGTGTAGCAGTGAAATGCGTAGATATCGAGAGGAACACCAGTGGCGAAGGCGAATCTCTGGACAATTCCTGACACT…
435	0	1	0	0	0	0	0	1	1	0	1	1	0	3	0	0	0	0	0	21	50	11	12	11	6	Bacteria;Acidobacteria;Acidobacteria_Gp3;Gp3;Gp3;Gp3	TGGGGAATCTTGCACAATGGgggAAACCCTGATGCAGCGACGCCGCGTGAGCGATGAAGCCTTTCGGGGTGTAAAGCTCTTTCGGCAGGGAAGATAATGACGGTACCTGCAGAAGCAGCTGCGGCTAACTACGTGCCAGCAGCCGCGGTAATACGTAGGCAGCAAGCGTTGTTCGGAGTTACTGGGCGTAAAGGGTGCGTAGGCGGTCCTATAAGTATGGTGTGAAATCTCCCGGCTCAACTGGGAGGGTGCGCCGTAGACTGTGGGACTAGAGTATGGGAGAGGAAAGTGGAATTCCTGGTGTAGCGGTGAAATGCGTAGATATCAGGAGGAACACCGGTGGTGTAAACGGCTTTCTAGACCATAACTGACGCTGAGGCACGAAAGCGTGGGTAGCAA…
436	0	0	0	0	16	1	0	0	0	12	20	41	0	0	0	0	6	0	0	0	0	0	26	11	62	Bacteria;Bacteroidetes;Sphingobacteriia;Sphingobacteriales	TAAGGAATATTGGTCAATGGGCGCAAGCCTGAACCAGCCATGCCGCGTGAAGGATGACAGCCCTATGGGTTGTAAACTTCTTTTATACAGGAAaaaaCCTTCCGACGTGTCGGGAGCTGATGGTACTGTAAGAATAAGGATCGGCTAACTCCGTGCCAGCAGCCGCGGTAATACGGAGGATCCAAGCGTTATCCGGATTTATTGGGTTTAAAGGGTGCGTAGGCGGATTGGTAAGTCAGTGGTGAAATCCTACAGCTTAACTGTAGAACTGCCATTGATACTATCAGTCTTGAGTACAATTGAAGTGGGCGGAATGTGTCATGTAGCGGTGAAATGCATAGAGATGACACAGAACACCGATAGCGAAGGCAGCTCACTAAACTGTAACTGACGCTGATG…
437	0	0	0	13	69	73	0	0	0	3	15	13	0	0	0	0	5	0	0	0	0	0	0	0	1	Bacteria	TGGGGAATTTTGGACAATGGGCGAAAGCCTGATCCAGCAACTCTGCGTGAGGGACGAAATCCTTCGGGATGTAAACCTCTTTTGTCGGGGAAGAAAGTCCGCAAGGGCTTGACGGTACTCGGCGAATAAGCCACGGCTAACTACGTGCCAGCAGCCGCGGTAAGACGTAGGTGGCGAGCGTTATTCGGAATTACTAGGCGTAAAGCGAGTGTAGGCGGGCGCTTAAGTCCGTCGTGAAATCTCCCGGCTCAACTGGGAGGGGTCGATGGATACTGGGTGTCTAGAGTGGGGTTGGgggTAGCGGAATTCCCGGTGTAGCGGTGAAATGCGTAGATATCGGGAGGAACACCTATGGCGAAAGCAGCTGCCTGGGCCCTTACTGACGCTGAGACTCGAAAG…
438	0	0	0	0	14	1	0	0	0	0	27	96	0	0	0	0	2	0	0	0	1	19	113	19	139	Bacteria;Proteobacteria;Deltaproteobacteria;Syntrophobacterales;Syntrophaceae;Syntrophus	TGAGGAATCTTGCGCAATGGgggAAACCCTGACGCAGCAACGCCGCGTGAGTGAGGAAGGTTTTCGGATCGTAAAGCTCTGTCGGGTGGAAAGAACGACATGTAGGCTAATACCTTTCATGTTTGACGGTACCACCAAAGGAAGCACCGGCTAACTCCGTGCCAGCAGCCGCGGTAATACGGggggTGCAAGCGTTGTTCGGAATTATTGGGCGTAAAGAGCGTGTAGGCGGCTTGATAAGTCAGATGTGAAAGCCCTGGGCTTAACCCAGGAAGTGCATTTGAAACTGTCTCGCTAGAATAAGGGAGGgggAAGTGGAATTCCTGGTGTAGAGGTGGAATTCGTAGATATCAGGAGGAACACCGGTGGCGAAGGCGACTTCCTGGCCCTATATTGACG…
439	0	0	0	0	0	0	3	0	0	0	0	0	1	0	0	1	0	0	5	43	53	23	9	0	2	Bacteria;Proteobacteria;Alphaproteobacteria;Rhizobiales	TGGGGAATATTGGACAATGGgggAAACCCTGATCCAGCGATGCCGCGTGAGTGAAGAAGGCCCTAGGGTTGTAAAGCTCTTTCAGGggggACGATAATGACGGTACCcccAGAAGAAGCACCGGCTAACTTCGTGCCAGCAGCCGCGGTAATACGAAGGGTGCAAGCGTTGTTCGGAATTACTGGGCGTAAAGCgcgcgTAGGCGGTTTACTAAGTCAGACGTGAAAGCCCTGAGCTTAACTCGGGAATGGCGTTTGATACTGGTAAACTAGAGATTCAGagagGTGAGTGGAATTCCTAGTGTAGAGGTGAAATTCGTAGATATTAGGAGGAACATCAGTGGCGAAGGCGGCTCACTGGCTGAATACTGACGCTAAGGCGCGAAAGCGTGGGGAGCAA…
440	0	0	0	11	5	0	0	0	0	22	6	17	0	0	0	0	0	0	0	0	0	1	10	26	131	Bacteria;Proteobacteria;Betaproteobacteria;Burkholderiales	TGAGGAATTTTGGACAATGGGCGAAAGCCTGATCCAGCAATGCCGCGTGCAGGATGAATGCCTTCGGGTTGTAAACTGCTTTTATACGGAAAGAAAGTGTTttttttAATAAaaaGGACAGATGACGGTACCGTAAGAATAAGCACCGGCTAACTACGTGCCAGCAGCCGCGGTAATACGTAGGGTGCGAGCGTTAATCGGAATTATTGGGCGTAAAGGGTACGCAGGCGGTTTTGTAAGACAGATGTGAAATACCTGGGCTCAACTTGGGAACTGCATATGTGACTGCAAAGCTAGAGTATGGTAGAGGGAGATGGAATTCCGCGTGTAGCAGTGAAATGCGTAGATATGCGGAGGAACACCGATGGCGAAGGCAATCTCCTGGACCTGTACTGACGC…
441	0	0	0	0	0	0	0	0	0	0	2	0	0	0	0	0	2	0	0	0	0	66	60	58	37	Bacteria;Proteobacteria;Betaproteobacteria;Rhodocyclales;Rhodocyclaceae;Sulfuritalea	TGGGGAATTTTGGACAATGGgggCAACCCTGATCCAGCCATTCCGCGTGAGTGAAGAAGGCCTTCGGGTTGTAAAGCTCTTTCAGCAGGAACGAAACGGTCATTtttAATAAAGATGGCTAATGACGGTACCTGAAGAAGAAGCACCGGCTAACTACGTGCCAGCAGCCGCGGTAATACGTAGGGTGCGAGCGTTAATCGGAATTACTGGGCGTAAAGCGTGCGCAGGCGGTTCCATAAGACAGATGTGAAATCCCCGGGCTCAACCTGGGAACTGCGTTTGTGACTGTGGGACTGGAGTGTGGCAGAGGggggTGGAATTCCACGTGTAGCAGTGAAATGCGTAGAGATGTGGAGGAACACCGATGGCGAAGGCAGCCcccTGGGTCAACACTGACGC…
442	173	9	0	0	1	0	0	0	0	0	0	0	72	1	0	4	0	23	1	0	3	0	0	3	4	Bacteria;Bacteroidetes;Cytophagia;Cytophagales	TAGGGAATATTGGGCAATGGAGGGAACTCTGACCCAGCCATGCCGCGTGCAGGACGAAGGAGCTATGCTCTGTAAACTGCTTTAGCAGGGGAAGAAAAGGCATCTGCGGATGAGATTGACGGTACCCTGAGAATAAGCACCGGCTAACTACGTGCCAGCAGCCGCGGTAATACGTAGGGTGCAAGCGTTGTCCGGATTTATTGGGTTTAAAGGGTGCGTAGGCGGCTTAATAAGTCAGTGTTTAAAGCACATAGCTTAACTATGGAAATGGCATTGATACTGTTAAGCTTGAGTAGAAACGGGGCAGGCGGAATTTATGGTGTAGCGGTGAAATGCATAGATACCATAAAGAACACCGATAGCGAAGGCAGCTTGCCAGGATCTAACTGACGCTGAGGC…
443	0	0	0	0	0	0	0	0	0	0	0	0	0	0	0	0	0	0	0	0	0	38	29	41	20	Bacteria;Proteobacteria;Betaproteobacteria;Rhodocyclales;Rhodocyclaceae	TGGGGAATTTTGGACAATGGgggAAACCCTGATCCAGCCATGCCGCGTGAGTGAAGAAGGCCTTCGGGTTGTAAAGCTCTTTCGGCCGGAACGAAATCGGGTACGTGAATATCGTGCCTGGATGACGGTACCGGAGTAAGAAGCACCGGCTAACTACGTGCCAGCAGCCGCGGTAATACGTAGGGTGCGAGCGTTAATCGGAATTACTGGGCGTAAAGCGTGCGCAGGCGGTTCGTTAAGTCAGACGTGAAAGCCCCGGGCTTAACCTGGGAACGGCGTTTGAAACTGGCGAGCTGGAGTACGGCAGAGGggggTGGAATTCCACGTGTAGCAGTGAAATGCGTAGATATGTGGAGGAACACCGATGGCGAAGGCAGCCcccTGGGCCGATACTGACGC…
444	10	81	4	0	0	1	11	29	3	5	3	0	0	9	1	0	0	0	0	1	0	0	0	1	1	Bacteria;Proteobacteria;Alphaproteobacteria	TGGGGAATATTGGACAATGGACGAAAGTCTGATCCAGCAATGCCGCGTGAATGATGAAGGCCTTAGGGTTGTAAAGTTCTTTAAGTGGGGAAGATAATGACGGTACCCACAGAATAAGCACCGGCTAACTTCGTGCCAGCAGCCGCGGTAATACGAAGGGTGCAAGCGTTGTTCGGAATTACTGGGCGTAAAGCgcgcgTAGGCGGTTTGATAAGTTGGAAGTGAAATCCCGAGGCTTAACTTCGGAATTGCTTTCAAAACTGTCAAGCTAGAGTATGGCAGGGGACAGTGGAATTCCTAGTGTAGAGGTGAAATTCGTAGATATTAGGAGGAACACCAGTGGCGAAAGCGACTGTCTGGACCATTACTGACGCTGAGGCGCGAAAGCGTGGGGAGCAA…
445	0	0	2	13	24	20	0	0	0	85	40	40	0	0	0	0	23	0	0	0	0	5	3	2	7	Bacteria;Parcubacteria;Parcubacteria_genera_incertae_sedis;Parcubacteria_genera_incertae_sedis;Parcubacteria_genera_incertae_sedis;Parcubacteria_genera_incertae_sedis	TCAAGAATCTTCCTCAATGGGCGAAAGCCTGAAGGAGCGACGCCGCGTGTATGAAGAAGCCCTTCGGGGTGTAAAATACTTTTAACTGTGACGAAACAATGACGGTAGCAGTTGAATAAGGGGCTGCTAACCTCGTGCCAGCAGCAGCGGTAATACGAGGGCCCCAAGCGTTATCCGGATTTATTGGGCGTAAAGCGTCCGTAGGTGGTTTATCGCATCTCCTGTTAAATCTCGAGGCTCAACCTCGAGTCAGCGGGAgagaTGGATAAGCTAGAGACTGGAAGAGGTACACGGAATTGCTGGTGTAGGGGTTAAATCCATTAATATCAGCAAGAACACCAAATGCGAAGGCAGTGTACTAGGACAGTTCTGACACTCAGTGGACGAAAGCGTGGGGAG…
446	0	0	0	1	5	3	0	0	0	24	26	62	0	0	0	0	16	0	0	0	0	0	2	7	5	Bacteria;Parcubacteria;Parcubacteria_genera_incertae_sedis;Parcubacteria_genera_incertae_sedis;Parcubacteria_genera_incertae_sedis;Parcubacteria_genera_incertae_sedis	TCAAGAATATTCCCCAATGGCCGAAAGGCTGAGGGAGCGACGTCGCGTGTATGAAGAAACCCTTCGGGGTGTAAAGTACTTTTAACTGGGACGAATCAATGACGGTACCAGTTGAATAAGGGGCTGCTAAACTCGTGCCAGCAGCAGCGGTAATACGAGTGCCCCAAGCATTATCCGGATTTATTGGGCGTAAAGAGTTCGTAGGTGGTTTATCGCATCTCCTGTTAAATCCCGAGGCTCAACCTCGGGGCTGCGGGAgagaTGGCTAAACTAGAGACCGGGAGAGGTAAGTGGAATTGCTGGTGTAGGGGTTAAATCCGTTAATATCAGCAAGAACACCTAATGTGAAGACAGCTTACTAGAACGGTTCTGACACTAAGGAACGAAAGCGTGGGGAGC…
447	16	1	2	1	9	0	7	13	22	37	23	39	0	4	2	2	0	0	0	12	26	12	9	5	1	Bacteria;Verrucomicrobia;Subdivision3;Subdivision3_genera_incertae_sedis;Subdivision3_genera_incertae_sedis;Subdivision3_genera_incertae_sedis	TCGAGAATTtttCTCAATGGGCGAAAGCCTGAAGGAGCGACGCCGCGTGGgggATGAATGGCTTCGGCCCGTAAACCCCTGTCATTTGTGAACAAATTGCTTCACCTAATACGTGAAGCATTGATAGTAACGGAAGAGGAAGGGACGGCTAACTCTGTGCCAGCAGCCGCGGTAATACAGAGGTCCCAAGCGTTGTTCGGATTCACTGGGCGTAAAGGGTGCGTAGGCGGTTTGATAAGTCTGATGTGAAATCCCGCAGCTTAACTGCGGAACTGCATTGGAAACTATTTGACTAGAGGAATGGAGGGGAGACTGGAATACTTGGTGTAGCAGTGAAATGCGTAGATATCAAGTGGAACACCAGTGGCGAAGGCGAGTCTCTGGACATTTCCTGACGCT…
448	0	0	0	0	0	0	0	0	0	0	0	0	0	0	1	0	0	0	0	0	0	42	77	16	5	Bacteria;Proteobacteria;Betaproteobacteria;Gallionellales;Gallionellaceae;Sideroxydans	TGGGGAATTTTGGACAATGGGCGCAAGCCTGATCCAGCCATGCCGCGTGAGTGAAGAAGGCCTTCGGGTTGTAAAGCTCTTTCAGATGAGAAGAAACGGTTTTGGCTAATAACTGAGACTAATGACGGTATCATCAGAAGAAGCACCGGCTAACTACGTGCCAGCAGCCGCGGTAATACGTAGGGTGCGAGCGTTAATCGGAATTACTGGGCGTAAAGCGTGCGCAGGCGGTTTTGTAAGACAGACGTGAAATCCCCGGGCTTAACCTGGGAACTGCGTTTGTGACTGCAAGGCTAGAGTATGGCAGAGGggggTAGAATTCCACGTGTAGCAGTGAAATGCGTAGATATGTGGAGGAATACCGATGGCGAAGGCAGCCcccTGGGTCAATACTGACGC…
449	0	0	0	0	1	0	0	0	0	0	0	0	0	0	0	0	0	1	0	0	0	10	29	42	148	Bacteria;Firmicutes	TAGGGAATTTTGCGCAATGGACGAAAGTCTGACGCAGCAACTCCGCGTGAGGGATGAAGGTCTTCGGATTGTAAACCTCTGTTGACAGGGAAGAAAAGCTTGAGGTAATGCTCAAGTCTGACGGTACCTGTCGAGGAAGCACCGGCTAACTACGTGCCAGCAGCCGCGGTAATACGTAGGGTGCAAGCGTTATTCGGAATTACTGGGTGTAAAGGGAGTGTAGGCGGGAGAGTAAGTTAGAAGTGAAATGTACGGGCTCAACCTGTAACGTGCTTTTAATACTGCTTTTCTTGAGTGTTGGAGAGGTAGATGGAATTCCTGGTGTAGCGGTGGAATGCGTAGATATCAGGAAGAACACCAGTTGCGAAGGCGGTCTACTGGCCAAACACTGACGCTGAG…
450	0	0	0	0	1	0	2	1	0	0	0	1	0	61	35	17	10	0	0	0	0	0	0	0	0	Bacteria;Bacteroidetes	TAGGGAATATTGGTCAATGGgggCAACCCTGAACCAGCCATGCCGCGTGCAGGATTAAGGCCCTATGGGTCGTAAACTGCTTTTGTACGGGAAGAAATCACATTACGTGTAATGTGTTGACGGTACCGTGAGAATAAGGATCGGCTAACTTCGTGCCAGCAGCCGCGGTAATACGAAGGATCCAAGCGTTGTCCGGATTTACTGGGTTTAAAGGGTGCGTAGGCGGGCTATTAAGTCAGTGGTGAAAGCTTGCAGCTTAACTGTAAAATTGCCATTGAAACTGATAGCCTCGAATATGGTTGAGGTGGTTGGAATGTATCATGTAGCGGTGAAATGCTTAGATATGATACAGAACACCGATTGCGAAGGCAGATCACTAAACCATTATTGACGCTGAGG…
451	0	7	0	0	0	0	0	0	0	0	0	1	0	0	0	0	0	0	0	17	64	59	39	20	7	Bacteria;Bacteroidetes;Sphingobacteriia;Sphingobacteriales	TAAGGAATATTGGTCAATGGGCGCAAGCCTGAACCAGCCATGCCGCGTGCAGGATGACGGCCCTATGGGTTGTAAACTGCTTTTATACGGGAAaaaaCTTTCGTACGTGATGCGAAACTGATGGTACCGTAAGAATAAGGATCGGCTAACTCCGTGCCAGCAGCCGCGGTAATACGGAGGATCCAAGCGTTATCCGGATTTATTGGGTTTAAAGGGTGCGTAGGCGGATTATTAAGTCAGTGGTGAAAGCCTGCAGCTTAACTGCAGAACTGCCATTGATACTGATGATCTTGAGTACAGTTGAGGTGGGCGGAATATGTCATGTAGCGGTGAAATGCTTAGATATGACATAGAACACCAATTGCGAAGGCAGCTCGCTAAACTGTAACTGACGCTGAG…
452	0	0	0	0	25	12	0	0	0	1	60	86	0	0	0	0	13	0	0	0	0	0	0	0	1	Archaea;Euryarchaeota;Methanomicrobia;Methanomicrobiales;Methanoregulaceae;Methanolinea	GCGCGAAAACTTTACAATGCGAGAAATCGTGATAAGGGAACCCCGAGTGCCCGTAAATTCGGGCTGTTAATCTGTTTAAaaaGCAGGTGGAGAAAGGGCCGGGCAAGACCGGTGCCAGCCGCCGCGGTAATACCGGCGGCTCGAGTGGTGGCCACTATTACTGGGCTTAAAGCGTCCGTAGCTGGATTGTTAAGTCTCTTGGGAAATCTACCGGCTTAACCGATAGGCGTTCAAGGGATACTGGCAATCTAGGGACCGGGAGAGGTGAGAGGTACTCCAGGGGTAGGAGTGAAATCCTGTAATCCTTGGgggACCACCTGTGGCGAAGGCGTCTCACCAGAACGGCTCCGACAGTGAGGGACGAAAGCTGGgggAGCAAACCGG
453	1	0	0	0	0	0	19	1	0	0	0	0	0	0	0	0	0	0	0	12	25	15	23	54	15	Bacteria;Bacteroidetes;Flavobacteriia;Flavobacteriales	TAAGGAATATTGGACAATGCCCGCAAGGGTGATCCAGCCATGCCGCGTGCAGGAAGACAGCCCTATGGGTCGTAAACTGCTTTTACACCGGAGAAAACCccccTACGTGTAGGgggCTGATAGTATGGTGAGAATAAGCATCGGCTAACTTCGTGCCAGCAGCCGCGGTAAGACGAAGGATGCAAGCGTTATCCGGATTCATTGGGTTTAAAGGGAGCGTAGGCGGCCCGATAAGTCAGTGGTGAAATCTCCTGGCTTAACTAGGAAATTGCCATTGATACTGTTGGGCTTGAGTACAGTTGCCGTTGGCGGAATATGACATGTAGTGGTGAAATACATAGAGATGTCATAGAACACCGATTGCGAAGGCAGCTAACGAAACTGTAACTGACGCTGAGG…
454	0	0	0	0	0	0	0	0	0	0	0	0	1	1	0	158	0	0	0	0	1	0	0	0	0	Bacteria;Proteobacteria;Alphaproteobacteria;Rhodospirillales;Rhodospirillaceae	TGGGGAATATTGGACAATGGgggAAACCCTGATCCAGCCATGCCGCGTGAATGATGAAGGCCTTCGGGTTGTAAAATTCTTTTGGCGGGGACGATGATGACGGTACCCGCAGAATAAGCTCCGGCTAACTTCGTGCCAGCAGCCGCGGTAATACGAAGGgggCTAGCGTTGTTCGGAATTACTGGGCGTAAAGAGCGCGTAGGCGGTTTGGCAAGTAGAGTGTGAAAGCCCAGGGCTCAACCCTGGAACTGCATTCTAGACTGCCTCACTTGAATTCGGTAGAGGTGAGTGGAATTCCCAGTGTAGAGGTGAAATTCGTAGATATTGGGAAGAACACCGGTGGCGAAGGCGGCTCACTGGACCGACATTGACGCTGAGGCGCGAAAGCGTGGGGAGCAA…
455	0	0	0	7	34	48	0	0	0	4	29	20	0	0	0	1	10	0	0	0	1	4	21	8	7	Bacteria;Proteobacteria;Epsilonproteobacteria	TGGGGAATTTTACACAATGGGCGAAAGCCTGATGTAGCAACGCCGCGTGGAGGATGAAGGATTTAGGTTCGTAAACTCCTTTTATAAGGGAAGAAATTTGACTGTACCTTATGAATAAGCACCGGCTAACTCCGTGCCAGCAGCCGCGGTAATACGGggggTGCAAGCGTTACTCGGAATCACTGGGCGTAAAGGGAGCGTAGGCGTCTTGTTAAGTCTTGAGTGAAAGCCCGCAGCTCAACTGCGGAACTGCTTGGGAAACTGACAAGATTGAGTATGGAAGAGGTAGGTGGAATTTCCAGTGTAGGGGTAAAATCCGTAGATATTGGAAGGAATACCAGAAGCGAAGGCGACCTACTGGGACATTACTGACGCTGAGGCTCGAAAGCGTGGGGAGCA…
456	0	0	0	0	0	0	0	0	0	0	0	0	0	0	0	0	0	0	0	1	0	35	25	22	33	Bacteria;Proteobacteria;Betaproteobacteria	TGGGGAATTTTGGACAATGGgggCAACCCTGATCCAGCCATTCCGCGTGAGTGAAGAAGGCCTTCGGGTTGTAAAGCTCTTTTGTTGGGGACGAAACGGTTAAGGTTAATAACCTTGACTACTGACGGTACCCGAAGAATAAGCACCGGCTAACTACGTGCCAGCAGCCGCGGTAATACGTAGGGTGCGAGCGTTAATCGGAATTACTGGGCGTAAAGCGTGCGCAGGCGGTTTTGTAAGCCAGATGTGAAATCCCCGGGCTTAACCTGGGAATGGCATTTGGAACTGCAAGACTAGAGTATGGCAGAGGAGACTAGAATTCCTGGTGTAGCAGTGAAATGCGTAGATATCAGGAGGAATACCGATGGCGAAGGCAGGTCTCTGGGTTAATACTGACGC…
457	18	90	6	4	2	1	4	34	117	17	12	1	0	6	0	1	2	1	2	48	46	7	9	19	2	Bacteria;Bacteroidetes;Flavobacteriia;Flavobacteriales;Cryomorphaceae;Fluviicola	TGAGGAATATTGGTCAATGGGCGCAAGCCTGAACCAGCCATGCCGCGTGCAGGAAGAATGCCCTATGGGTTGTAAACTGCTTTTATCAGGGAATAAACCTATTTACGTGTAGATAGCTGAAGGTACCTGATGAATAAGCACCGGCTAACTCCGTGCCAGCAGCCGCGGTAATACGGAGGGTGCAAGCGTTATCCGGAATCATTGGGTTTAAAGGGTCCGCAGGCGGAAATATAAGTCAGTGGTGAAATCTCATAGCTTAACTATGAAACTGCCATTGATACTGTATTTCTTGAATTCGGTCGAAGTGGGCGGAATATGACATGTAGCGGTGAAATGCATAGATATGTCATAGAACACCGATAGCGAAGGCAGCTCACTAGGCCTGGATTGACGCTCAGG…
458	0	0	0	0	0	0	0	0	0	0	0	0	0	0	0	0	0	0	0	3	8	10	8	31	59	Bacteria;Gemmatimonadetes;Gemmatimonadetes;Gemmatimonadales;Gemmatimonadaceae;Gemmatimonas	TGGGGAATATTGCGCAATGGACGAAAGTCTGACGCAGCGACGCCGCGTGTGGGATGAAGCCTTTCGGGGTGTAAACCACTGTTGCCCGGGACGAAACTCCTTtttCGAGAGGACTGACGGTACCGGGTGAGGAAGCACCGGCTAACTCTGTGCCAGCAGCCGCGGTAATACAGAGGGTGCGAGCGTTGTCCGGAATCACTGGGCGTAAAGGGCGCGTAGGTGGCGGGATAAGTATGTGGTGAAAGCCCGGGGCTCAACCCCGTGTCTGCCATGTAGACTGTCTTGCTTGAGCATAGTAGAGGCAAGTGGAATTCCGGGTGTAGCGGTGGAATGCGTAGAGATCCGGAAGAACACCGGTGGCGAAGGCGGCTTGCTGGGCTATTGCTGACACTGAGGCGC…
459	0	0	0	0	0	0	0	0	0	0	0	0	0	0	0	0	0	0	0	34	27	6	7	13	14	Bacteria;Proteobacteria;Alphaproteobacteria	TGGGGAATATTGGACAATGGGCGCAAGCCTGATCCAGCAATGCCGCGTGAGTGATGAAGGCCTTAGGGTTGTAAAGCTCTTTCACCGGGGAAGATAATGACGGTACCCGGAGAAGAAGCCCCGGCTAACTCCGTGCCAGCAGCCGCGGTAATACGGAGGgggCTAGCGTTGTTCGGAATTACTGGGCGTAAAGCgcgcgTAGGCGGCTTGACAAGTTGGAGGTGAAAGCCCGGAGCTCAACTTCGGAATTGCCTTCAAGACTGTCTCGCTAGAGGCAGGGAGAGGAGAGCGGAATACCCAGTGTAGAGGTGAAATTCGTAGATATTGGGTGGAACACCGGTGGCGAAGGCGGCTctctGGCCCTGATCTGACGCTAAGGCGCGAAAGCGTGGGGAGCAA…
460	0	0	4	12	69	26	0	0	2	29	38	19	0	0	5	11	1	0	0	0	0	8	10	4	22	Bacteria;Verrucomicrobia	TCGAGGATTtttCTCAATGGgggAAACCCTGAAGGAGCGACGCCGCGTGAGGGATGAAGGTCTTCGGATTGTAAACCTCTGTCATCTGGGAACAATGCTGTTCACCTAATACGTGAACAGTTGATAGTACCGGAAGAGGAAGCAGTGGCTAACTCTGTGCCAGCAGCCGCGGTAATACAGAGACTGCAAGCGTTGTTCGGATTCATTGGGCGTAAAGGGTCCGCAGGCGGTCGGTTAAGTCGGATGTGAAATCTCACAGCCTAACTGTGATAGGTCATTCGAAACTAGCCGGCTCGAGGGGTGGAGAGGAGACTGGAATTGCTGGTGTAGCAGTGAAATGCGTAGATATCAGCAAGAACACCGGTGGCGAAGGCGAGTCTCTAGACACTTCCTGACGCT…
461	0	0	0	0	10	3	0	0	0	0	2	3	0	0	0	1	3	0	0	0	0	1	18	39	52	Bacteria;Bacteroidetes	TGAGGAATATTGGTCAATGGGCGCAAGCCTGAACCAGCCATGCCGCGTGCAGGAAGAATGCCCTATGGGTTGTAAACTGCTTTTATACAGGGCGAATTCCACTACGTGTAGTGGGTTGACGGTACTGTATGAATAAGCACCGGCTAACTCCGTGCCAGCAGCCGCGGTAATACGGAGGGTGCAAGCGTTATCCGGATTCATTGGGTTTAAAGGGTGCGTAGGCGGTTttttAAGTCAGTGGTGAAATTAGCAGGCTCAACCTGTTACCTGCCATTGATACTGAAAGACTTGAGTACTATCGACGCGGGAGGAATGCGACAAGTAGCGGTGAAATGCTTAGATATGTCGCAGAACACCGATAGCGAAGGCATCTCGCGAGGTAGTCACTGACGCTGAGGC…
462	0	0	0	0	0	0	0	0	0	0	0	0	0	0	0	0	0	0	0	0	0	20	24	25	52	Bacteria	TAGGGAATTTTGCACAATGGACGCAAGTCTGATGCAGCAACGCTGCGTGAAGGATGAAGGCTTTCGGGTCGTAAACTTCTTTTATAAGGGAATAATTATGAAGGTACCTTATGAATAAGCACCGGCTAACTACGTGCCAGCAGCCGCGGTAATACGTAGGGTGCAAACATTATCCGGATTTACTGGGCGTAAAGAGCTCGTAGGTGGTTTTGTAAGTCAGTCATGAAAGACCCGGGCCCAACCCGGGGAACGTGACTGAAACTGCATTACTTGAGGTGTGCAGGGGAAGATGGAACacacaGTGTAGCAGTGAAATGCGTAGATATTGtgtgGAACGCCAATGGTGAAGACAGTCTTCTGGGCACATTCTGACACTGAGGAGCGAAAGCGTGGGGAGCG…
463	0	0	1	4	41	67	0	0	0	19	29	28	0	0	0	0	48	0	0	1	0	3	6	27	41	Bacteria;Firmicutes	TGAGGAATTTTCCGCAATGGGCGAAAGCCTGACGGAGCGACGCCGTGTGGGTGATGAAGGTCTTCGGATCTTAAAGCCCTGTCAGCGAGAACGATATTGACGGTACTCGCAGAGGAAGCCCCGGCTAACTACGTGCCAGCAGCCGCGGTAATACGTAGGgggCAAACGTTGTCCGGAATCATTGGGCGTAAAGCGCATGTAGGCGGTCTTATAAGTCAGGTGTCAAATCCCCGGGCTCAACCCGGGTACGCACTTGATACTGTACGGACTCGAGAAATATAGAGGAAAGCGGAACTACCGGTGTAGCGGTGAAATGCGTAGATATCGGTAGGAACACCAGTGGCGAAGGCGGCTTTCTGGATATTTTCTGACGCTGAGATGCGAAAGCTAAGGGAGCAA…
464	5	6	1	1	1	2	0	1	0	2	0	0	0	23	1	28	14	0	0	8	16	8	5	6	4	Bacteria;Proteobacteria;Alphaproteobacteria;Rhizobiales	TGGGGAATATTGGACAATGGgggAAACCCTGATCCAGCGATGCCGCGTGAGTGAAGAAGGCCCTAGGGTTGTAAAGCTCTTTCAGTGGGGAAGATAATGACGGTACCCAAAGAAGAAGCACCGGCTAACTCCGTGCCAGCAGCCGCGGTAATACGGAGGGTGCAAGCGTTGTTCGGAATTACTGGGCGTAAAGAGCGCGTAGGCGGTTCTATAAGTCAGACGTGAAAGCCCTGGGCTTAACCCAGGATGTGCGTTTGATACTGTAGAGCTAGAGGACCAGagagGTGAGTGGAATTCCTAGTGTAGAGGTGAAATTCGTAGATATTAGGAGGAACATCAGTGGCGAAGGCGGCTCACTGGCTGGTAACTGACGCTGAGGCGCGAAAGCGTGGGGAGCAA…
465	1	91	7	25	8	31	1	14	5	5	13	5	2	46	19	11	7	0	0	0	0	0	0	0	0	Bacteria;Proteobacteria;Betaproteobacteria;Burkholderiales;Oxalobacteraceae	TGGGGAATTTTGGACAATGGggggAACCCTGATCCAGCAACGCCGCGTGAATGAAGAAGGCCTTAGGGTTGTAAAGTTCTTTTGTCAGGGAAGAAAAGGCTTGTGCTAATATCATAAGCTGCTGACGGTACCTGAAGAATAAGCACCGGCTAACTACGTGCCAGCAGCCGCGGTAATACGTAGGGTGCGAGCGTTAATCGGAATTACTGGGCGTAAAGCGTGCGCAGGCGGATATGTAAGTTAGAAGTGAAATCCCCGGGCTCAACCTGGGAATGGCTTTTAAGACTGCGTATCTAGAGTTTGTCAGAGGggggTGGAATTCCAAGTGTAGCAGTGAAATGCGTAGAGATTTGGAGGAACACCAATGGCGAAGGCAACCcccTGGGATAAAACTGACGC…
466	0	0	0	0	0	0	0	0	0	0	0	0	0	0	0	0	0	0	0	39	114	20	39	16	23	Bacteria;Proteobacteria;Alphaproteobacteria	TGGGGAATCTTGGACAATGGgggAAACCCTGATCCAGCCATGCCGCGTGAGTGATGAAGGCCTTAGGGTTGTAAAACTCTTTCGGCGGGGACGATAATGACGGTACCCGCAGAAGAAGCTCCGGCTAACTTCGTGCCAGCAGCCGCGGTAATACGAAGGgggCTAGCGTTGTTCGGAATTACTGGGCGTAAAGCgcgcgcAGGCGGTCCTTTAAGTCAGGGGTGAAAGCCCAGAGCTCAACTCTGGAACTGCCCTTGAAACTAGAGGACTTGGGTACGGGAGAGGTGAGTGGAATTCCGAGTGTAGAGGTGAAATTCGTAGATATTCGGAAGAACACCAGTGGCGAAGGCGGCTCACTGGCCCGTTACCGACGCTCAGGCGCGACAGCGTGGGGAGCAA…
467	0	0	0	0	2	3	0	0	0	0	1	2	0	0	0	0	6	0	0	0	0	12	30	20	97	Bacteria;Proteobacteria;Deltaproteobacteria	TGGGGAATATTGCGCAATGGgggAAACCCTGACGCAGCAACGCCGCGTGAGTGATGAAGGCCTTCGGGTTGTAAAGCTCTTTCGGCCGGGAAGAAGGGTGTACGTTCTAATAAAGCGTGCATTTGATGGTACCGGAAGAAGAAGCACCGGCTAACTTCGTGCCAGCAGCCGCGGTAATACGAAGGGTGCGAGCGTTGTTCGGAATTATTGGGCGTAAAGGGTTCGTAGGCGGGAATGTAAGTCGAATGTGAAAACCCTGGGCTTAACCTAGGACGTGCATTCGATACTGTATTTCTTGAGTTCTGGAGAGGGTGGTGGAATTGCTGGTGTAGGAGTGACATCCGTAGAGATCAGCAGGAACGCCGGAGGCGAAAGCGACCGCCTGGCCAGACACTGACG…
468	0	0	0	30	46	56	0	0	0	3	14	4	0	0	0	2	6	0	0	0	0	0	6	4	28	Bacteria	TGGGGAATATTGTTCAATGGACGAAAGTCTGAAACAGCAATGCCGCGTGGATGATGAAGGCCTTCGGGTTGTAAAGTCCTTTCGATTGGGAAGAAGAAAATGACGGTACCAAGAGAAGAAGCCACGGCTAATCTCGTGCCAGCAGCCGCGGTAAGACGAGAGTGGCAAGCGTTATCCGGAATTACTGGGCGTAAAGAGCGCGTAGGCGGTTTTGAAAGTCAGGGGTGAAAAGTCTGGGCTTAACCGAGGCCTTGCCTTTGAAACTTCAAGACTAGAGTACAGGATAGGAGGGTAGAACTACCAGTGTAGCGGTGGAATGCGTAGATATTGGTAGGAACGCCGATGACGAAGGTAACTctctGGACTGATACTGACGCTGAGGTGCGAAAGCTAGGGGAG…
469	0	0	0	1	1	0	0	0	0	10	4	12	0	0	0	0	3	0	1	0	2	1	115	47	158	Bacteria;Verrucomicrobia;Subdivision5;Subdivision5_genera_incertae_sedis;Subdivision5_genera_incertae_sedis;Subdivision5_genera_incertae_sedis	TCGAGGATCATTCGCAATGGGCGAAAGCCTGACGATGCGACGCTGCGTGGAGGATGAAGGCCTTCGGGTTGTAAACTCCTGTCATGAGGGGAAAAGGTGCCGGGTGTTAATAGCATCCGGCCTCGATAGTACCTCAAGAGGAAGCCACGGCTAACTCTGTGCCAGCAGCCGCGGTAATACAGAGGTGGCGAGCGTTGTTCGGATTTACTGGGCGTAAAGGGCGCGTAGGCGGTTTGGTATGTCGAGTGTGAAATCTCCAGGCTCAACCTGGAAAGTGCGCTCGAAACTGCTGAACTCGAGCATGGTAGGGGAGAGCGGAATACACGGTGTAGCGGTGAAATGCGTTGATATCGTGTAGAACACCGGTGGCGAAGGCGGCTctctGGAACATTGCTGACG…
470	0	9	0	0	0	0	0	3	0	0	0	0	0	0	0	1	0	3	1	20	31	21	12	0	0	Bacteria;Proteobacteria;Alphaproteobacteria	TGAGGAATATTGGACAATGGGCGAAAGCCTGATCCAGCCATGCCGCGTGAATGATGAAGGCCTTTGGGTTGTAAAATTCTTTTAGTGGGGAAGATAATGACGGTACCCACAGAAaaaGCTCCGGCTAACTCCGTGCCAGCAGCCGCGGTAAGACGGAGGgggCTAGCGTTGTTCGGATTTATTGGGCGTAAAGAGTGCGTAGGTGGTATGGTAAGTTGAAAGTGAAAGATCAGAGCTCAACTCTGAAACTGCTTTCAAAACTGCTGTACTAGAGTTTGATAGGgggTGATGGAATTCTTGGAGTAGAGGTGAAATTtttAAATACCAAGAGGAACACCGATGGCGAAAGCGATCACCTGGGTCAATACTGACACTAATGCACGAAAGCGTAGGGAGCAA…
471	0	0	0	4	15	16	0	0	0	9	27	26	0	0	0	0	13	0	0	0	0	0	1	2	3	Bacteria;Firmicutes	TGAGGAATTTTCCGCAATGGGCGAAAGCCTGACGGAGCGACGCCGTGTGAGTGATGAAGGTTTTCGGATCTTAAAACTCTGTCAGCGAGAACGATATTGACGGTACTCGCAGAGGAAGCCCCGGCTAACTACGTGCCAGCAGCCGCGGTAATACGTAGGgggCAAGCGTTGTCCGGAATTATTGGGCGTAAAGCGCATGTAGGCGGTCTTGTAAGTCAGATGTCAAATCCCCGGGCTCAACCCGGGTTCGCATTTGATACTGCAGGGCTAGAGAAATGTAGAGGAAAGCGGAACTTCCGGTGTAGCGGTGAAATGCGTAGATATCGGAAGGAACACCAGTGGCGAAGGCGGCTTTCTGGACATTTTCTGACGCTGAGATGCGAAAGTTAAGGGAGCAAA…
472	0	0	0	0	1	1	0	0	0	0	5	7	0	0	0	0	4	0	0	0	1	4	16	69	86	Bacteria;Verrucomicrobia;Subdivision5;Subdivision5_genera_incertae_sedis;Subdivision5_genera_incertae_sedis;Subdivision5_genera_incertae_sedis	TCGAGGATCATTCGCAATGGGCGCAAGCCTGACGATGCGACGCTGCGTGGAGGATGAAGGCCTTCGGGTTGTAAACTCCTGTCATTCGGGAACAATAAAACAGCCATTAACACTGGTTGTAATCGATAGTACCGGAAGAGGAAGCCACGGCTAACTCTGTGCCAGCAGCCGCGGTAATACAGAGGTGGCGAGCGTTGTTCGGATTTACTGGGCGTAAAGGGTGCGTAGGTGGTTTCATGTGTCGGGCGTTAAAGCCCACTGCTCAACGGTGGAAGGCCGTCCGAAACTATGAGACTAGAGTGCAGGAGAGGAGAGCGGAATTCTTGGTGTAGCGGTGGAATGCGTTGATATCAAGAAGAACACCAGTGGCGTAGGCGGCTctctGGAATGTTACTGACA…
473	0	0	0	0	0	0	0	0	0	0	0	0	0	0	0	0	0	0	0	27	35	13	11	6	8	Bacteria;Proteobacteria;Betaproteobacteria;Burkholderiales	TGGGGAATTTTGGACAATGGGCGCAAGCCTGATCCAGCCATGCCGCGTgtgtgAAGAAGGCCTTCGGGTTGTAAAGCACTTTCGGACGGAACGAAATCGCAGGGGTTAATATCCTCTGTGGATGACGGTACTGTAAGAAGAAGCACCGGCTAACTACGTGCCAGCAGCCGCGGTAATACGTAGGGTGCGAGCGTTAATCGGAATTACTGGGCGTAAAGCGTGCGCAGGCGGTCTCGCAAGTCGAGTGTGAAATCCCCGAGCTTAACTTGGGAATTGCGCTCGAAACTATGAGGCTAGAGTGTGGCAGAGGGAGGTGGAATTCCACGTGTAGCGGTGAAATGCGTAGATATGTGGAGGAACACCGATGGCGAAGGCAGCCTCCTGGGCTAACACTGACGC…
474	0	0	0	1	0	1	0	0	0	0	3	0	0	0	0	0	8	0	0	0	0	10	27	34	59	Bacteria	TGAGGAATATTGCGCAATGGAGGAAACTCTGACGCAGCGACGCCGCGTGAAGGATGAAGGCCCTCTGGGTTGTAAACTTCTGTAGagagGGAAGAATTTCTCGCTTCGCGAGATTGACGGTACCTCTAAAGTAAGGGTCGGCTAACTACGTGCCAGCAGCCGCGGTAATACGTAGGACCCAAGCGTTGTCCGGATTTACTGGGTGTAAAGGGAGCGCAGGCGGATTTATAAGTCGATGGTGAAATCTTGCGGCTCAACCGCAAAACAGCCGTCGATACTGTTAATCTTGAGTGTGGAAGagagTGGCGGAATTCATGGTGTAGCAGTGAAATGCGTAGATATCATGAAGAACACCGGTTGCGAAGGCGGCCACTTAGTCCATTACTGACGCTCATGCTC…
475	0	0	65	0	7	0	1	0	58	4	5	1	0	0	0	0	0	0	0	0	0	1	0	23	21	Bacteria;Proteobacteria;Deltaproteobacteria;Myxococcales;Polyangiaceae;Minicystis	TGGGGAATATTGCGCAATGGGCGAAAGCCTGACGCAGCGACGCCGCGTGGGTGATGAAGGCCTTCGGGTTGTAAAGCTCTGTGGGGAGGGACGAATAAACCATGGCTAATATCCATGGCGATGACGGTACCTCTTTAGCAAGCACCGGCTAACTCTGTGCCAGCAGCCGCGGTAAGACAGAGGGTGCGAACGTTGTTCGGAATTACTGGGCGTAAAGCGCGTGTAGGTGGCATTGCAAGTCGGATGTGAAAGCCCGGGGCTCAACCCCGGAAGTGCATTCGATACTGCAAAGCTAGAGTCTCGGAGAGGATGGTGGAACTCTCGGTGTAGAGGTGAAATTCGTAGATATCGAGAAGAACACCGGCGGCGAAGGCGGCCATCTGGACGATGACTGACACT…
476	0	0	0	0	10	18	0	0	0	15	39	38	0	0	0	0	0	0	0	0	0	3	3	0	0	Bacteria;Firmicutes;Clostridia;Clostridiales;Ruminococcaceae;Pseudobacteroides	TGGGGAATATTGCGCAATGGgggAAACCCTGACGCAGCAACGCCGCGTGAAGGATGAAGGTTTTCGGATCGTAAACTTCTTTGATTGGGGACGAATAATGACGGTACCCAAaaaaCAAGCCACGGCTAACTACGTGCCAGCAGCCGCGGTAATACGTAGGTGGCAAGCGTTGTCCGGATTTACTGGGTGTAAAGGGCGTGTAGGCGGGAAGGTAAGTCAGATGTGAAATTCCAGGGCTCAACTCTGGCGCTGCATCTGAAACTATCTTTCTTGAGTGATGGAGAGGAAAGTGGAATTCCTAGTGTAGCGGTGAAATGCGTAGATATTAGGAGGAACACCAGTGGCGAAGGCGACTTTCTGGACATTAACTGACGCTGAGGCGCGAAAGCGTGGGGAGCA…
477	0	0	0	0	0	0	0	0	0	0	0	0	0	0	0	0	0	0	0	10	20	21	34	13	11	Bacteria;Planctomycetes;Phycisphaerae;Phycisphaerales;Phycisphaeraceae;Phycisphaera	TAACGAATCTTCCGCAATGCGCGAAAGCGTGACGGGGTAATGCCGCGTGCAGGATGAAGCCCTTCGGGGTGTAAACTGCTGTCAGGGGCTAGGAATTTCATGACCAGCCCCAAAGGAAGAGCCGGCTAACTCTGTGCCAGCAGCCGCGGTAATACAGAGGGCTCGAGCGTTAATCGGAATCACTGGGCTTAAAGCGTGCGTAGGCGGATCTTCAGGCTTGTTGTGAAATCCCACGGCTCAACCGTGGAATTGCGATGAGAACCGGAGATCTTGAGTCAGGTAGAGGCGGGTGGAACGATAGGTGGAGCGGTGAAATGCGTAGATATCTATCGGAACGCCAAAGGAGAAGTCAGCCCGCTGGGCCTGTTCTGACGCTGAGGCACGAAAGCGTGGGTAGCA…
478	1218	807	208	29	30	24	224	50	11	55	16	37	1431	144	42	129	31	393	509	335	286	204	73	78	157	Bacteria;Actinobacteria;Actinobacteria;Actinomycetales	TGGGGAATATTGGGCAATGGAGGAAACTCTGACCCAGCGACGCCGCGTGCGGGATGAAGGCCTTCGGGTTGTAAACCTCTTTCAGCAGGGAATAAGCGCAAGTGAAGGTACCTGCAGAAGAAGCACCGGCTAACTATGTGCCAGCAGCCGCGGTAATACATAGGGTGCAAGCGTTGTCCGGAATTATTGGGCGTAAAGAGCTCGTAGGTGGTTTGTTACGTCGGTTGTGAAATTCAGGGGCTCAACCCCTGACTTGCAGCCGATACGGGCAAGCTAGAGTTTGGTAGGGGAGACTGGAATTCCTGGTGTAGCGGTGGAATGCGCAGATATCAGGAGGAACACCGATGGCGAAGGCAGGTCTCTGGGCCAATACTGACACTGAGGAGCGAAAGCGTGGGG…
479	0	0	0	3	30	10	0	0	0	2	23	35	0	0	0	0	36	0	0	0	0	3	37	10	45	Bacteria;Lentisphaerae;Oligosphaeria;Oligosphaerales;Oligosphaeraceae;Oligosphaera	TCGAGAATCTTCCGCAATGGGCGAAAGCCTGACGGAGCAATGCCGCGTGAGGGATGAAGGTCTTCGGATTGTAAACCTCTGTCACCGGGGATGAATAAATGACAGTACCCGGGGAGGAAGCCACGGCTAACTACGTGCCAGCAGCCGCGGTAATACGTAGGTGGCGAGCGTTGTTCGGATTTACTGGGCGTAAAGGGTCCGCAGGgggCTTTTCAAGTCTGATGTGAAATACCGAAGCTTAACTTCGGAATTGCATTGGAAACTGCTAAGCTAGAGCATCGGAGAGGAGAGTGGAATTCCAGGTGTAGCGGTGGAATGCGTAGATATCTGGAAGAACACCTAAGGCGAAGGCAGCTctctGGACGATTGCTGACCCTCAGGGACGAAAGTATGGGGAGC…
480	0	0	0	0	8	2	0	0	0	27	14	25	0	0	0	0	4	0	0	1	0	0	0	9	6	Bacteria	TTTGGAATTTTGGACAATGGGCGAAAGCCTGATCCAGCGACGCCGCGTGGTGGATGAAGGTCTTCGGATCGTAAACACCTTTTGGCAGGGAACAATTTTGAGTGTACCTGCAGAATAAGAGGTTGCTAACTCTGTGCCAGCAGCAGCGGTAATACAGAGACCTCAAGCGTTATCCGGAATCATTGGGCGTAAAGCGTACCGACAGGTGGTTTTACAAGTCAGAAGTGAAATCTTCAAGCTCAACTTGGAGACTGTCTTTTGAAACTGTACAACTAGAGGGACAAAGAGGAAGCTGGAACGAACGGTGTAGTAGTGAAATGCGTTGATATCGTTCGGAACACCGATAGCGAAGGCAGGCTTCTGGGTGTCACCTGACACTGCTAGGACGAAAGCGTGGGG…
481	0	0	0	0	4	10	0	0	0	3	35	37	0	0	0	0	115	0	0	0	0	4	10	11	8	Bacteria;Proteobacteria;Deltaproteobacteria;Desulfuromonadales;Geobacteraceae;Geobacter	TGGGGAATTTTGCGCAATGGgggAAACCCTGACGCAGCAACGCCGCGTGAGTGATGAAGGCTTTCGGGTCGTAAAGCTCTGTCTAGAGGGAAGAAATGATATTGGGTTAATACCCTGCTATCTTGACGGTACCTCTGAAGGAAGCACCGGCTAACTCCGTGCCAGCAGCCGCGGTAATACGGAGGGTGCAAGCGTTGTTCGGATTTATTGGGCGTAAAGCGCGTGTAGGCGGTTTGTTAAGTCTGATGTGAAAGCCCTGGGCTCAACCTGGGAAGTGCATTGGAAACTGGCAGACTTGAATACGGGAGAGGGTAGTGGAATTCCTAGTGTAGGAGTGAAATCCGTAGATATTAGGAGGAACACCGGTGGCGAAGGCGGCTACCTGGACCGATATTGACG…
482	0	0	0	3	11	12	0	0	1	14	22	48	0	0	0	0	11	0	0	0	0	1	1	1	3	Bacteria	CCGAAAATATTGGACAATGGGCGAAAGCCTGATCCAGCGACATTGCGTGAAGGATGAAGATCTTCGGATCGTAAACTTCTTTTATGGGGAAAGAAATTATTGACGGTACTCCATGAATAAGCGGgggCTAATTCTGTGCCAGCAGCAGCGGTAATACAGAACCCGCAAGCGTTATCCGGATTTATTGGGCGTAAAGTGTTCGTAGGCGGTATGGAAAGTCTGGTTTTAAaaaCCTCGGGCTCAACCCGGggggTGAATTGGAAACTTCCAAACTAGAAGATGTTAGGGGCTATTAGAACGTATGGTGTAGGGGTGAAATCCGTTGATATCATGCGGAATACCAAAAGCGAAGGCAAATAGCTGGGACATTCTTGACGCTGAGGAACGAAAGCGTGGGGA…
483	14	1	0	0	0	0	34	1	0	2	4	6	73	28	6	1	1	3	0	0	0	0	0	0	2	Bacteria;Proteobacteria;Betaproteobacteria;Burkholderiales;Burkholderiales_incertae_sedis	TGGGGAATTTTGGACAATGGGCGAAAGCCTGATCCAGCCATGCCGCGTGCGGGAAGAAGGCCTTCGGGTTGTAAACCGCTTTTGTCAGGGAAGAAACGCTCCGGGATAATACCCTGGGGTAATGACGGTACCTGAAGAATAAGCACCGGCTAACTACGTGCCAGCAGCCGCGGTAATACGTAGGGTGCAAGCGTTAATCGGAATTACTGGGCGTAAAGCGTGCGCAGGCGGTCTTGCAAGACAGATGTGAAATCCCCGGGCTTAACCTGGGAACTGCATTTGTGACTGCAAGGCTGGAGTACGGCAGAGGgggATGGAATTCCGCGTGTAGCAGTGAAATGCGTAGATATGCGGAGGAACACCGATGGCGAAGGCAATCCCCTGGGCCTGTACTGACGC…
484	2	6	0	11	24	18	1	4	0	4	20	6	0	0	0	0	10	0	0	2	1	4	31	17	33	Bacteria;Verrucomicrobia;Opitutae;Opitutales;Opitutaceae;Opitutus	TTTCGAATCATTCACAATGGGCGAAAGCCTGATGGTGCGACGCCGCGTGAGGGATGAAGGTCTTCGGATTGTAAACCTCTGTCACCGGGGAAGAAACGTTTTGAGTTAATAGCTCAAAGCCTGACTTAACCCGGAGAGGAAGCAGTGGCTAACTCTGTGCCAGCAGCCGCGGTAATACAGAGACTGCAAGCGTTATTCGGATTCACTGGGCGTAAAGGGTGCGCAGGCGGCCGTgtgtgtgAGGTGTGAAAGCCCGGGGCTTAACCCCGGAATAGCACCTCAAACTACATGGCTAGAGCATTGGAGAGGGTAGCAGAATTCACGGTGTAGCAGTGAAATGCGTAGATATCGTGAGGAATACCAGAGGCGAAGGCGGCTACCTGGACAATTGCTGACGCT…
485	0	0	0	5	3	7	0	0	0	77	43	16	0	0	0	0	1	0	0	0	0	0	0	0	0	Bacteria	TAGGGAATTTTCGGCAATGGGCGAAAGCCTGACCGAGCAACGCCGCGTGAGTGATGAAGGCCTTCGGGTTGTAAAGCTCTGTTGTAAGGGAAGAACTGTCAGTATAGGAAATGATACTGAAATGACGGTACCTTACCAGAAAGCCACGGCTAACTACGTGCCAGCAGCCGCGGTAATACGTAGGTGGCAAGCGTTATCCGGAATTATTGGGCGTAAAGGGTGCGTAGATGGTTTATTAAGTCTAATGTGAAAGTTCGGGGCTCAACTCCGGATTGCATTAGAAACTGATAGACTAGAGTACAGGAGGgggCAATGGAATTCCATGTGTAGCGGTAAAATGCGTAGATatatGGAGGAACACCAGTGGCGAAGGCGGTTGCCTGGCCTGAAACTGACGTT…
486	0	0	0	0	14	4	0	0	0	10	24	24	0	0	0	1	1	0	0	0	0	1	0	2	9	Bacteria;Verrucomicrobia;Subdivision3;Subdivision3_genera_incertae_sedis;Subdivision3_genera_incertae_sedis;Subdivision3_genera_incertae_sedis	TCGAGAATTtttCTCAATGGGCGAAAGCCTGAAGGAGCGACGCCGCGTGGgggATGAAGGGCTTCGGCTCGTAAACCCCTGTCATTTGCGAACAAACCTTTGCATTGAACAGGTGCAAAGCTGATAGTAGTGAAAGAGGAAGGGACGGCTAACTCTGTGCCAGCAGCCGCGGTAATACAGAGGTCCCAAGCGTTGTTCGGATTCACTGGGCGTAAAGGGTGCGTAGGTGGCGAGATAAGTTTGATGTGAAATCTCCGGGCTTAACCTGGAAAATGCATTAAaaaCTGTTTTGCTAGAGGTTTGGAGGggggACTGGAATTCTCGGTGTAGCAGTGAAATGCGTAGATATCGAGAGGAACACCAGTGGCGAAAGCGAGTCCCTGGACAACACCTGACACT…
487	0	0	0	23	43	39	0	0	0	2	9	9	0	1	1	6	12	0	0	0	0	2	14	17	19	Bacteria;Bacteroidetes	TAGGGAATATTGGGCAATGGAGGCAACTCTGACCCAGCCATGCCGCGTGAAGGATGACGGCCCTATGGGTTGTAAACTTCTTTTGTACGGGAAaaaaCCCAGATACGTGTATCTGGTTGATGGTACCGTAAGAATAAGGATCGGCTAACTCCGTGCCAGCAGCCGCGGTAATACGGAGGATCCAAGCGTTATCCGGATTTATTGGGTTTAAAGGGTGCGCAGGCGGGATAATAAGTCAGTGGTGAAAGCCCTCAGCTTAACTGAGGAACTGCCATTGATACTGTTGTTCTTGAGAGTAATTGATGTAGGCGGAATGTGTCATGTAGCGGTGAAATGCTTAGATATGACACAGAACACCGATTGCGAAGGCAGCTTACAAAATTATTTCTGACGCTCATG…
488	0	0	0	2	16	8	0	0	0	2	16	43	0	0	0	1	3	0	0	0	0	0	0	0	0	Bacteria;Bacteroidetes	TTGGGGATTTTGCACAATGGACGAAAGTCTGATGCAGCGACACCGCGTGAAGGAAGACAGCTCTCGGGTTGTAAACTTCTTTTGTATAGGAATAAACTTGAAGGTACTATACGAATAAGGACCGGCTAACTACGTGCCAGCAGCCGCGGTAATACGTAGGGTCCAAACATTATCCGGATTTATTGGGCGTAAAGAGTGCGTAGGTGGCTTCTTAAGATTTAGCTCAAAGCTCCCGGCTCAACCGGGAAAAGGGTTAAATTACTGGGAAGCTAGAGGCGTTCAGGGGCAGATGGAACTTATAGTGTAGCAGTGAAATGCGTTGATATTATAAGGAACACCGATGGCGAAGGCAGTCTGCTGGGAACGATCTGACACTGAGGCACGAAAGCGTGGGGAGCG…
489	0	0	0	0	0	0	0	4	0	0	1	0	0	0	0	0	1	0	0	29	46	30	40	44	26	Bacteria;Proteobacteria;Alphaproteobacteria;Rhodospirillales;Rhodospirillaceae;Niveispirillum	TGGGGAATATTGGACAATGGgggAAACCCTGATCCAGCCATGCCGCGTgtgtgATGAAGGCCTTCGGGTTGTAAAGCACTTTCGCACGTGACGATGATGACGGTAACGTGAGAAGAAGCCCCGGCTAACTTCGTGCCAGCAGCCGCGGTAATACGAAGGgggCAAGCGTTGTTCGGAATTACTGGGCGTAAAGGGTGCGTAGGCGGTGCGTTAAGTTAGATGTGAAAGCCCTGGGCTCAACCCGGGAATTGCATTTGATACTGGCgcgcTCGAATCCAGGAGAGGTTGGTGGAATTCCCAGTGTAGAGGTGAAATTCGTAGAGATTGGGAAGAACACCGGTGGCGAAGGCGGCCAACTGGACTGGTATTGACGCTGAGGCACGAAAGCGTGGGGAGCAA…
490	0	0	0	0	0	0	218	7	2	1	5	7	0	0	1	0	0	0	0	0	0	0	0	0	0	Bacteria;Proteobacteria;Gammaproteobacteria;Legionellales;Legionellaceae;Legionella	TGGGGAATATTGGACAATGGgggCAACCCTGATCCAGCAATGCCGCGTgtgtgAAGAAGGCCTGAGGGTTGTAAAGCACTTTCAGTGGGGAGGAGAATTAGTAGGTTAAGAGCTGATTAATTGGACGTTACCCACAGAAGAAGCACCGGCTAACTCCGTGCCAGCAGCCGCGGTAATACGGAGGGTGCAAGCGTTAATCGGAATTACTGGGCGTAAAGGGTGCGTAGGTGGTTAATTAAGTTAGATGTAAaaaCCCTGGGCTTAACCTGGGACTGAGATTTAATACTGGTTAACTTGAGTATGGGAGAGGGTAGTGGAATTTCCGGTGTAGCGGTGAAATGCGTAGAGATCGGAAGGAACACCAGTGGCGAAGGCGGCTACCTGGCCTAATACTGACAC…
491	2	0	2	1	0	1	1	0	0	0	0	0	0	0	0	0	0	1	3	16	62	4	2	1	1	Bacteria;Proteobacteria;Alphaproteobacteria	TGGGGAATATTGGACAATGGGCGAAAGCCTGATCCAGCAATGCCGCGTGAGTGATGAAGGCCTATTAGGTTGTAAAGCTCTTTGAGCAGGGAAGATAATGACGGTACCTGCAGAACAAGCCCCGGCTAACTACGTGCCAGCAGCCGCGGTAATACGTAGGgggCTAGCGTTGTTCGGATTTACTGGGCGTAAAGAGCGCGTAGGTGGTCATACAAGTTAGGAGTGAAATCCCGGAGCTTAACTTCGGAACTGCTCTTAAAACTGTATGGCTTGAGTGTGGTAGGgggTAATAGAATTCCTAGTGTAGAGGTGAAATTCTTAGATATTAGGAGGAATACCGATGGCGAAGGCGATTACCTGGGCCACTACTGACACTGAGGCGCGAAAGCGTGGGGAGCA…
492	0	0	0	0	0	0	0	0	0	0	0	0	0	0	0	0	0	0	0	26	43	9	10	10	8	Bacteria;Chloroflexi	TGAGGAATATTCGTCAATGGgggAAACCCTGAACGAGCAACGCCGCGTGGAGGATGAAGGCCTTCGGGTCGTAAACTTCTTTTAGGGGAGACGAGAAAGGACGGTATCCCCGGAATCAGTCACGGCTAACTACGTGCCAGCAGCCGCGGTAATACGTAGGTGACGAGCGTTATCCGGATTTACTGGGCGTAAAGCGCTTGTAGGTGGTTTTGTAAGTTGGGCGTGAAATCGCCGGGCTCAACCCGGCGAGGCCGTTCAATACTGCAAGACTAGAGGATGTCAGAGGAAGGTGGAATTCCTGGTGTAGTAGTGAAATGCGTAGATATCAGGAGGAACACCCGTGGCGAAGGCGACCTTCTGGGACGTACCTGACACTGAGAAGCGAAAGCTAGGGGAGCA…
493	0	0	0	0	0	0	0	0	0	0	0	0	0	0	0	0	0	0	0	17	27	16	20	13	2	Bacteria;Actinobacteria;Actinobacteria;Gaiellales;Gaiellaceae;Gaiella	TGGGGAATCTTGCACAATGGGCGAAAGCCTGATGCAGCGACGCCGCGTGAGGGAAGAAGGCTTTCGGGTTGTAAACCTCTTTCAGGggggACGAAGCTCCTCGGGTTAATAGCCCAGAGGGTGACGGTACTCTCAGAAGAAGCCCCGGCTAACTACGTGCCAGCAGCCGCGGTAATACGTAGGgggCAAGCGTTGTCCGGATTTATTGGGCGTAAAGAGCGTGTAGGCGGCCATTTAGGTCCGTTGTGAAAACTCGAGGCTCAACCTCGAGACGCCGGCGGAAACCGAGTGGCTAGAGTCCGGAAGAGGAGAGTGGAATTCCTGGTGTAGCGGTGAAATGCGCAGATATCAGGAGGAACACCCGTGGCTAAGGCGGCTctctAGTACGGTACTGACGCT…
494	1	68	0	8	1	6	1	0	24	7	19	9	0	13	9	2	3	0	1	0	0	2	2	13	19	Bacteria;Bacteroidetes;Sphingobacteriia;Sphingobacteriales;Chitinophagaceae;Sediminibacterium	TAAGGAATATTGGACAATGGACGCAAGTCTGATCCAGCCATGCCGCGTGAAGGATTAAGGCCCTCTGGGTTGTAAACTTCTTTTATAGGGGACGAAaaaGGGGCTTTCTAGCTCAACTGACGGTACCCTATGAATAAGCACCGGCTAACTCCGTGCCAGCAGCCGCGGTAATACGGAGGGTGCAAGCGTTATCCGGATTCACTGGGTTTAAAGGGTGCGTAGGCGGGCATTTAAGTCAGTGGTGAAATCTTGGGGCTCAACCCCGAAACTGCCATTGATACTATTTGTCTTGAATACTGTGGAGGTTAGCGGAATATGTCATGTAGCGGTGAAATGCTTAGATATGACATAGAACACCGATTGCGAAGGCAGCTGGCTACACAAATATTGACGCTGAGG…
495	0	0	23	0	12	0	0	0	6	17	62	15	0	0	1	0	0	0	0	0	0	0	0	0	0	Bacteria;Proteobacteria;Gammaproteobacteria	TGGGGAATATTGGACAATGGGCGAAAGCCTGATCCAGCAATGCCGCGTgtgtgAAGAAGGCTTTCGGGTTGTAAAGCACTTTCGGTGGGGAGGAGGTTAACTCTATTTAATAGATGGAGTTGATGACGTTACCCACAGAAGAAGCACCGGCTAACTCTGTGCCAGCAGCCGCGGTAATACAGAGGGTGCAAGCGTTAATCGGAATTACTGGGCGTAAAGGGTGAGTAGGTGGTAATTTAAGTTATGtgtgAAATTTCTGAGCTTAACTTGGAAACTGCACATAATACTGGGTTACTAGAGTACTGTAGAGGGTGGTGGAATTTCCGGTGTAGCGGTAAAATGCGTAGATATCGGAAGGAACACCAGTGGCGAAGGCGACCACCTGGACAGATACTGACA…
496	0	1	0	8	25	6	0	3	2	26	20	43	1	1	3	3	30	1	0	1	0	18	21	9	21	Bacteria	TGAGGAATTTTCCACAATGGGCGAAAGCCTGATGGAGCGACGCCGCGTGAAGGATGAAGCTTTTCGGAGTGTAAACTTCTTTTATGTGGGAAGATTATGACGGTACCACATGAATAAGGACCGGCTAACTACGTGCCAGCAGCCGCGGTAATACGTAGGGTCCGAGCGTTATCCGGAATTACTGGGCGTAAAGAGTTCGTAGGCGGGTTtttAAGTTAGGTGTTAAATATGCAGGCTCAACTTGCATGCTGCATCTAATACTGGAAGCCTTGAGAGTGGAAGAGGTAAGCGGAATTTCCGGTGGAGCGGTAAAATGCGTAGATATCGGAAAGAACACCAATGGCGAAGGCAGCTTACTGGGCCATTTCTGACGCTGAGGAACGAAAGCGTGGGGAGCGA…
497	20	4	1	1	0	2	15	21	0	1	0	1	1	3	0	1	1	27	0	8	8	4	17	0	0	Bacteria;Actinobacteria;Actinobacteria;Actinomycetales	TGGGGAATATTGCGCAATGGGCGAAAGCCTGACGCAGCGACGCCGCGTGAGGGACGAAGGCCTTCGGGTTGTAAACCTCTTTCAGCAGGGAAGAAGCGAAAGTGACGGTACCTGCAGAAGAAGCACCGGCTAACTACGTGCCAGCAGCCGCGGTAATACGTAGGGTGCAAGCGTTGTCCGGATTTATTGGGCGTAAAGAGCTCGTAGGCGGTTTGTTACGTCGGATGTGAAAACCCGGGGCTCAACCCCGGGCCTGCATTCGATACGGGCAGACTTGAGTGTGGTAGGGGAGACTGGAATTCCTGGTGTAGCGGTGAAATGCGCAGATATCAGGAGGAACACCGATGGCGAAGGCAGGTCTCTGGGCCACTACTGACGCTGAGGAGCGAAAGCGTGGGG…
498	0	0	2	10	38	27	0	0	0	10	20	10	0	0	0	0	5	0	0	0	0	3	10	1	14	Bacteria;Lentisphaerae;Lentisphaeria;Victivallales;Victivallaceae;Victivallis	TCGAGAATCTTGGGCAATGCGCGAAAGCGTGACCCAGCAATGCCGCGTGCAGGATGAAGGCCTTCGGGTTGTAAACTGCTGTCACCCGGGACGAAGAATTGACGGTACCGGGAGAGGAAGCCACGGCTAACTACGTGCCAGCAGCCGCGGTAATACGTAGGTGGCGAGCGTTGTTCGGATTTATTGGGCGTAAAGGGTCTGTAGGgggTTTGCTAAGTCTGATGTGAAATCCCGTGGCTCAACCACGGAACTGCATTGGAGACTGGCGGACTAGAGTTCTGGAGAGGTAAGCGGAATTCCAGGTGTAGCGGTGGAATGCGTAGATATCTGGAAGAACACCGATAGCGAAGGCAGCTTACTGGACAGCGACTGACCCTGAAAGACGAAAGCGTGGGGAGC…
499	1	0	0	1	5	0	0	1	0	2	1	3	0	0	0	3	7	0	0	0	1	13	7	17	61	Bacteria	TAGGGAATAGTCGGCAATGGACGAAAGTCTGACCGcgcgACGCCGCGTGAAGGAAGAAGGCCTTCGGGTTGTAAACTTCTTTTATGAGGGAAGATTATGACGGTACCTCATGAATAAGGGGCTGCTAACTACGTGCCAGCAGCAGCGGTAATACGTAGGCCCCGAGCGTTATCCGGAATTATTGGGCGTAAAGTGCGCGTAGGTGTTTTAGTAAGTCAGTCATTAAATCTTACGGCTTAACCGTGAGCTCGTGATTGATACTATTAGAATTGAGTTATGCAGGGGCAAGCAGAATTCTTGGAGTAGAGGTGAAATTCGTTGATACCAAGAGGAATACCAATGGCGAAGGCAGCTTGCTGGGCAATAACTGACACTGAGGCGCGAAAGCGTGGGGAGCAA…
500	5	2	1	8	3	16	34	4	1	7	17	10	2	3	3	0	13	0	0	15	9	10	17	9	5	Bacteria;Proteobacteria;Alphaproteobacteria;Rhodospirillales;Reyranella;Reyranella	TGGGGAATATTGGACAATGGgggCAACCCTGATCCAGCCATGCCGCGTGAGTGATGAAGGCCTTCGGGTTGTAAAGCTCTTTTGGCGGGGACGATGATGACGGTACCCGCAGAATAAGCCCCGGCTAACTTCGTGCCAGCAGCCGCGGTAAGACGAAGGgggCTAGCGTTGTTCGGAATTACTGGGCGTAAAGCGCGTGTAGGCGGTTTGCCAAGTTGGGTGTGAAAGCCTTGAGCTCAACTCAAGAAATGCACTCAGTACTGGCAGACTAGAGGACCGGAGAGGATAGTGGAATTCCCAGTGTAGTGGTGAAATACGTAGAGATTGGGAAGAACACCAGTGGCGAAGGCGGCTATCTGGACGGTTTCTGACGCTAAGACGCGAAAGCGTGGGGAGCAA…
501	0	0	0	0	0	0	0	0	0	0	0	0	0	0	0	0	0	0	10	25	42	2	5	2	1	Bacteria	TAAGGAATCTTCCACAATGGACGAAAGTCTGATGGAGCAACACCGCGTGCAGGATGAAGGCTTTCGGGTCGTAAACTGCTTTTATAGAGGAAGATTATGACGGTACTCTATGAATAAGGACCGGCTAACTACGTGCCAGCAGCCGCGGTAATACGTAGGGTCCAAGCGTTATCCGGAATCACTGGGCGTAAAGCGTGCGTAGGTGGTCTGTTAAGTGAGATATTAAAGCGTGTGGCTCAACCATATCGTTGTGTCTCATACTGGCAGACTAGAGGACGGCAGAGGCAAGTGGAATTACTAGTGTAGCAGTGAAATGCGTAGATATTAGTAGGAACACCAATGGCGAAGGCAGCTTGCTGGGCCGCCCCTGACACTGAGGTACGAAAGCGTGGGGAGCGA…
502	29	20	2	4	3	1	6	2	0	0	2	0	0	9	0	1	0	13	10	28	22	2	5	1	8	Bacteria;Proteobacteria;Alphaproteobacteria;Rhodospirillales	TGGGGAATATTGGACAATGGGCGAAAGCCTGATCCAGCAATGCCGCGTGAGTGATGAAGGCCTTAGGGTTGTAAAGCTCTTTCACCGGGGAAGACGATGACGGTACCCGGAGAAGAAGCCCCGGCTAACTTCGTGCCAGCAGCCGCGGTAATACGAAGGgggCTAGCGTTGTTCGGAATTACTGGGCGTAAAGCgcgcgTAGGCGGTCTGCCAAGTCGGgggTGAAAGCCCGGGGCTCAACCCCGGAACTGCCTCCGAGACTGGCAAGCTAGAGTATGGAAGAGGGTCGTGGAATTCCCAGTGTAGAGGTGAAATTCGTAGATATTGGGAAGAACACCGGTGGCGAAGGCGGCGACCTGGTCCATAACTGACGCTGAGGCGCGACAGCGTGGGGAGCAA…
503	0	0	0	0	14	0	0	0	0	2	24	37	0	0	0	0	0	0	0	0	0	0	0	2	10	Bacteria;Chloroflexi;Anaerolineae;Anaerolineales;Anaerolineaceae	TAGGGAATATTGCACAATGGGCGAAAGCCTGATGCAGCAACGCCGCGTGCGCGATGAAGGCCTTCGGGTCGTAAAGCGCTTtttGGGGAGATGAGGAAGGACAGTATCCCCAGAATAAGGCTCGGCTAACTACGTGCCAGCAGCCGCGGTAAAACGTAGGAGCCAAGCGTTATCCGAATTCACTGGGCGTAAAGCGCGTGCAGGCGGTACGATAAGTTGGATGTGAAATCTCCTGGCTCAACTGGGAGAGGACGTTCAATACTGTCGAACTAGAGGACAGCAGAGGGAGGTGGAATTCCCGGTGTAGTGGTGAAATGCGTAGATATCGGGAGGAACACCAGTGGCGAAAGCGGCCTCCTGGGCTGTGCCTGACGCTCAGACGCGAAAGCTAGGGGAGCA…
504	0	0	0	0	0	0	0	0	0	0	0	0	0	0	0	0	0	0	0	0	0	1	1	57	50	Bacteria;Bacteroidetes	TAAGGAATATTGGTCAATGGGCGCAAGCCTGAACCAGCTATGCCGCGTGAAGGATGAAGGCCCTATGGGTCGTAAACTTCTTTTGTACGGGAAGAAATCCTTTTATGTATAAAAGGTTGACGGTACTGTAAGAATAAGGATCGGCTAACTCCGTGCCAGCAGCCGCGGTAATACGGAGGATCCAAGCGTTATCCGGATTTATTGGGTTTAAAGGGTGCGTAGGCGGACTTGTAAGTCAGTGGTGAAAGCCTGCAGCTTAACTGCAGAACTGCCATTGATACTGTGAGTCTTGAGTATAGTTGAGGTGGGCGGAATGTGTCATGTAGCGGTGAAATGCTTAGATATGACACAGAACACCAATTGCGAAGGCAGCTCACTAAGCTATAACTGACGCTGAGG…
505	4	1	2	20	44	29	0	0	0	26	9	10	0	0	1	0	16	0	0	0	0	0	0	0	0	Bacteria;Parcubacteria;Parcubacteria_genera_incertae_sedis;Parcubacteria_genera_incertae_sedis;Parcubacteria_genera_incertae_sedis;Parcubacteria_genera_incertae_sedis	TCGAGAATCTTCCGCAATGGGCGAAAGCCTGACGGAGCGACGCCGCGTGATGGATGAAGTCCCTCGGGACGTAAACATCTTTTATGGGTGAAGAATTTATTGACATTAGCCCATGAATAAGAGGTTGCTAAACTCGTGCCAGCAGCAGCGGTAATACGAGTGCCTCAAGCGTTATCCGGAATTATTGGGTGTAAAGGGTgtgtAGGCGGCGCTATTAGTCtctcGTTAAATCTGGCAGCTTAACTGTCAAACTGCGAGGGAAACGGTAGTGCTCGAGGGTGTGAGGGGTGAACAGAACTCTAGGTGTAGGGGTGAAATCCGTTGATATCTAGGGGAATACCAAAAGCGAAGGCAGTTCACTGGCACATTTCTGACGCTGAAACACGAAAGCGTGGGTAG…
506	99	0	4	0	3	0	128	3	0	1	0	3	21	0	0	1	0	1	1	0	0	0	0	16	1	Bacteria;Bacteroidetes;Sphingobacteriia;Sphingobacteriales;Saprospiraceae;Haliscomenobacter	TAAGGAATATTGGGCAATGGAGGCAACTCTGACCCAGCCATCCCGCGTGAAGGATGACGGCCCTATGGGTTGTAAACTTCTTTTGTTTGGGAAGAAATCAGGACATTCATGTGCTGTTGACGGTACCTTACGAATAAGCACCGGCTAACTCCGTGCCAGCAGCCGCGGTAATACGGAGGGTGCAAGCGTTATCCGGAATCACTGGGTTTAAAGGGTGCGTAGGCGGCTAAATAAGTCAGAGGTGAAAGCTGGCAGCTCAACTGTCAAACTGCCTTTGATACTGTTTGGCTTGAATCAGGTTAAGGTAGGCAGAATGTGGCATGTAGCGGTGAAATGCATAGATATGCCATAGAATACCAATTGCGAAGGCAGCTTGCTGGGCCTGAATTGACGCTGAGG…
507	0	0	0	0	10	1	0	0	0	1	9	9	0	0	0	0	11	0	0	1	0	1	10	26	143	Bacteria;Bacteroidetes;Bacteroidia;Bacteroidales;Marinilabiliaceae	TGAGGAATATTGGTCAATGGGCGCAAGCCTGAACCAGCCATGTCGCGTGCAGGACGACTGCCCTATGGGTTGTAAACTGCTTTTGTATGGGAAGAAATAGTGGTACGTGTACCACTTTGCCGGTACCATACGAATAAGGATCGGCTAACTCCGTGCCAGCAGCCGCGGTAATACGGAGGATCCAAGCGTTATCCGGATTTATTGGGTTTAAAGGGTGCGTAGGCGGTTTAATAAGTCAGTGGTGAAATCTTGCAGCTTAACTGTAAAATTGCCATTGATACTGCTAGACTTGAGTATAGTTGAGGTGGGCGGAATGTGTTGTGTAGCGGTGAAATGCATAGATATAACACAGAACACCAATTGCGAAGGCAGCTCACTAAGCTATAACTGACGCTGAGG…
508	0	0	0	0	0	0	0	0	0	35	20	27	0	0	0	0	0	0	0	0	0	0	0	3	12	Bacteria;Bacteroidetes	TAGGGAATATTGGTCAATGGGCGCAAGCCTGAACCAGCCATGCCGCGTGAAGGAAGAAAGCCTTATGGGTTGTAAACTTCTTttttACGGGAAGAATCCCTCGGACGTGTCCGAGGTTGACGGTACCGTGCGAATAAGGATCGGCTAACTCCGTGCCAGCAGCCGCGGTAATACGGAGGATCCAAGCGTTATCCGGATTTATTGGGTTTAAAGGGTGCGTAGGCGGATTGATAAGTCAGTGGTGAAATCCTGCAGCTTAACTGCATAATTGCCATTGATACTATCtctctTGAGTACAGTTGGAGTGGGTGGAATTTGTCATGTAGCGGTGAAATGCATAGATATGACAAAGAACACCGATCGCGAAGGCAGCTCACTAAACTGTAACTGACGCTGAGG…
509	1	0	3	0	0	1	19	1	0	0	1	2	1	0	4	1	2	0	0	6	25	21	17	9	1	Bacteria;Actinobacteria;Actinobacteria;Actinomycetales;Acidothermaceae;Acidothermus	TGGGGAATATTGCGCAATGGGCGAAAGCCTGACGCAGCGACGCCGCGTGAGGGACGAAGGCCTTAGGGTTGTAAACCTCTTTCAGCAGGGACGAAGGGAAACTGACGGTACCTGCAGAAGAAGCACCGGCTAACTACGTGCCAGCAGCCGCGGTAATACGTAGGGTGCAAGCGTTGTCCGGATTTATTGGGCGTAAAGAGCTCGTAGGCGGCTTGTCACGTCGGATGTGAAAACCCAGGGCTCAACCCTGGGCCTGCATTCGATACGGGCAGGCTAGAGGATGGTAGGGGAGACTGGAATTCCTGGTGTAGCGGTGAAATGCGCAGATATCAGGAGGAACACCGGTGGCGAAGGCGGGTCTCTGGGCCAATCCTGACGCTGAGGAGCGAAAGCGTGGGG…
510	0	0	0	0	0	0	115	28	1	1	0	0	0	0	0	0	0	0	0	0	0	0	0	0	0	Bacteria;Cyanobacteria/Chloroplast;Chloroplast;Chloroplast;Chloroplast;Streptophyta	TGGGGAATTTTCCGCAATGGGCGAAAGCCTGACGGAGCAATGCCGCGTGGgggAATAAGGCCCACGGGTTGTAAACCCCTTTTCCCAGAGAAGAAGTCATGACGGTATCTGGGGAATAAGCATCGGCTAACTCTGTGCCAGCAGCCGCGGTAAGACAGAGGATGCAAGCGTTATCCGGAATGATTGGGCGTAAAGCGTCTGTAGGTGGCTTCTTAAGTCTGCTGTCAAATCCCAGGGCTTAACCCTGGCCAGGCGGTGGAGACTACGGAGCTTGAGTACGGTAGGGGCAGAGGGAATTTCCGGTGGAGCGGTGAAATGCGTAGAGATCGGAAAGAACACCAAGGGCGAAGGCACTCTGCTGGGCCGAAACTGACACTGAgagaCGAGAGCTAGGGGAGC…
511	0	25	26	0	1	0	2	24	45	4	0	0	0	0	0	0	0	1	2	1	2	1	0	0	0	Bacteria;Cyanobacteria/Chloroplast;Chloroplast;Chloroplast;Chloroplast	TGGGGAATTTTCCGCAATGGGCGTAAGCCTGACGGAGCAATACCGCGTGAGGGATGAAGGCTCGTGGGTCGTAAACCTCTTTTCCCAAGGAAGAAGTTCTGACGGTACTTGGGGAATAAGCATCGGCTAATTCCGTGCCAGCAGCCGCGGTAATACGGGAGATGCGAGCGTTATCCGGAATCACTGGGCGTAAAGCGTCTGTAGGTGGTTTGTTAAGTCTGTTGTTAAaaaCTGAAGCTCAACTTCAGGGGTGCGGCAGAAACTGGCAAACTTGAGTATGGTAGGGGTAGGAGGAATTTCTAGTGTAGCGGTGAAATGCGTAGATATTAGGAAGAACACCATTAGCGAAGGCGTCCTACTGGGCCAAAACTGACACTCAGAGACGAAAGCTAGGGGAGC…
512	0	135	0	0	0	0	40	1	0	3	0	0	0	0	0	0	0	0	0	0	0	0	0	0	0	Bacteria;Verrucomicrobia;Subdivision3;Subdivision3_genera_incertae_sedis;Subdivision3_genera_incertae_sedis;Subdivision3_genera_incertae_sedis	TCGAGAATTtttCACAATGGgggAAACCCTGATGGAGCGACGCCGCGTGGgggATGAATGGCTTCGGCCCGTAAACCCCTGTCATTTGTGAACAAGATGTTtttGTAAACACCAGGAACGTTGATAGTAGCAGAAGAGGAAGGGACGGCTAACTCTGTGCCAGCAGCCGCGGTAATACAGAGGTCCCAAGCGTTGTTCGGATTCACTGGGCGTAAAGGGTGCGTAGGCGGTCAGGTAAGTCCGAAGTGAAAGCTCCATGCTCAACTTGGAAAATGCTTCGGATACTATCTGACTAGagagCCGGAGAGGAGGCTGGAATTCTCGGTGTAGCAGTGAAATGCGTAGATATCGAGAGGAACACCAGTGGCGAAAGCGAGTCTCTGGACGGCATCTGACGCT…
513	0	0	0	0	0	0	0	0	0	3	35	86	0	0	0	0	0	0	0	0	0	0	0	0	1	Bacteria;Verrucomicrobia;Subdivision5;Subdivision5_genera_incertae_sedis;Subdivision5_genera_incertae_sedis;Subdivision5_genera_incertae_sedis	TCGAGGATCATTCGCAATGGgggAAACCCTGACGATGCGACGCTGCGTGGAGGATGACGGCCCTCGGGTTGTAAACTCCTGTCATGAGGGAAGAGGAGAGCGTCACTAACACTGGCGCGATTTGACGGTACCTCAAGAGGAAGCCACGGCTAACTCTGTGCCAGCAGCCGCGGTAATACAGAGGTGGCGAGCGTTGTTCGGATTTACTGGGCGTAAAGGGCGCGTAGGCTGCGATGtgtgtCGGGTGTGAAATCCCAGGGCCCAACCCTGGAAGTGCGCCCGAAACTGCATCGCTCGAGTGCGGGAGGGGAGATCGGAATACATGGTGTAGCGGTGAAATGCGTTGATATCATGTGGAACACCGGTGGCGAAGGCGGATCTCTGGAACGCAACTGACGC…
514	0	0	0	1	0	0	0	0	0	0	0	5	0	0	1	2	13	0	0	0	0	17	27	96	106	Bacteria;SR1;SR1_genera_incertae_sedis;SR1_genera_incertae_sedis;SR1_genera_incertae_sedis;SR1_genera_incertae_sedis	TGGGGAATCTTGCACAATGGACGAAAGTCTGATGCAGCGATTCCGCGTGGAGGATGACGCATCATGGTgtgtAAACTCCTTTTCTGGTGGAAGACGAATGACGGTACACCAGGAATAAGAGACGGCTAACTACGTGCCAGCAGCCGCGGTAATACGTAGGTCTCAAGCGTTATCCGGATTTACTGGGCGTAAAGTGTCCGTAGACTGATatataAGTCCGTTTTCAAATACTCTGACTCAATCAGAGAAAGGGGATGGATACTGTACATCTAGAAGTTATTAGGGGTTAGTGGAATTTCCGGTGGAGCGGTGAAATGCGTTGATATCGGAAAGAACGCCGAAAGCGAAAGCAGCTAACTATAATAAACTTGACGTTGAGGGACGACAGTGTGGGGAGCA…
515	0	0	0	1	27	2	0	0	0	3	40	38	0	0	0	0	12	0	0	0	0	0	2	4	32	Bacteria;Bacteroidetes	TGAGGAATATTGGACAATGGATGGAAATCTGATCCAGCCATGCCGCGTGCAGGAAGACGGCCCTATGGGTTGTAAACTGCTTTTATACGGGAGCAATAAGGACTATGCGTAGTTTGATGAGAGTACCGTATGAATAAGCACCGGCTAACTCCGTGCCAGCAGCCGCGGTAATACGGAGGGTGCAAGCGTTATCCGGATTTATTGGGTTTAAAGGGTGCGTAGGCGGTTTATTAAGTCAGCGGTGAAAGTTTTCAGCTTAACTGGAAaaaTGCCGTTGATACTGATAAGCTGGAATATGGTTGCTGTGGGTGGAATGtgtgGTGTAGCGGTGAAATGCTTAGAGATCAcacaGAATATCGATTGCGAAGGCAGCTCACAAAGCCATTATTGACGCTGATG…
516	0	0	0	0	0	0	141	26	0	0	0	0	0	0	0	0	0	0	0	0	0	0	0	0	0	Bacteria	TGGGGAATCTTGGGCAATGGGCGAAAGCCTGACCCAGCAATATTGCGTGAGTGAGGAAGGGCAGAAAGCTTGTAAAACTCTGTCCACGAGTGGTAGATAATGACCAGACTCGGTAAGGAAGCCCCGGCTAACTACGTGCCAGCAGCAGCGGTAAAACGTGGggggCAAGTGTTATTCGGAATGACTAGGCGTAAAGGGCATGTAGGCCGTGTTATTGGCTGAAAGTGAAAGCCGCCAGCTTCACTGGCGAAATACTTTCAATACCAAAACACTAGAGTAAGATAGAGGAAAGTGGAATTTCGTGTGGAgagaTAAAATTCATAGATATACGAAGGAACACCTAAAGCGAAGGCAACTTTCTGGGTCTTCACTGACGCTGAGGTGCGAAAGCATGGGGAG…
517	0	0	0	0	0	0	0	0	0	0	0	0	0	0	0	0	0	0	0	0	1	5	15	11	99	Bacteria;Thermotogae;Thermotogae;Petrotogales;Petrotogaceae;Defluviitoga	TGGGGAATATTGGGCAATGGGCGAAAGCCTGACCCAGCGACGCCGCGTGTCGGAAGAAGTCCTTCGGGATGTAAACGACTTTTGGTGGAGACGAAAACACAGCTCAGGGAATGGGGCTGCTATGACGGTATCCATGGAATAAGCCCCGGCTAACTACGTGCCAGCAGCCGCGGTAAGACGTAGGgggCGAGCGTTACCCGGAATTACTGGGCGTAAAGGGAGCGTAGGCGGGAAAAGAAGTCCGGTGTGAAAGACCCTGGCTCAACCAGGGAGACGCGCCGGAAACCAAATTTCTTGAGGGTAGCAGAGGAAGAGGGAATTACCGGTGTAGGGGTGAAATCCGTAGAGACCGGTAAGAAGGCCGGTGGCGAAGGCGCTCTTCTGGGCTATCACTGACGC…
518	0	0	0	14	4	2	0	0	0	19	15	8	0	0	0	0	1	0	0	0	0	6	38	33	33	Bacteria	TGAGGAATATTGGTCAATGGgggAAACCCTGAACCAGCGACGCCGCGTGTACGATGAAGGGGCTTTGCCCTGTAAAGTACTGTCGGAGGGGAAGAAAAGCCGGGTTGCCCGGCTGGGACTGTACCCTAAAAGGAAGGATCGGCTAACTACGTGCCAGCAGCCGCGGTAATACGTAGGATCCAAGCGTTGTCCGGAATTACTGGGTGTAAAGGGTGCGCAGGCGGACTTGTGCGTCAGAGGTTAAAGGCCACGGCTCAACCGTGGAAATGCCTTTGATACGGCAAGTCTTGAGTACGAgagagGATGGTGGAATTCTTGGTGTAGCGGTGAAATGCGTAGATATCAAGAGGAACACCAGTGGCGAAGGCGGCCATCTGGCTCGTTACTGACGCTCAGGCA…
519	0	0	0	0	4	13	0	0	0	0	15	59	0	0	0	0	13	0	0	0	0	2	1	1	2	Bacteria;Firmicutes	TGGGGAATTTTCCGCAATGGGCGCAAGCCTGACGGAGCGACGCCGCGTGAGGGATGACGGCCTTCGGGTTGTAAACCTCTTTTGCAAGGGAAaaaCGCTGGCGTGATAACACCACGTCAGTTTGATGGTACTTTGCGAATAAGCCCCGGCTAACTACGTGCCAGCAGCCGCGGTAATACGTAGGgggCGAGCGTTGTCCGGAATTACTGGGCGTAAAGCGCGTGTAGGTGGTTAGATAAGTCTGATGTGAAATACCAGGGCTCAACCTTGGTGCTGCGTTGGAAACTGTCTGACTGGAGTGCGGTAGGGGAGACTGGAATTCCTGGTGTAGCGGTGAAATGCGTAGATATCAGGAAGAACACCTGTGGCGAAGGCGGGTCTCTGGGCCGCAACTGACAC…
520	0	0	0	1	7	0	0	0	0	22	22	26	0	0	0	0	4	0	0	0	0	24	47	102	139	Bacteria;Verrucomicrobia;Subdivision5;Subdivision5_genera_incertae_sedis;Subdivision5_genera_incertae_sedis;Subdivision5_genera_incertae_sedis	TCGAGGATCATTCGCAATGGGCGCAAGCCTGACGATGCGACGCTGCGTGGAGGATGAAGGCCTTCGGGTCGTAAACTCCTGTCATTCGGGAACAATAAAATGCCCATTAATACTGGGTGTAATTGATAGTACCGGAAGAGGAAGCCACGGCTAACTCTGTGCCAGCAGCCGCGGTAATACAGAGGTGGCAAGCGTTGTTCGGATTTACTGGGCGTAAAGGGTGCGTAGGTGGTATTGtgtgtCGGGCGTGAAAGCTCACCGCTCAACGGTGAAAGGCCGTCCGAAACTACAAAACTAGAGTGCAGGAGAGGAGAGCGGAATACTTGGTGTAGCGGTGGAATGCGTTGAGATCAAGTAGAACACCGGTGGCGTAGGCGGCTctctGGAATGTAACTGACA…
521	0	0	2	0	51	3	0	0	0	73	79	52	1	0	0	0	7	0	0	0	0	1	18	30	67	Bacteria;Bacteroidetes	TAAGGAATATTGGGCAATGGACGCAAGTCTGACCCAGCCATGCCGCGTGCAGGATGACGGACCTACGGTTTGTAAACTGCTTTTGTACGGGAAaaaaCCCCAGATTTCGTATCTGGGCTGATGGTACCGTAAGAATAAGGATCGGCTAACTCCGTGCCAGCAGCCGCGGTAATACGGAGGATCCAAGCGTTATCCGGATTCATTGGGTTTAAAGGGTGCGAAGGCGGACTTATAAGTCAGTGGTGAAATCCTACGGCTCAACCGTAGAACTGCCATTGATACTGTAAGTCTTGAGTATACTTGAAGTGGCTGGAATGTATCATGTAGCGGTGAAATGCTTAGATATGATACAGAACACCGATTGCGAAGGCAGGTCACTAAGTTATAACTGACGCTCAT…
522	1	0	0	0	0	0	1	1	0	0	0	0	0	3	0	0	4	0	6	45	18	15	3	0	0	Bacteria;Proteobacteria;Gammaproteobacteria;Legionellales;Legionellaceae;Legionella	TGGGGAATATTGGACAATGGgggCAACCCTGATCCAGCAATGCCGCGTgtgtgAAGAAGGCCTGAGGGTTGTAAAGCACTTTCAGTGGGGAGGAGGATTACTAGGTTAAGAGCTGAGTAATTGGACGTTACCCACAGAAGAAGCACCGGCTAACTCCGTGCCAGCAGCCGCGGTAATACGGAGGGTGCGAGCGTTAATCGGAATGACTGGGCGTAAAGGGTGCGTAGGTGGTTTATTAAGTTGTTGGTGAAATCTCCGGGCTTAACCTGGGGTTGACGAATAAAACTGATGAACTCGAGTATAGGAGAGGGTAGTGGAATTTCCGGTGTAGCGGTGAAATGCGTAGAGATCGGAAGGAACACCAGTTGCGAAGGCGGCTACCTGGCCTGGTACTGACAC…
523	33	1	3	0	0	0	94	16	2	0	0	0	0	0	0	0	0	0	0	0	0	0	0	0	0	Bacteria;Cyanobacteria/Chloroplast;Chloroplast;Chloroplast;Chloroplast;Bacillariophyta	TAGGGAATTTTCCGCAATGGGCGAAAGCCTGACGGAGCAATACCGCGTGAGGGATGACTGCCTATGGGTTGTAAACCTCTTttttCAGGGAGGAATAAATGACGTGTACCTGAAGAATAAGCATCGGCTAACTCCGTGCCAGCAGCCGCGGTAAGACGGAGGATGCAAGTGTTATCCGGAATCACTGGGCGTAAAGCGTCTGTAGGTGGCTCGACAAGTCAACTGTTAAATCTTGAAGCTCAACTTCGAAATCGCAGTCGAAACTATCGAACTAGAGTATAGTAGAGGTAAAGGGAATTTCCAGTGGAGCGGTGAAATGCGTAGAGATTGGAAAGAACACCGATGGCGAAGGCACTTTACTGGGCTATTACTGACACTCAGAGACGAAAGCTAGGGTAG…
524	0	0	0	0	0	0	0	0	0	0	0	0	0	0	0	0	0	0	0	19	14	5	18	6	8	Bacteria;Actinobacteria;Actinobacteria;Acidimicrobiales;Iamiaceae;Aquihabitans	TGGGGAATCTTGCGCAATGGGCGAAAGCCTGACGCAGCAACGCCGCGTGCGGGATGAAGGCCTTCGTGGTTGTAAACCGCTTTCAGCAGGGACGAAAATGACGGTACCTGCAGAAGAAGCCCCGGCTAACTACGTGCCAGCAGCCGCGGTAATACGTAGGgggCAAGCGTTGTCCGGAATCATTGGGCGTAAAGAGCTCGTAGGCGGTTCAGTAAGTCAGGTGTGAAAGCTCCGAGCTCAACTCGGAGAGGCCACCTGATACTGCTGTGACTAGAATCCAGTAGGGGAGTGTGGAACTCCTGGTGTAGCGGTGAAATGCGCAGATATCAGGAAGAACACCAGCGGCGAAGGCGGCACTCTGGGCTGGAATTGACGCTGAGGAGCGAAAGTGTGGGTAGC…
525	1	124	4	3	0	5	3	8	0	8	2	4	0	119	17	2	8	1	0	175	164	42	41	75	48	Bacteria;Proteobacteria;Alphaproteobacteria;Alphaproteobacteria_incertae_sedis;Rhizomicrobium;Rhizomicrobium	TTGGGAATCTTGGACAATGGgggAAACCCTGATCCAGCCATGCCGCGTGAGTGATGAAGGCCTTCGGGTTGTAAAACTCTTTCGCGCACGACGATAATGACGGTAGTGCGAGAAGAAGCTCCGGCTAACTTCGTGCCAGCAGCCGCGGTAATACGAAGGgggCTAGCGTTGTTCGGAATTACTGGGCGTAAAGCgcgcgcAGGCGGTTCTCCAAGTCAGTGGTGAAAGCCCGGAGCTCAACTCCGGAACTGCCATTGAAACTGTTGAACTTGAGGACGAgagagGTGAGTGGAATTCCCAGTGTAGAGGTGAAATTCGTAGATATTGGGAAGAACACCGGTGGCGAAGGCGGCTCACTGGCTCGTTTCTGACGCTCAGGCGCGACAGCGTGGGGATCAA…
526	0	2	16	10	16	11	0	0	7	26	10	14	0	0	1	2	10	0	1	0	0	0	0	9	7	Bacteria;Parcubacteria;Parcubacteria_genera_incertae_sedis;Parcubacteria_genera_incertae_sedis;Parcubacteria_genera_incertae_sedis;Parcubacteria_genera_incertae_sedis	TCGAGAATCTTCCGCAATGGACGAAAGTCTGACGGAGCGACGCCGCGTGATTGATGAAGCTTTTCGGAGTGTAAAGATCTTTTATGAGGGAAGAAGTTTATTGACGGTACCTCATGAATAAGGGGCTCCTAATCTCGTGCCAGCAGGAGCGGTAATACGAGAGCCCCGAGCGTTATCCGGAATTATTGGGCGTAAAGGGTGCGTAGGTGGCAGTGTTAGTCGTTTGTTAAATCCTTAGGCTTAACCTAAGAATCGCGAACGAAACGGCACAGCTAGagagTGTGAGGGGTATAGGGAACTAATAGTGTAGGGGTGAAATCCGTTGATATTATTGGGAACACCAAAAGCGAAGGCACTATACTGGCACATATCTGACACTCAAGCACGAAAGCGTGGGTA…
527	110	0	2	0	0	0	26	0	0	0	0	2	0	0	0	0	0	8	0	2	1	0	1	0	0	Bacteria;Proteobacteria;Betaproteobacteria	TGGGGAATTTTGGACAATGGgggCAACCCTGATCCAGCCATGCCGCGTgtgtgAAGAAGGCCTTCGGGTTGTAAAGCACTTTCGGACGGAACGAAATCGCGTCGGTGAATATCCGGCGTGGATGACGGTACCGTAAGAAGAAGCACCGGCTAACTACGTGCCAGCAGCCGCGGTAATACGTAGGGTGCGAGCGTTAATCGGAATTACTGGGCGTAAAGCGTGCGCAGGCGGTTTCGCAAGTCAGACGTGAAAGCCCCGGGCTTAACCTGGGAATGGCGTTTGAAACTACGAGACTTGAGTATGGCAGAGGGAGGTGGAATTCCACGTGTAGCAGTGAAATGCGTAGATATGTGGAGGAACACCGATGGCGAAGGCAGCCTCCTGGGCCAATACTGACGC…
528	2	1	0	1	0	3	0	0	1	1	0	2	0	5	6	7	22	1	1	14	49	19	7	4	3	Bacteria;Proteobacteria	TGGGGAATATTGCGCAATGGgggAAACCCTGACGCAGCAACGCCGCGTGAGTGAAGAAGGCCTTTGGGTTGTAAAGCTCTTTCGGCCGGGAAGAAGGGTGAGGGTGTTAATAGCACATTCATTTGATGGTACCGGAAGAAGAAGCACCGGCTAACTTCGTGCCAGCAGCCGCGGTAATACGAAGGGTGCGAGCGTTGTTCGGAATTACTGGGCGTAAAGGGTTTGTAGGCTGAAATGTAAGTCAAGTGTGAAATCCCCGAGCTAAACTTGGGACGTGCATTTGAAACTGTGTTTCTTGAGTATCGTAGAGGGTGGTGGAATTGTAGGTGTAGGAGTGACATCCGTAGAGATCTGCAGGAACATCAGAGGCGAAGGCGACCACCTGGCCGATTACTGACG…
529	1	0	0	0	1	6	2	0	0	3	7	15	3	1	9	4	8	0	0	0	0	0	0	0	0	Bacteria;Proteobacteria;Alphaproteobacteria;Rhodospirillales;Acetobacteraceae;Rubritepida	TGGGGAATATTGGACAATGGGCGCAAGCCTGATCCAGCAATTCCGCGTGGGTGAAGAAGGTCTTCGGATTGTAAAGCCCTTTCGTTGGGGACGATGATGACGGTACCCAAAGAAGAAGCCCCGGCTAACTTCGTGCCAGCAGCCGCGGTAATACGAAGGgggCTAGCGTTGCTCGGAATGACTGGGCGTAAAGGGCGCGTAGGCGGCACAACTAGTCAGGCGTGAAATTCCTGGGCTTAACCTGGgggCTGCGTTTGATACGGTTGGGCTAGAGGATGGAAGAGGCTCGTGGAATTCCCAGTGTAGAGGTGAAATTCGTAGATATTGGGAAGAACACCGGTGGCGAAGGCGGCGAGCTGGTCCATTACTGACGCTGAGGCGCGAAAGCGTGGGGAGCAA…
530	0	0	0	0	0	0	0	0	0	0	0	0	0	0	1	0	0	0	0	0	1	1	27	46	93	Bacteria;Verrucomicrobia;Subdivision5;Subdivision5_genera_incertae_sedis;Subdivision5_genera_incertae_sedis;Subdivision5_genera_incertae_sedis	TCGAGGATCATTCGCAATGGGCGCAAGCCTGACGATGCGACGCTGCGTGGAGGATGAAGGCCCTCGGGTCGTAAACTCCTGTCATGAGGGAAaaaGATGCCTGCGGTAACATCAATGGTATCGGATTGTACCTCAAGAGGAAGCCACGGCTAACTCTGTGCCAGCAGCCGCGGTAATACAGAGGTGGCGAGCGTTGTTCGGATTTACTGGGCGTAAAGGGCGCGTAGGCGGCGGCGTATGCCGGGTGTGAAATCCGTGGGCTCAACCCACGAAGTGCGCCCGGAACTGCGTCGCTCGAGGTCGGGAGGGGAGAGCGGAATGCAGGGTGTAGCGGTGAAATGCGTTGATATCCTGCAGAACACCGGTGGCGAAGGCGGCTctctGGAACGATTCTGACGC…
531	0	0	0	0	0	0	0	0	0	0	0	0	0	0	0	0	0	0	0	12	12	21	33	3	1	Bacteria;Proteobacteria;Gammaproteobacteria;Legionellales;Legionellaceae;Legionella	TGGGGAATATTGGACAATGGgggCAACCCTGATCCAGCAATGCCGCGTgtgtgAAGAAGGCCTGCGGGTTGTAAAGCACTTTCAGTGGGGAGGAGGTTTTGTTGGTTAAGAGCTGATGAGATGGACGTTACCCACAGAAGAAGCACCGGCTAACTCCGTGCCAGCAGCCGCGGTAATACGGAGGGTGCGAGCGTTAATCGGAATTACTGGGCGTAAAGGGTGCGTAGGTTGTTGAATAAGTTATCTGTGAAATCCCCGGGCTTAACCTGGGCAGGTCAGATAAGACTGTTTGACTCGAGTATGGGAGAGGGTAGTGGAATTTCCGGTGTAGCGGTGAAATGCGTAGAGATCGGAAGGAACACCAGTGGCGAAGGCGGCTACCTGGCCTGTTACTGACAC…
532	0	0	0	0	1	0	0	0	0	3	0	2	0	0	0	0	0	0	0	0	0	8	18	52	38	Bacteria;Proteobacteria;Deltaproteobacteria	TGAGGAATCTTGGGCAATGGGCGAAAGCCTGACCCAGCAACGCCGCGTGAGTGAGGAAGGTTTTCGGATCGTAAAGCTCTGTCGGATGGAAAGAAGTGCGCAGATGTTAATACCATCTGTGTTTGACGGTACCATCAAAGGAAGCACCGGCTAACTCCGTGCCAGCAGCCGCGGTAATACGGggggTGCAAGCGTTATTCGGAATTATTGGGCGTAAAGAGCGTGTAGGCGGTTTAGTAAGTCAGATGTGAAATCCCCGGGCTTAACCCGGGAAGTGCATTTGAAACTACTTTACTGGAGTGGGGAAGAGGAAAGCGGAATTCCTAGTGTAGAGGTGGAATTCGCAGATATTAGGAGGAACACCAGCGGCGAAGGCGGCTTTCTGGTCCCCTACTGACG…
533	0	0	0	1	9	12	0	0	0	2	21	36	0	0	0	0	16	0	0	0	0	4	12	1	56	Bacteria	TAAGGAATATTGCTCAATGGCCGAAAGGCTGAAGCAGCAACGCCGCGTGAAGGATGAATGGCCTTTGGCTTGTAAACTTCTGTAGAGGgggAAaaaTGATCCGTCATTGGCGGATTTGATTGTACCCCTGGAGTAAGCCCCGGCTAACTACGTGCCAGCAGCCGCGGTAATACGTAGGgggCAAGCGTTGTCCGGATTTACTGGGTGTAAAGGGTGCTCAGGCGGGTTtttAAGTCAGGGGTGAAATCCCGGAGCTCAACTCCGGAACTGCCTTTGATACTGAAAGCCTTGAGTGCGGGAGAGGGTAATGGAATATCTGGTGTAGCAGTGAAATGCGTAGATATCAGATAGAACACCAATGGCGAAGGCAGTTACCTGGTCCGTCACTGACGCTAAAGC…
534	0	0	0	0	0	0	0	35	7	1	4	4	0	32	2	0	0	0	0	34	35	1	6	1	0	Bacteria;Proteobacteria;Alphaproteobacteria;Sneathiellales;Sneathiellaceae;Taonella	TGGGGAATATTGGACAATGGGCGCAAGCCTGATCCAGCCATGCCGCGTGAGTGATGAAGGCCTTAGGGTTGTAAAGCTCTTTCGGCGGGGAAGATAATGACGGTACCCGCAGAAGAAGCCTCGGCTAACTCCGTGCCAGCAGCCGCGGTAAGACGGAGGAGGCTAGCGTTGTTCGGAATTACTGGGCGTAAAGCGCACGCAGGTGGCGGTTCAAGTCGGATGTGAAAGCCCGGGGCTCAACCCCGGATGTGCATCCGATACTGGATTGCTAGAGTCCGAAAGAGGAGAGTGGAATTCCCAGTGTAGAGGTGAAATTCGTAGATATTGGGAAGAACACCGGTGGCGAAGGCGACTctctGGTTCGGTACTGACACTCAAGTGCGAAAGCGTGGGGAGCAA…
535	0	0	0	0	25	28	0	0	0	3	8	31	0	0	0	0	4	0	0	0	0	0	1	0	0	Bacteria;Bacteroidetes	TAAGGAATATTGGTCAATGGACGCAAGTCTGAACCAGCCATGCCGCGTGCAGGAAGACGGCCCTATGGGTTGTAAACTGCTTTTGTACGGGAAGAACAGCGTCTACGTGTAGATGTTTGACGGTACCGTAAGAATAAGGATCGGCTAACTCCGTGCCAGCAGCCGCGGTAATACGGAGGATCCGAGCGTTATCCGGATTTATTGGGTTTAAAGGGTGCGCAGGCGGGTAtataAGTCAGAGGTGAAATTCCACGGCTCAACTGTGGGACTGCCTTTGATACTGCATATCTAGAGTATATTTGGAGTGGGCGGAATGTAGCATGTAGCGGTGAAATGCTTAGATATGCTACAGAACACCGATCGTGAAGACAGCTCACTAAACTATAACTGACGCTCAGG…
536	0	0	0	1	16	1	0	0	0	45	20	37	0	0	0	0	4	0	0	0	0	0	0	1	7	Bacteria;Bacteroidetes;Flavobacteriia;Flavobacteriales;Cryomorphaceae	TAAGGAATATTGGGCAATGGACGCAAGTCTGACCCAGCCATGCCGCGTGAAGGATGACGGCCCTATGGGTTGTAAACTTCTTTTGTACGGGAAaaaaTCCCTGGTCGAGCACCGGGGTTGATGGTACCGTAAGAATAAGGATCGGCTAACTCCGTGCCAGCAGCCGCGGTAATACGGAGGATCCAAGCGTTATCCGGATTTATTGGGTTTAAAGGGTGCGCAGGCGGAATGATAAGTCAGTGGTGAAATCTTACGGCTCAACTGTAAAACTGCCATTGATACTGTCGTTCTTGAGTATAGTTGAAGTGGGCGGAATGTGTCATGTAGCGGTGAAATGCATAGATATGACACAGAACACCGATTGCGAAGGCAGCTCACTAAACTGTAACTGACGCTCAT…
537	7	0	0	0	0	0	103	12	4	2	0	0	3	8	0	0	0	0	0	0	0	0	0	0	0	Bacteria;Proteobacteria;Betaproteobacteria;Burkholderiales;Burkholderiaceae;Lautropia	TGGGGAATTTTGGACAATGGgggCAACCCTGATCCAGCAATGCCGCGTgtgtgAAGAAGGCCTTCGGGTTGTAAAGCACTTTTGGCGGGAACGAAACAGCTTGTGCTAATACCACGAGCGACTGACGGTACCCGCAGAATAAGCACCGGCTAACTACGTGCCAGCAGCCGCGGTAATACGTAGGGTGCAAGCGTTAATCGGAATTACTGGGCGTAAAGCGTGCGCAGGCGGTTTTGTAAGACGGATGTGAAATCCCCGGGCTCAACCTGGGAACTGCATTCGTGACTGCAAGGCTAGAGTGCGTCAGAGGGAGGTGGAATTCCGCGTGTAGCAGTGAAATGCGTAGATATGCGGAGGAACATCGATGGCGAAGGCAGCCTCCTGGGATGACACTGACGC…
538	0	0	0	0	0	1	0	0	0	0	0	7	0	0	0	0	0	0	0	0	0	9	64	4	63	Bacteria	TAGGGAATTTTGCGCAATGGACGAAAGTCTGACGCAGCAACTCCGCGTGAGGGATGAAGGTCTTCGGATTGTAAACCTCTGTTAACAGGGAAGAAAAGCTTGGTGAAGAGCCAAGTATGACGGTACCTGTTGAGGAAGCACCGGCTAACTACGTGCCAGCAGCCGCGGTAATACGTAGGGTGCAAGCGTTATTCGGAATTACTGGGTGTAAAGGGAGTGTAGGCGGGAGAGTAAGTTAGGAGTGAAATGTACGGGCTCAACCTGTAACGTGCTTTTAATACTGCTTTTCTTGAGTATTGGAGAGGTAAATGGAATTCCTGGTGTAGCGGTGGAATGCGTAGATATCAGGAAGAACACCAGTTGCGAAGGCGGTTTACTGGCCAAATACTGACGCTGAGG…
539	1	0	0	0	2	0	0	2	1	0	0	0	0	0	0	0	0	0	0	24	34	11	11	3	5	Bacteria;Gemmatimonadetes;Gemmatimonadetes;Gemmatimonadales;Gemmatimonadaceae;Gemmatimonas	TGGGGAATATTGCGCAATGGACGAAAGTCTGACGCAGCGACGCCGCGTGTGGGATGAAGCTCTTCGGGGTGTAAACCACTGTTGCCAGGGAAGAAACTCTTGATTCGTCAAGACTGACGGTACCTGGTGAGGAAGCACCGGCTAACTCTGTGCCAGCAGCCGCGGTAATACAGAGGGTGCGAGCGTTGTCCGGAATCACTGGGCGTAAAGGGCGCGTAGGTGGCGGGATAAGTgtgtgGTGAAAGCTCGGGGCTCAACCCCGAGTCTGCCATGCAGACTGTCTTGCTCGAGCGTAGTAGAGGCAGGTGGAATTCCGGGTGTAGCGGTGGAATGCGTAGAGATCCGGAAGAACATCGGTGGCGAAGGCGGCCTGCTGGGCTACTGCTGACACTGAGGCGC…
540	4	0	2	0	0	0	34	4	2	0	0	2	0	1	0	0	2	56	52	2	3	1	0	0	3	Bacteria;Proteobacteria;Betaproteobacteria;Burkholderiales	TGGGGAATTTTGGACAATGGgggAAACCCTGATCCAGCAATGCCGCGTgtgtgAAGAAGGCCTTCGGGTTGTAAAGCACTTTTGGCAGGAGCGAAACGGCTTGGGCTAATACCTCGGGCTAATGACGGTACCTGCAGAATAAGCACCGGCTAACTACGTGCCAGCAGCCGCGGTAATACGTAGGGTGCAAGCGTTAATCGGAATTACTGGGCGTAAAGCGAGCGCAGGCGGTTATGTAAGACAGATGTGAAATCCCCGGGCTTAACCTGGGAACTGCATTTGTGACTGCATGGCTAGAGTGCGTCAGAGGggggTGGAATTCCACGTGTAGCAGTGAAATGCGTAGAGATGTGGAGGAACACCGATGGCGAAGGCAGCCcccTGGGATGACACTGACGC…
541	0	0	0	0	5	0	0	0	0	14	24	46	0	0	0	0	2	0	0	0	0	0	11	1	0	Bacteria	TGGGGAATATTGCACAATGGGCGCAAGCCTGATGCAGCGACGCCGCGTGGAGGAAGAAGGCCTTCGGGTTGTAAACTCCTGTTAAGTGGGGAAaaaTCGCGACGGCTAATATCCGTTCGTGGATGATGGTACCACTAGAGAAAGTACCGGCAAACTTCGTGCCAGCAGCCGCGGTAATACGAAGGGTACGAGCGTTATTCGGAGTTACTGGGCGTAAAGAGCGTGTAGGCGGTTGATTAAGTTAGTTGTTAAATTCCCCAGCCTAACTGGGGACCAGCAACTGATACTGGTCGACTAGAGTGTAAGagagagaAGTAGAATTCCCGGAGTAGCGGTAAAATGCGTAGATCTCGGGAGGAATACCGATGGCGAAGGCAGCTTCTTGGCTTATAACTGACG…
542	1	1	2	0	5	0	0	4	47	17	4	5	0	5	9	11	0	0	0	0	1	0	0	1	4	Bacteria	TGAGGAATATTGCACAATGGGCGAAAGCCTGATGCAGCGACGCCGCGTGAAGGATGAAGGTCTTCGGATTGTAAACTTCTGTTAAATGGGAAaaaaGAGTCTTCCTGAATAGGGAAGAAAGATGATGGTACCATTAGAGAAAGCACCGGCTAACTTCGTGCCAGCAGCCGCGGTAATACGAGGGGTGCAAGCGTTATTCGGATTTATTGGGCGTAAAGGGTTTGTAGGCGGTCTGTTAAGTCATTTATTAAATGCCCTAGCTTAACTAGGGAGATGTGAGTGAAACTGGGAGACTAGAGGATGGAAGagagaAGTGGAATTCTCGGAGTAGCGGTAAAATGCGTAGATCTCGAGAGGAACACCGATGGCGAAGGCAGCTTCTTGGTCCATATCTGACGC…
543	0	1	0	0	0	0	0	0	0	0	0	0	105	0	1	1	0	1	0	0	0	0	0	0	0	Bacteria;Proteobacteria;Alphaproteobacteria	TAAGGAATATTGGACAATGGgggAAACCCTGATCCAGCAATGCCGCGTGAATGAAGAAGGCCTTCGGGTTGTAAAGTTCTTTCGCTTACGAGGATAATGACAGTAGTAAGATAAGAAGGTCCGGCTAACTCTGTGCCAGCAGCCGCGGTGAGACAGAGGGACCTAGCGTTGTTCGGAATAACTGGGCGTAAAGGGTGCGTAGGTTGTTACTTAAGTAAAGTGTTAAATCCTTGGGCTTAACCCAAGAATCGCGCTTTAAACTGGGTAACTAGAGTGTGGGAAAGGAAAGTGGAATTCCTAGTGTAGAGGTGGAATTCGTAGATATTAGGAGGAACACCAGAGGCGAAGGCGGCTTTCTAGAACACAACTGACACTGAGGCACGAAAGCGTGGGGAGCAA…
544	14	19	0	0	0	0	2	76	1	0	0	0	0	3	0	0	0	0	0	0	0	0	0	0	0	Bacteria;Proteobacteria;Deltaproteobacteria;Myxococcales;Polyangiaceae	TGGGGAATCTTGCGCAATGGGCGAAAGCCTGACGCAGCGACGCCGCGTGAGTGAAGAAGGCCTTCGGGTTGTAAAACTCTGTGGGAAGAGAAGAATAAGTGTGAGTGAATAGCTCACGCGATGACGGTATCTTtttAGCAAGCACCGGCTAACTCTGTGCCAGCAGCCGCGGTAAGACAGAGGGTGCAAACGTTGTTCGGAATTACTGGGCGTAAAGGGTgtgtAGGCGGCGAGGCAAGTCCGATGTGAAAGCCCTGGGCTCAACCCAGGAAGTGCACCGGATACTGCTTTGCTAGAGTCTCGGAGAGGTTGGTGGAATTCTCGATGTAGAGGTGAAATTCGTAGATATCGAGAAGAACATCGGTGGCGAAGGCGGCCAACTGGACGAAGACTGACGCT…
545	0	0	0	2	20	9	0	0	0	6	11	44	0	0	0	0	21	0	0	0	0	0	0	1	3	Bacteria	TCGAGAATATTCGGCAATGGGCGCAAGCCTGACCGAGCGACACCGCGTGCAGGAAGAAGGTCTTCGGATTGTAAACTGCTTTTATTAGGGATAAATTtttGATCGTACCTAGTGAATAAGGGGCTGCTAACTACGTGCCAGCAGCCGCGGTAATACGTAGGCCCCAAGCGTTATCCGGATTTATTGGGCGTAAAGGGTGCGTAGGAGGTCTAATGCGTCTTGCTTTAAATTCTCAGGCCCAACCTGAGTATTGGGCAGGATACGGTTAGACTAGAGGGTGCTAGAGGTTGCTGGAACAGCCGGTGTAGGGGTGAAATCCGTTGATATCGGCTGGAACACCAAAGGTGAAGACAAGCAACTGGGGCATTCCTGACTCTGAGGCACGAAAGCGTGGGGAGC…
546	0	0	0	5	42	56	0	0	0	26	26	14	0	0	0	0	17	0	0	0	0	1	1	0	7	Bacteria	TGAGGAATTTTCCACAATGGGCGAAAGCCTGATGGAGCGACGCCGTgtgtgtgACGAAGTCCTTCGGGACGTAAAACACTGTCAGTGGGGACGATATTGACGGTACCCACAGAGGAAGGCCCGGCTAACTACGTGCCAGCAGCCGCGGTAATACGTAGGGGCCAAGCGTTGTCCGGAATTATTGGGCGTAAAGGGTATGCAGGTGGCTCGTTAAGTCGGAGGTTAAATCTACAAGCTCAACTTGTAGCCGCCTTTGATACTGACTTGCTAGagagTGGTAGAGGAAAGCGGAACTTGCGGTGTAGCGGTGAAATGCGTAGATATCGCAAGGAACACCAGTGGCGAAGGCGGCTTTCTGGACCATTTCTGACACTGAGATACGAAAGCTAGGGGAGCAAA…
547	0	7	4	4	14	8	13	2	10	2	4	3	0	0	0	0	0	0	0	2	10	15	3	1	0	Bacteria;Proteobacteria;Alphaproteobacteria;Rickettsiales	TGAGGAATATTGGACAATGGGCGAAAGCCTGATCCAGCAATACCGCGTGAGTGAAGAAGGCCTTAGGGTTGTAAAGCTCTTTCAGCAGGGAAAATAATGATGGTACCTGCAAAAGAAGTTCCGGCTAACTCCGTGCCAGCAGCCGCGGTAATACGGAGGGAACTAGCGTTGTTCGGATTTACTGGGCGTAAAGAGCGCGTAGGCGGTATATTAAGTTAGAAGTGAAAGCCTGGGGCTTAACCCCAGAACTGCTTCTAAAACTGGTATACTAGAGTATGGGAGAGGATAGTGGAATTCCTAGTGTAGAGGTGAAATTCTTAGATATTAGGAGGAACACCGGTGGCGAAAGCGACTATCTGGAACATTACTGACGCTGAGGTGCGAAAGCGTGGGGAGCAA…
548	17	0	0	0	2	0	106	2	0	1	0	1	0	0	0	0	0	0	0	0	0	0	0	0	0	Bacteria;Cyanobacteria/Chloroplast;Chloroplast;Chloroplast;Chloroplast;Chlorophyta	TGAGGAATTTTCCGCAATGGGCGAAAGCCTGACGGAGCAATACCGCGTGAAGGAAGAAGGCCCGTGGGTCGTAAACTTCTTTTCTCAAGGAAGAAACAATGACGGTACTTGAGGAATAAGCACCGGCTAACTCTGTGCCAGCAGCCGCGGTAATACAGAGGGTGCAAGCATTGTCCGGAATGATTGGGCGTAAAGCGTCTGTAGGTGGTTtttAAAGTCTAATGTCAAATCCCAGAGCTCAACTTTGGACAGGCATTAGAGTACTTAAAGGCTAGAGTATGGTAGGGGTAGAGGGAATTCCTTGTGGAGCGGTGAAATGCACAGAGATAAGGAAGAACACCAGTGGCGAAGGCGCTCTACTGGGCCATTACTGACACTGAgagaCGATAGCTGGgggAG…
549	0	0	0	0	14	0	0	0	0	2	18	30	0	0	0	0	0	0	0	0	0	0	6	2	43	Bacteria;Elusimicrobia;Endomicrobia;Candidatus Endomicrobium;Candidatus Endomicrobium;Candidatus Endomicrobium	TGGGGAATTTTGGACAATGGGCGAAAGCCTGATCCAGCGACGCCGCGTGGAGGACGAAGGTCTTCGGATTGTAAACTCCTTTTAGAGGGGACGAAATAAATGACGGTACCCTCTGAATAAGCCACGGCTAACTTCGTGCCAGCAGCCGCGGTAATACGAAGGTGGCGAGCGTTACTCGGATTTACTAGGCGTAAAGCGCATGTAGGTTGTTGGACAAGTCCACGGTGAAATTTCCCGGCTCAACCGGGAAAGGTCCGCGGAAACTATCCAGCTTGAGTGTGGCAGGgggAGACGGAATTCCCGGTGTAGCGGTGAAATGCGTAGATATCGGGAGGAACACCGATGGCGAAAGCAGTCTCCTGGGCCAATACTGACACTGAGGTGCGAAAGCTAGGGGAG…
550	0	0	0	0	0	0	0	0	0	0	0	0	0	0	0	0	0	103	0	1	1	1	3	0	5	Bacteria;Actinobacteria;Actinobacteria;Solirubrobacterales;Solirubrobacteraceae;Solirubrobacter	TGGGGAATCTTGCGCAATGGGCGACAGCCTGACGCAGCAACGCCGCGTGGgggAAGACGGCCTTCGGGTTGTAAACCCCTTTCAGTTGGGACGAAGCTCGCTCGGTGAATAGCCGAGTGGAGTGACGGTACCTTCAAAAGAAGCCCCGGCTAACTACGTGCCAGCAGCCGCGGTAATACGTAGGgggCAAGCGTTGTCCGGAATCATTGGGCGTAAAGAGCGTGTAGGCGGCTCGATCAGTCTGCTGTGAAAGTCCAGGGCTCAACCCTGGAATGCCGGTGGATACTGTCGGGCTAGAGTACGGAAGAGGCGAGTGGAACTCCTGGTGTAGCGGTGAAATGCGCAGATATCAGGAAGAACACCAATTGCGAAGGCAGCTCGCTGGGACGTAACTGACGC…
551	0	0	0	0	1	1	0	0	0	0	13	14	0	0	0	0	1	0	0	0	0	4	11	26	121	Bacteria;Proteobacteria;Deltaproteobacteria	TGGGGAATTTTGCGCAATGGGCGAAAGCCTGACGCAGCGACGCCGCGTGAGGGATGAAGGTTCTCGGATCGTAAACCTCTGTCAGGAAGGATTAAAGGTATGGATGTGAATATCATCCATACTTGACTTAACTTCCAAAGGAAGCCCCGGCTAACTACGTGCCAGCAGCCGCGGTAATACGTAGGgggCAAGCGTTACTCGGATTTACTGGGCGTAAAGAGAATTAAGGCGGTCACATAAGTCAGTGGTGAAATCCCTCGGCTCAACTGAGGAATTGCCTTTGATACTGCGTGACTTGAGGACAGGAGAGGAAGGCGGAATTCCCGGTGTAGCGGTGGAATGCGTAGATATCGGGAGGAACACCTGAGGCGAAGGCGGCTTTCTGGACTGGTCCTGACG…
552	0	20	7	2	3	6	1	0	55	5	29	25	0	0	0	1	2	0	0	29	19	12	13	17	21	Bacteria;Verrucomicrobia;Verrucomicrobiae;Verrucomicrobiales;Verrucomicrobiaceae;Prosthecobacter	TCGAGAATCTTTCACAATGGgggCAACCCTGATGGAGCGACGCCGCGTGGAGGATAAGGTCTTCGGATTGTAAACTCCTGTCATGtgtgAACAAGGTTGTCGTGTTAATAGCATGGCAAATTGATGGTAACACAAGAGGAAGAGACGGCTAACTCTGTGCCAGCAGCCGCGGTAATACAGAGGTCTCAAGCGTTGTTCGGAATCACTGGGCGTAAAGGGTGCGTAGGTGGCGTGGTAAGTCAGATGTGAAAGCCCGGGGCTCAACCTCGGAATTGCATCCGATACTACCATGCTAGAGTACTGAAGAGGTGACTAGAATTCTCGGTGTAGCAGTGAAATGCGTAGATATCGAGAGGAATACCAACGGCGAAGGCAGGTCACTGGGCAGTTACTGACACT…
553	0	0	0	0	12	0	0	0	0	1	24	18	0	0	0	0	1	0	0	0	0	0	1	27	75	Bacteria;Chloroflexi;Anaerolineae;Anaerolineales;Anaerolineaceae	TGAGGAATATTGCTCAATGGGCGAAAGCCTGAAGCAGCAACGCCGCGTGCGCGATGAAGGTCTTCGGATCGTAAAGCGCTTTTGAGAGGGACGAGATAGGACGGTACCTCTTGAATAAGTCACGGCTAACTACGTGCCAGCAGCCGCGGTAAAACGTAGGTGGCAAGCGTTATCCGGATTCACTGGGCGTAAAGCGAGTGCAGGTGGTTGCGTAAGTTGGATGTGAAATTTCCCGGCTTAACCGGGAAGGGTCATTCAATACTGCGCGACTTGAGGGCAGAAGAGGggggTGGAATTGCCGGTGTAGTGGTGAAATGCGTAGATATCGGCAGGAACACCTGTGGCGAAAGCGGCCcccTGGTCTGCTCCTGACACTCAGACTCGAAAGCTAGGGTAGCG…
554	0	0	0	3	16	9	0	0	0	2	14	6	0	0	0	0	5	0	1	0	1	11	62	28	77	Bacteria	TGGGGAATATTCCGCAATGGGCGAAAGCCTGACGGAGCGACGCCGCGTGGATGATGAAGGTCTTCGGATTGTAAAGTCCTGTAGAGGgggAAGAAGGGTGCAGCAATGCATTTGACAGTACTCCTAAAGTAAGCTACGGCAAACTCTGTGCCAGCAGCCGCGGTTATACAGAGGTAGCAAGCGTTGTTCGGAATGACTGGGTGTAAAGGGTgtgtAGGTGGTTTAGTAAGTTGAATGTGAAATCCATTGGCTCAACCAATGAACTGCATTCAAAACTGCTTTACTTGAGTACGGGAGAGGGAAGTGGAATTTCTGGTGTAGCGGTAAAATGCGTAGATATCAGAAGGAACACCGGTGGCGAAGGCGACTTCCTGGTCCGTAACTGACACTGAAACACGA…
555	0	0	0	6	51	42	0	0	0	1	29	16	0	1	0	1	53	0	0	0	0	0	2	0	0	Bacteria;Proteobacteria;Epsilonproteobacteria;Campylobacterales;Campylobacteraceae;Sulfurospirillum	TGGGGAATATTGCACAATGGACGCAAGTCTGATGCAGCAACGCCGCGTGGAGGATGACGCATTTCGGTgtgtAAACTCCTTTTATAGGGGAAGATAATGACGGTACCCTATGAATAAGCACCGGCTAACTCCGTGCCAGCAGCCGCGGTAATACGGAGGGTGCAAGCGTTACTCGGAATCACTGGGCGTAAAGGATGCGTAGGCTGGAAATCAAGTCGAAAGTGAAATCCAACGGCTCAACCGTTGAACTGCTTTCGAAACTGGTTACCTAGAATATGGGAGAGGTAGATGGAATTAGTGGTGTAGGGGTAAAATCCGTAGATATCACTAGGAATACCGATTGCGAAGGCGATCTACTGGAACATTATTGACGCTGAGGCATGAAAGCGTGGGGAGCAA…
556	0	46	2	0	4	0	0	0	0	0	0	0	1	43	0	0	0	0	0	1	2	1	1	0	0	Bacteria;Bacteroidetes;Sphingobacteriia;Sphingobacteriales;Sphingobacteriaceae	TAAGGAATATTGGTCAATGGGCGGAAGCCTGAACCAGCCATGCCGCGTGCAGGAAGAAAGCTCTATGGGTTGTAAACTGCTTTTGCAATGGAATAAACCTGGTTACGTGTAATCAGCTGAATGTACATTGCGAATAAGGATCGGCTAACTCCGTGCCAGCAGCCGCGGTAATACGGAGGATCCAAGCGTTATCCGGATTTATTGGGTTTAAAGGGTGCGTAGGCGGCTAtataAGTCAGAGGTGAAAGACGACAGCTCAACTGTCGCAGTGCCTTTGATACTGTATAGCTTGAATACAGATGAAGTAGGCGGAATGTGGCAAGTAGCGGTGAAATGCATAGATATGCCACAGAACACCAATTGCGAAGGCAGCTTACTAAACTGATATTGACGCTGAGG…
557	0	0	0	0	12	0	0	0	0	6	11	12	0	0	0	0	0	0	0	0	0	0	1	18	34	Bacteria;Proteobacteria;Deltaproteobacteria;Myxococcales;Cystobacteraceae;Anaeromyxobacter	TGGGGAATCTTGCGCAATGGGCGAAAGCCTGACGCAGCAACGCCGCGTgtgtgATGAAGGTCTTCGGATCGTAAAGCACTGTCGGGAGGGACGAATAGAGCTGCAGCTAATATCTGCAGCTGATGACGGTACCTCCAAAGGAAGCACCGGCTAACTCTGTGCCAGCAGCCGCGGTAATACAGAGGGTGCAAGCGTTGTTCGGAATTATTGGGCGTAAAGCGCGTGTAGGCGGTCTTGCAAGTTGGGTGTGAAAGCCCTCGGCTCAACCGAGGAAGTGCGCCCAAAACTACAAGACTTGAGTATCGAAGAGGATGGCGGAATTCCCGGTGTAGAGGTGAAATTCGTAGATATCGGGAGGAACACCAGTGGCGAAGGCGGCCATCTGGTCGAATACTGACG…
558	0	0	0	0	9	0	0	0	0	3	14	37	0	0	0	0	1	0	0	0	0	0	0	0	0	Bacteria	TGAGGAATTTTGGGCAATGGgggCAACCCTGACCCAGCGACGCCGCGTGCAGGATGACGGCCCTTCGGGTTGTAAACTGCTTTCGGGTGAGAAGAAAAGCCGATTATATCGGCTGGGACTGTACCACCAGAAGAAGCACCGGCTAACTACGTGCCAGCAGCCGCGGTAATACGTAGGGTGCAAGCGTTATCCGGAATCACTGGGTGTAAAGGGTgtgtAGGCGGATTTGTGCGTCAGAGGTTAAATATCCAGGCTCAACTTGGAAAATGCCTTTGATACGGCAAGTCTTGAGTATAAGagagGAAGATGGAATTCCTGGTGTAGAAGTGAAATTCGTAGATATCAGGAGGAACACCGGTGGCGAAGGCGGTCTTCTGGCTTATTACTGACGCTGAGGCA…
559	0	71	24	0	2	0	1	12	2	1	2	2	0	1	0	0	0	0	0	1	0	0	0	0	0	Bacteria;Proteobacteria;Gammaproteobacteria;Legionellales;Legionellaceae;Legionella	TGGGGAATATTGGACAATGGgggCAACCCTGATCCAGCAATGCCGCGTgtgtgAAGAAGGCCTGAGGGTTGTAAAGCACTTTCAGTGGGGAGGAGGATTGCCAGGTTAAGAGCTAGGTAATTGGACGTTACCCACAGAAGAAGCACCGGCTAACTCCGTGCCAGCAGCCGCGGTAATACGGAGGGTGCGAGCGTTAATCGGAATTACTGGGCGTAAAGGGTGCGTAGGTGGTATGGTAAGTTATCTGTAAAATCCCTGGGCTCAACCTGGGCAGGTCAGATAATACTGCTGTACTCGAGTATGGGAGAGGGTAGTGGAATTTCCGGTGTAGCGGTGAAATGCGTAGAGATCGGAAGGAACACCAGTGGCGAAGGCGGCTACCTGGCCTAATACTGACAC…
560	0	65	2	1	1	2	0	3	1	1	0	0	0	7	0	0	0	0	0	12	28	12	6	10	9	Bacteria;Proteobacteria;Alphaproteobacteria;Caulobacterales;Caulobacteraceae;Caulobacter	TGGGGAATCTTGCGCAATGGGCGAAAGCCTGACGCAGCCATGCCGCGTGAATGATGAAGGTCTTAGGATTGTAAAATTCTTTCACCGGGGAAGATAATGACTGTACCCGGAGAAGAAGCTCCGGCTAACTTCGTGCCAGCAGCCGCGGTAATACGAAGGgggCTAGCGTTGCTCGGAATTACTGGGCGTAAAGGGAGCGTAGGCGGACAGTTAAGTCAGTGGTGAAAGCCCAGGGCTCAACCCTGGAATTGCCTTTGATACTGATTGTCTTGAGTATGGGAGAGGTATGCGGAACTCCGAGTGTAGAGGTGAAATTCGTAGATATTCGGAAGAACACCAGTGGCGAAGGCGGCATACTGGCCCATTACTGACGCTGAGGCTCGAAAGCGTGGGGAGCAA…
561	0	0	0	0	0	0	0	0	0	0	0	0	0	0	0	0	0	0	0	0	0	7	28	19	18	Bacteria;Proteobacteria;Betaproteobacteria;Methylophilales;Methylophilaceae	TGGGGAATTTTGGACAATGGGCGCAAGCCTGATCCAGCCATGCCGCGTGAGTGAAGAAGGCCTTCGGGTTGTAAAGCTCTTTCGCAAGGGAAGAAAACTTAGTTCTTAATACGAGCTGAGGATGACGGTACCTTGATAAGAAGCACCGGCTAACTACGTGCCAGCAGCCGCGGTAATACGTAGGGTGCGAGCGTTAATCGGAATTACTGGGCGTAAAGCGTGCGCAGGCGGTTTGATAAGTCAGATGTGAAAGCCCCGGGCTCAACCTGGGAACTGCGTTTGAAACTGTCAGACTAGAGTgtgtCAGAGGggggTAGAATTCCACGTGTAGCAGTGAAATGCGTAGAGATGTGGAGGAATACCGATGGCGAAGGCAGCCcccTGGGATAACACTGACGC…
562	0	0	1	10	18	20	0	0	0	3	17	3	0	1	1	2	4	0	0	0	0	46	127	45	59	Bacteria;Proteobacteria;Betaproteobacteria;Methylophilales;Methylophilaceae	TGGGGAATTTTGGACAATGGGCGAAAGCCTGATCCAGCCATGCCGCGTGAGTGAAGAAGGCCTTCGGGTTGTAAAGCTCTTTCGCGAGGGAAGAAAACTTAGCTAATAACACTAGTTGAGGATGACGGTACCTTGATAAGAAGCACCGGCTAACTACGTGCCAGCAGCCGCGGTAATACGTAGGGTGCGAGCGTTAATCGGAATTACTGGGCGTAAAGCGTGCGCAGGCGGTTTTGTAAGTCAGATGTGAAATCCCCGGGCTCAACCTGGGAACTGCGTTTGAAACTACAAGGCTAGAGTGTAGAAGAGGggggTAGAATTCCACGTGTAGCAGTGAAATGCGTAGAGATGTGGAGGAATACCGATGGCGAAGGCAGCCcccTGGGCTAACACTGACGC…
563	0	0	0	0	8	9	0	0	0	0	5	37	0	0	0	0	4	0	0	0	0	0	0	0	4	Bacteria;Latescibacteria;Latescibacteria_genera_incertae_sedis;Latescibacteria_genera_incertae_sedis;Latescibacteria_genera_incertae_sedis;Latescibacteria_genera_incertae_sedis	TCGAGAGGCTTCGGCAATGGgggAAACCCTGACCGAGCGACGCCGCGTGGGCGATGAAGGCCGTTAGGTTGTAAAGCCCTGTCGAGCGGAGAAAACGTAGGTGGGTGAACAATCCACCTACTTGATGGTACCGTTAAAGGAAGCTCCGGCCAACTCCGTGCCAGCAGCCGCGGTAATACGGggggAGCGAACGTTGTTCGGAATTACTGGGCGTAAAGGGCGTGCAGGCGGTCCTGTAAGagagTTGTGAAATGCCCTGGCTCAACCAGGGAAATGCACCTCTGACTGCAGGACTTGAGTATGGGAGAGGATGGgggAATTCCCGGTGTAGCGGTGAAATGCATTGATATCGGGAGGAACACCAGTGGCGAAGGCGCCCATCTGGCCTAATACTGACGC…
564	0	0	0	5	14	15	0	0	0	12	22	45	0	0	1	0	29	0	0	0	0	0	7	23	88	Bacteria;Elusimicrobia;Endomicrobia;Candidatus Endomicrobium;Candidatus Endomicrobium;Candidatus Endomicrobium	TGGGGAATTTTGGACAATGGGCGAAAGCCTGATCCAGCGACGTCGCGTGAAGGATGAAGGTCTTCGGATTGTAAACTTCTTTTGTAGGGGACGAATAAATTGACGGTACCCTAAGAAaaaGCCACGGCTAACTACGTGCCAGCAGCCGCGGTAATACGTAGGTGGCAAGCATTACTCGGATTTACTAGGCGTAAAGCGCATGTAGGTGGTTGGATAAGTCTATGGTGAAATCtctcGGCTAAACCGAGAGCGGTCCATAGAAACTGTCCGGCTTGAGTGTGGGAGAGGGAAACGGAATTCCCGGTGTAGCGGTGAAATGCGTAGATATCGGGAGGAACACCGATGGCGAAAGCAGTTTCCTGGACCAATACTGACACTGAGATGCGAAAGCTAGGGTAG…
565	0	0	0	13	39	72	0	0	0	12	16	12	0	0	2	0	22	0	0	0	0	2	2	13	21	Bacteria;Firmicutes	TGAGGAATTTTCCGCAATGGGCGAAAGCCTGACGGAGCGACGCCGTgtgtgtgATGAAGGCCTTCGGGTCTTAAAGCACTGTCAGCGATGACGATATTGACGGTAATCGCAGAGGAAGCCCCGGCTAACTACGTGCCAGCAGCCGCGGTAATACGTAGGgggCGAACGTTGTCCGGAATTATTGGGCGTAAAGCGCATGTAGGCGGTCTTGTAAGTCAAATGTTAAATCCcccGGCTCAACCGGGGTTCGCCTTTGATACTGCAGGGCTTGAgagaTGTAGAGGAAAGCGGAACTTCAGGTGTAGCGGTGAAATGCGTAGATATCTGAAGGAACACCAGTGGCGAAGGCGGCTTTCTGGACATTTTCTGACGCTGAGATGCGAAAGCAAGGGGAGCAAA…
566	7	1	13	11	4	11	36	10	2	10	7	5	4	0	1	2	4	8	15	9	9	4	5	2	0	Bacteria;Proteobacteria;Alphaproteobacteria;Rhizobiales;Bradyrhizobiaceae;Bradyrhizobium	TGGGGAATATTGGACAATGGgggCAACCCTGATCCAGCCATGCCGCGTGAGTGATGAAGGCCCTAGGGTTGTAAAGCTCTTTTGTGCGGGAAGATAATGACGGTACCGCAAGAATAAGCCCCGGCTAACTTCGTGCCAGCAGCCGCGGTAATACGAAGGgggCTAGCGTTGCTCGGAATCACTGGGCGTAAAGGGTGCGTAGGCGGGTTtttAAGTCAGGGGTGAAATCCTGGAGCTCAACTCCAGAACTGCCTTTGATACTGAAGATCTTGAGTCCGGGAGAGGTGAGTGGAACTGCGAGTGTAGAGGTGAAATTCGTAGATATTCGCAAGAACACCAGTGGCGAAGGCGGCTCACTGGCCCGGTACTGACGCTGAGGCACGAAAGCGTGGGGAGCAA…
567	0	0	2	9	18	29	0	0	1	59	24	25	0	0	0	0	48	0	0	0	0	1	1	5	8	Bacteria;Parcubacteria;Parcubacteria_genera_incertae_sedis;Parcubacteria_genera_incertae_sedis;Parcubacteria_genera_incertae_sedis;Parcubacteria_genera_incertae_sedis	TCGAGAATCTTCCACAATGGACGAAAGTCTGATGGAGCGACGCCGCGTGATTGATGAAGTCCCTTTGGGACGTAAAGATCTTTTATGAGGGAAGAAGTTTATTGACTGTACCTCATGAATAAGAGGCTCCTAATCTCGTGCCAGCAGGAGCGGTAATACGAGAGCCTCGAGCGTTATCCGGAATTATTGGGCGTAAAGGGTGCGTAGGTTGTTCTGTTAGTCTTTTGTTAAATCCCCGAGCTTAACTTGGGAGTCGCGAAGGAAACGGCAGAACTTGAAAGTGTGAGAGGTGTACAGAACTTATGGTGTAGGGGTGAAATCCGTTGATATCATAGGGAATACCAAATGCGAAGGCAGTACACTGGCACATATTTGACACTGAAGCACGAAAGCGTGGGT…
568	1	0	0	0	11	0	0	0	1	1	8	20	0	0	0	0	0	0	0	0	0	0	0	6	30	Bacteria;Bacteroidetes;Bacteroidia;Bacteroidales;Prolixibacteraceae	TGAGGAATATTGGTCAATGGACGGAAGTCTGAACCAGCCATCCCGCGTGAAGGAAGAAGGCGCTATGCGTTGTAAACTTCTTTTCCGAgagaAGAAAACCcccGACGTGTCGGGGCTTGTCGGTATCTTGGGAATAAGCATCGGCTAACTCCGTGCCAGCAGCCGCGGTAATACGGAGGATGCGAGCGTTATCCGGATTCATTGGGTTTAAAGGGTGCGTAGGCGGACCGATAAGTCAGTGGTGAAAACCTGCAGCTTAACTGTAGAACTGCCATTGATACTGTCGGACTTGAGTATGGTCAAGGTAGGCGGAATGTGTAATGTAGCGGTGAAATGCTTAGATATTACACAGAACACCGATTGCGAAGGCAGCTTGCTGGGCCATTACTGACGCTGATG…
569	0	0	0	46	2	12	0	0	0	0	4	4	0	0	0	0	0	0	0	0	0	0	4	0	0	Bacteria;Proteobacteria;Deltaproteobacteria;Desulfovibrionales;Desulfovibrionaceae;Desulfovibrio	TGGGGAATATTGCGCAATGGgggAAACCCTGACGCAGCGACGCCGTGTGAGGGATGAAGGCTTTCGGGTCGTAAACCTCTGTCGGGAGGGAAGAACCTTCTAAGTCCTAATAAGACTTGGAACTGACGGTACCTCCAAAGGAAGCACCGGCTAACTCCGTGCCAGCAGCCGCGGTAATACGGAGGGTGCAAGCGTTAATCGGAATCACTGGGCGTAAAGCgcgcgTAGGCGGTCTTTTAAGTCGGACGTGAAAGCCCTCGGCTCAACCGGGGAACTGCGTTCGAAACTGGGAGACTTGAGTCCTGGAGAGGGTGGCGGAATTCCGGGTGTAGGAGTGAAATCCGTAGATATCCGGAGGAACACCGGTGGCGAAGGCGGCCACCTGGACAGGTACTGACG…
570	0	0	0	2	16	4	0	0	0	1	3	2	0	0	0	0	1	0	0	0	1	6	37	39	21	Bacteria	TCGAGGATCTTTTGCAATGCCCGAAAGGGTGACAATGCGACGCCGCGTgtgtgATGAAGGTCTTCGGATCGTAAAACACTGTCGGCCGGGATGAATCTCTGGAGGTTGAATAGGCCTTCAGGGTGACAGTACCGGCAAAGGAAGCCACGGCTAACTCCGTGCCAGCAGCCGCGGTAATACGGAGGTGGCAGGCGTTACTCGGATTGATTGGGTGTAAAGGGCATGTAGGCGGTGCGCTAAGTCGAATGTGAAATCCCTTGGCTTAACCAAGGAACTGCATTCGAAACTGGCGTACTTGAGTGTTGGAGAGGAAGATGGAATTCCCGGTGTAACAGTGAAATGTGTAGATATCGGGAGGAACACCAGTGGCGAAGGCGATCTTCTGGACAACTACTGACG…
571	0	0	0	2	25	9	0	0	0	8	21	30	0	0	0	0	3	0	0	0	0	0	0	0	0	Bacteria	TAGGGAATTTTCCGCAATGGGCGAAAGCCTGACGGAGCAATACCGCGTGGAGGATGAAACGTTTCGGCGCGTAAACTCCTTTTCTCAGGGACGAAATTGACGGTACCTGAGGAATAAGCATCGGCTAACTACGTGCCAGCAGCAGCGGTAATACGTAGGATGCAAGCGTTATCCGGATTTACTGGGCGTAAAGCGTGTGCAGGCGGTTCGATAAGTCTATCGTTAAAGCTCTGCGCTCAACGTAGAAATCGCGACGGATACTATCGGACTAGagagGAATAGAGGAAAACGGAATTCCCGGTGTAGCGGTAAAATGCATTGATATCGGGAGGAACACCAGTAGCGAAGGCGGTTTTCTGGCTTCTATCTGACGCTCATACACGAAAGCCAGGGGAGCGA…
572	0	0	0	2	24	24	0	0	0	1	12	22	0	0	0	0	21	0	0	0	0	2	4	0	3	Bacteria	TGGGGAATTTTGCACAATGGGCGAAAGCCTGATGCAGCGACGCCGCGTGGAGGATGAAGGTCTTCGGATTGTAAACTCCTGTTAAGTGGGAAGAAATACTCATAAGTAATATGTATGAGGGATGACGGTACCACTAGAGAAAGCACCGGCAAACTTCGTGCCAGCAGCCGCGGTAATACGAAGGGTGCGAGCGTTATTCGGAATCACTGGGCGTAAAGAGCGTGTAGGTGGCTAATTAAGTCAGTTGTTAAATCCCTTGGCCTAACCAAGGACCTGCGATTGATACTGATTAGCTTGAGCTTAGAAGagagaAGTGGAATTATCGGAGTAGCGGTTATATGCGTAGATCTCGATAGGAACACCGATGGCGAAGGCAGCTTCTTGGTCTAATGCTGACAT…
573	0	0	0	0	0	5	0	0	2	56	48	4	0	0	0	0	0	0	0	0	0	1	2	0	0	Bacteria;Proteobacteria;Gammaproteobacteria;Legionellales;Coxiellaceae;Coxiella	TGGGGAATATTGGACAATGGgggAAACCCTGATCCAGCAATGCCGCGTGTGCGATGAAGGCCTGTGGGTTGTAAAGCACTTTCGTTGGGGAAGAAATTCTCAGAGTTAATATCTTTGAGAGCTGACATTACCCAAAGAAGAAGCACCGGCAAACTCTGTGCCAGCAGCCGCGGTAATACAGAGGGTGCAAGCGTTAATCGGAGTTACTGGGCGTAAAGGGCGCGTAGGCTGATATTTAAGTCGATTGTGAAATCCCTGGGCTTAACCTAGGAATTGCAGTCGATACTGAGTATCTTGAGTATGGTAGAGGAAAGTGGAATTCTCGGTGTAGTGGTTAAATACGTAGATATCGAGAAGAACACCAGTGGCGAAGGCGACTTTCTGGACCAATACTGACGC…
574	0	0	0	0	0	10	0	0	0	1	3	3	0	0	0	0	1	0	0	0	0	11	67	11	36	Bacteria;Proteobacteria;Epsilonproteobacteria;Campylobacterales;Helicobacteraceae;Sulfurimonas	TGAGGAATATTGCACAATGGGCGAAAGCCTGATGCAGCAACGCCGCGTGGAGGATGACGCATTTCGGTgtgtAAACTCCTTTTATGAGTCAAGAAAATGACGGTAGCTCATGAATAAGCACCGGCTAACTCCGTGCCAGCAGCCGCGGTAATACGGAGGGTGCAAGCGTTACTCGGAATCACTGGGCGTAAAGGACGCGTAGGCTGGTCGTCAAGTCAGATGTGAAATCCAATGGCTCAACCATTGAACTGCATTTGAAACTGACAACCTAGAGTATGGGAGGgggAGATGGAATTAGTGGTGTAGGGGTAAAATCCGTAGATATCACTAGGAATACCGAAAGCGAAGGCGATCTCCTGGAACATTACTGACGCTGAGGCGTGAAAGCGTGGGGAGCAA…
575	0	35	1	0	0	0	2	1	9	1	0	1	0	5	0	0	1	1	0	5	21	1	0	3	0	Bacteria;Proteobacteria;Alphaproteobacteria;Rhodospirillales;Acetobacteraceae	TGGGGAATATTGGACAATGGGCGAAAGCCTGATCCAGCAATGCCGCGTgtgtgAAGAAGGTCTTCGGATTGTAAAGCACTTTCGACGGGGACGATGATGACGGTACCCGTAGAAGAAGCCCCGGCTAACTTCGTGCCAGCAGCCGCGGTAATACGAAGGgggCTAGCGTTGCTCGGAATGACTGGGCGTAAAGGGCGCGTAGGCGGTTTGTACAGTCAGACGTGAAATTCCTGGGCTTAACCTGGgggCTGCGTTTGAGACGTGCAGACTTGAGTGAGGAAGAGGGTTGTGGAATTCCCAGTGTAGAGGTGAAATTCGTAGATATTGGGAAGAACACCGGTGGCGAAGGCGGCAACCTGGTCCTTTACTGACGCTGAGGCGCGAAAGCGTGGGGAGCAA…
576	92	3	0	0	0	1	0	0	3	0	0	0	0	2	0	0	0	0	2	5	3	0	0	2	2	Bacteria;Bacteroidetes;Sphingobacteriia;Sphingobacteriales	TAAGGAATATTGGTCAATGGAGGCAACTCTGAACCAGCCATGCCGCGTGAAGGATGAAGGCCCTATGGGTTGTAAACTTCTTTTGTATGGGAAGAAACCCTGATACGTGTATCAGGCTGACGGTACCATAAGAATAAGGATCGGCTAACTCCGTGCCAGCAGCCGCGGTAATACGGAGGATCCAAGCGTTATCCGGATTTATTGGGTTTAAAGGGTGCGTAGGCGGCTTTGTAAGTCAGTGGTGAAAGCCTGTCGCTTAACGACAGAACTGCCATTGATACTGCAGAGCTTGAATATGTTTGAAGTGGGCGGAATGTGTAGTGTAGCGGTGAAATGCTTAGATATTACACAGAACACCAATTGCGAAGGCAGCTCACTAAACCATTATTGACGCTGAGG…
577	5	27	36	2	3	2	0	23	27	1	1	1	2	29	2	2	4	1	0	0	6	7	0	10	2	Bacteria;Proteobacteria;Alphaproteobacteria;Rickettsiales;Rickettsiaceae;Rickettsia	TGGGGAATATTGGACAATGGGCGAAAGCCTGATCCAGCAATGCCGCGTGAATGACGAAGGCCTTAGGGTTGTAAAGTTCTTTTAGTAGGGAAGATAATGACGGTACCTACAGAAaaaGCCCCGGCTAACTCCGTGCCAGCAGCCGCGGTAAGACGGAGGgggCTAGCGTTGTTCGGAATTACTGGGCGTAAAGAGCGCGTAGGCGGTTTGGTAAGTTGGAAGTGAAAGCCCGAGGCTTAACCTCGGAATTGCTTTCAAAACTGCTAATCTAGAGTGTAGTAGGGGATGATGGAATTCCTAGTGTAGAGGTGAAATTCTTAGATATTAGGAGGAACACCGATGGCGAAGGCAGTCATCTGGGCTACAACTGACGCTAATGCGCGAAAGCGTGGGGAGCAA…
578	12	0	0	0	0	0	92	6	3	0	1	0	0	3	0	0	0	14	0	0	0	0	0	0	0	Bacteria;Proteobacteria;Gammaproteobacteria;Chromatiales;Ectothiorhodospiraceae	TGGGGAATATTGGACAATGGGCGAAAGCCTGATCCAGCAATGCCGCGTgtgtgAAGAAGGCCTGCGGGTTGTAAAGCACTTTCGGTTGGGAAGAAGTGTCGCAAACTAATACCTTGCGACTTTGACACTACCTTCAGAAGAAGCACCGGCTAACTCCGTGCCAGCAGCCGCGGTAATACGGAGGGTGCGAGCGTTAATCGGAATTACTGGGCGTAAAGCgcgcgTAGGCGGCCGAATAAGTCGGATGTGAAATCCCTGGGCTTAACCTAGGAACTGCATTCGATACTGCTCGGCTAGAGTATGGTAGAGGAAAGCGGAATTCCCGGTGTAGCGGTGAAATGCGTAGATATCGGGAGGAACATCAGTGGCGAAGGCGGCTTTCTGGACCAATACTGACGC…
579	0	0	2	13	7	17	0	0	0	14	15	19	0	0	0	0	7	0	0	0	0	1	0	7	10	Bacteria;Verrucomicrobia;Subdivision5;Subdivision5_genera_incertae_sedis;Subdivision5_genera_incertae_sedis;Subdivision5_genera_incertae_sedis	TCGAGGATCATTCGCAATGCGCGAAAGCGTGACGATGCGACGCTGCGTGGAGGATGAAGGCCTTCGGGTCGTAAACTCCTGTCGTTTGGGAACAAGGAACCGGCAGTAATACTGTCGGAACTTGATAGTACCGAAAGAGGAAGCCACGGCTAACTCTGTGCCAGCAGCCGCGGTAATACAGAGGTGGCGAGCGTTGTTCGGATTTACTGGGCGTAAAGGGTGCGTAGGCGGTTCTGtgtgtCGGGTGTGAAATCCCACTGCTCAACGGTGGAATGGCACTCGAAACTGCAGAACTAGAGTGCAGGAGAGGAGAGCGGAATTCCTGGTGTAGCGGTGGAATGCGTTGATATCAGGAAGAACACCGGTGGCGTAGGCGGCTctctGGAATGCAACTGACGC…
580	113	0	0	0	0	0	58	0	0	0	1	0	0	0	0	1	0	0	0	0	0	0	0	0	0	Bacteria;Proteobacteria	TGGGGAATCTTGCGCAATGGACGAAAGTCTGACGCAGCCACGCCGCGTGAGTGAAGAAGGCCTTCGGGTTGTAAAGCTCTGTCGGAAGGGACAAaaaCCCTCTTGGTTAATAGCCAGGAGGCTTGATGGTACCTTCAAAGGAAGCACCGGCTAACTTCGTGCCAGCAGCCGCGGTAATACGAAGGGTGCAAGCGTTGCTCGGAATTATTGGGCGTAAAGGGTAGGTAGGTGGTTGCGTATGTCTGAGGTGAAATCCCCGAGCTTAACTTGGGAAGTGCCTTGGAAACGGCGTAACTAGAGTACTGGAGAGGTTCGTAGAATTCCTGGTGTAGCGGTGAAATGCGTAGAGATCAGGAGGAATACCAGAGGCGAAAGCGACGAACTGGACAGTTACTGACA…
581	0	0	9	0	1	0	0	0	35	0	3	1	0	0	0	2	0	0	0	0	0	3	1	34	8	Bacteria;Proteobacteria;Deltaproteobacteria;Myxococcales	TGGGGAATTTTGGTCAATGGGCGCAAGCCTGAACCAGCAACGCCGCGTGGGTGATGAAGGCCTTCGGGTTGTAAAGCCCTGTCGGGAGGGACGAATGAACGGCTTAACAAACCGGAATGACGGTACCTCCAAAGGAAGCACCGGCTAACTCTGTGCCAGCAGCCGCGGTAATACAGAGGGTGCAAGCGTTGTTCGGAATTACTGGGCGTAAAGCGCGTGTAGGCGGTCTGCCAAGTCTGATGTGAAAGCCCTGGGCTCAACCCAGGAAGTGCGTCAGATACTGGTGGACTGGAGTGGCGGAGAGGATGGCGGAATTCCCGGTGTAGAGGTGAAATTCGTAGATATCGGGAGGAACACCTGTGGCGAAGGCGGCCATCTGGACGTCAACTGACGCTGAGA…
582	0	0	0	0	0	0	0	0	0	0	0	0	0	0	0	0	0	0	0	0	0	0	11	30	70	Bacteria;Bacteroidetes;Bacteroidia;Bacteroidales;Porphyromonadaceae;Macellibacteroides	TGAGGAATATTGGTCAATGGGCGAGAGCCTGAACCAGCCAAGTCGCGTGCAGGATGACTGCCTTATGGGTTGTAAACTGCTTTTATACAGGAATAACAACAGCTACGTGTAGCTGGATGAATGTACTGTAAGAATAAGGATCGGCTAACTCCGTGCCAGCAGCCGCGGTAATACGGAGGATCCGAGCGTTATCCGGATTTATTGGGTTTAAAGGGTGCGTAGGCGGTCTTTTAAGTCAGTGGTGAAAGTTTGGAGCTTAACTCTAAAATTGCCATTGAAACTGGAAGACTTGAATACGGTAGAGGTAAGCGGAATGCGTGGTGTAGCGGTGAAATGCATAGATATCACGCAGAACCCCGATTGCGAAGGCAGCTTACTGGACCGTTATTGACGCTGAGG…
583	0	0	0	10	14	24	0	0	0	8	13	10	0	0	2	0	1	0	0	0	0	0	4	0	0	Bacteria;Proteobacteria;Deltaproteobacteria;Desulfovibrionales;Desulfovibrionaceae;Desulfovibrio	TGGGGAATATTGCGCAATGGgggAAACCCTGACGCAGCGACGCCGTGTGAGGGAAGAAGGCCTTCGGGTCGTAAACCTCTGTCAGGAGGGAAGAACCGCCAGGAGTCTAATAAACTTTTGGCCTGACGGTACCTCCAGAGGAAGCGCCGGCTAACTCCGTGCCAGCAGCCGCGGTAATACGGAGGGCGCGAGCGTTAATCGGAATCACTGGGCGTAAAGCgcgcgTAGGCTGTCTGGTAAGTCAGACGTGAAATCCCTCAGCTCAACTGGGGAACTGCGTTTGATACTGCCGGACTTGAGTCCCGGAGAGGGTGGCGGAATTCCAGGTGTAGGAGTGAAATCCGTAGATATCTGGAGGAACACCGGTGGCGAAGGCGGCCACCTGGACGGGTACTGACG…
584	0	0	0	0	0	0	0	0	0	0	0	0	1	0	0	0	0	30	38	2	0	2	5	0	0	Bacteria;Proteobacteria;Gammaproteobacteria;Enterobacteriales;Enterobacteriaceae;Buttiauxella	TGGGGAATATTGCACAATGGGCGCAAGCCTGATGCAGCCATGCCGCGTGTATGAAGAAGGCCTTCGGGTTGTAAAGTACTTTCAGCGAGGAGGAAGGCATTGAGGTTAATAACCTCAGTGATTGACGTTACTCGCAGAAGAAGCACCGGCTAACTCCGTGCCAGCAGCCGCGGTAATACGGAGGGTGCAAGCGTTAATCGGAATTACTGGGCGTAAAGCGCACGCAGGCGGTCTGTCAAGTCGGATGTGAAATCCCCGGGCTCAACCTGGGAACTGCATTCGAAACTGGCAGGCTAGAGTCTTGTAGAGGggggTAGAATTCCAGGTGTAGCGGTGAAATGCGTAGAGATCTGGAGGAATACCGGTGGCGAAGGCGGCCcccTGGACAAAGACTGACGC…
585	0	0	0	0	7	10	0	0	0	0	0	1	0	0	0	0	85	0	0	0	0	0	0	0	0	Bacteria	TTGGGAATTTTGCACAATGGGCGCAAGCCTGATGCAGCAACACTGCGTGAAGGAAGAAGGTTTTCGGATTGTAAACTTCTTTTATCAGGGAATAATCATGAAGGTACCTGATGAATAAGCACCGGCTAACTACGTGCCAGCAGCCGCGGTAATACGTAGGGTGCAAACGTTATCCGGATTTACTGGGCGTAAAGAGCTCGTAGGTGGTCTTTTAAGTTGAATATTAAATCTCCCGGCTCAACTGGGAACAAGTATTCAAAACTGAgagaCTAGAGGTAtataGGGGAGGATGGAACTTACAGTGTAGCAGTGATATGCGTAGATATTGTAAGGAACGCCAAAGGTGAAAACAGTCCTCTGGATATTACCTGACACTGAGGAGCGAAAGCGTGGGGAGCG…
586	0	1	1	0	8	1	0	0	0	2	28	22	0	0	0	0	0	0	0	0	0	0	0	0	3	Bacteria;Chloroflexi;Anaerolineae;Anaerolineales;Anaerolineaceae;Longilinea	GGAGGAATATTGGGCAATGGGCGAAAGCCTGACCCAGCAACGCCGCGTGGAGGATGAAGGCCTTCGGGTCGTAAACTCCTTTTGAGGGAGACGAGAAAGGACGGTATCCCTCGAATAAGTCACGGCTAACTACGTGCCAGCAGCCGCGGTAAAACGTAGGTGACGAGCGTTATCCGGATTTACTGGGCGTAAAGAGCTTGTAGGTGGTTCTGTAAGTTGGACGTGAAAGCCCCGGGCTTAACTCGGGGAGGTCGTTCAATACTGCAGGGCTGGAGGATGTCAGAGGGAAGTGGAATTCCTGGTGTAGCAGTGAAATGCGTAGATATCAGGAGGAACACCCGTGGCGAAGGCGGCTTCCTGGGGCATTCCTGACACTGAGAAGCGAAAGCTAGGGGAGCG…
587	0	0	0	0	0	0	0	0	0	1	0	0	0	0	0	0	0	0	0	1	0	23	32	1	3	Bacteria;Firmicutes;Clostridia;Clostridiales	TTGGGAATTTTGCACAATGGGCGCAAGCCTGATGCAGCAACACTGCGTGAAGGATGAAGGTTTTCGGATTGTAAACTTCTTTTATCAGGGAATAATCTTGAAGGTACCTGATGAATAAGCACCGGCTAACTACGTGCCAGCAGCCGCGGTAATACGTAGGGTGCAAACGTTATCCGGATTTACTGGGCGTAAAGAGCTCGTAGGTGGTCTTTTAAGTTGAATATTAAATCTCCCGGCTCAACTGGGAAaaaGTATTCAAAACTGAGAGGCTGGAGGTATGCAGGGGAAGATGGAACTCATAGTGTAGCAGTGATATGCGTAGATATTATGAGGAACGCCAAAGGTGAAAACAGTCTTCTGGGCATTACCTGACACTGAGGAGCGAAAGCGTGGGGAGCG…
588	0	0	0	0	0	0	0	0	0	0	0	0	0	0	0	0	0	0	3	24	7	8	14	0	0	Bacteria;Bacteroidetes;Sphingobacteriia;Sphingobacteriales;Sphingobacteriaceae;Arcticibacter	TAAGGAATATTGGTCAATGGGCGCAAGCCTGAACCAGCCATGCCGCGTGCAGGAAGACGGCCCTACGGGTTGTAAACTGCTTTTATTCGTGAATAAATCACCTTACGTGTAAGGTGTTGAAAGTAGCGAAAGAATAAGGATCGGCTAACTCCGTGCCAGCAGCCGCGGTAATACGGAGGATCCAAGCGTTATCCGGATTTATTGGGTTTAAAGGGTGCGTAGGCGGATTATTAAGTCAGAGGTGAAATTTTGCGGCTCAACCGTAAGCTTGCCTTTGATACTGATAATCTTGAATTAACTTGAGGTAGGCGGAATGTGACAAGTAGCGGTGAAATGCATAGATATGTCACAGAACACCAATTGCGAAGGCAGCTTACTAAGGTTATATTGACGCTGAGG…
589	0	0	0	0	0	0	0	0	0	0	0	0	0	0	0	0	0	0	0	0	1	7	4	55	24	Bacteria;Bacteroidetes;Sphingobacteriia;Sphingobacteriales;Chitinophagaceae	TAAGGAATATTGGGCAATGGACGCAAGTCTGACCCAGCCATGCCGCGTGCAGGATGAAGGCCCTTTGGGTTGTAAACTGCTTTTATCTGGGAAGAAATCTTCTGTTTCTACGGAAGTTGACGGTACCAGAGGAATAAGCACCGGCTAACTCCGTGCCAGCAGCCGCGGTAATACGGAGGGTGCAAGCGTTATCCGGATTCACTGGGTTTAAAGGGTGCGTAGGCGGGTTtttAAGTCAGCGGTGAAAGCTCCGAGCTCAACTCGGAAATTGCCGTTGATACTATTAATCTTGAATTTAGTTGAGGTGGGCGGAATGTGTAGTGTAGCGGTGAAATGCTTAGATATTACACAGAACACCTATTGCGAAGGCAGCTCGCTAAACTAATATTGACGCTGAGG…
590	0	0	0	0	0	0	0	0	0	0	0	0	0	0	0	0	0	0	0	0	0	0	1	45	71	Bacteria;Proteobacteria;Gammaproteobacteria;Methylococcales;Methylococcaceae	TGGGGAATATTGGGCAATGGGCGCAAGCCTGACCCAGCAATGCCGCGTgtgtgAAGAAGGCCTGCGGGTTGTAAAGCACTTTGGGCGGGGAGGAAGGCCCTGGGGTTAACACCCTTGGGGTTTGACGCTACCCGCAGAACAAGCACCGGCTAACTCCGTGCCAGCAGCCGCGGTAATACGGAGGGTGCGAGCGTTAATCGGAATTACTGGGCGTAAAGCGTGCGTAGGCGGGCCGTTAAGTCTTGCGTGAAATCCCCGGGCTCAACCTGGGAACTGCGCGGGAAACTGGCGGCCTGGAGTGCGGTAGAGGGCGGTGGAATTTCCGGTGTAGCAGTGAAATGCGTAGAGATCGGAAGGAACACCAGTGGCGAAGGCGGCCGCCTGGGCCTGCACTGACGC…
591	0	0	0	0	0	0	0	1	0	0	0	0	0	0	13	8	53	0	0	2	2	0	0	2	0	Bacteria;Verrucomicrobia;Spartobacteria;Spartobacteria_genera_incertae_sedis;Spartobacteria_genera_incertae_sedis;Spartobacteria_genera_incertae_sedis	TCGAGAATTtttCTCAATGGgggAAACCCTGAAGGAGCGACGCCGCGTGAAGGATGAAGGTCTTCGGATCGTAAACTTCTGTCATTGGAGAACAATTGTACGGGGAGTAACTGCCCTGTGCTTGATAGTACCTGAAGAGGAAGGGACGGCTAACTCTGTGCCAGCAGCCGCGGTAATACAGAGGTCCCAAGCGTTGTTCGGATTCATTGGGCGTAAAGGGTGCGTAGGCGGTATCGTAAGTCGGATGTGAAATCTCGGAGCTCAACTCCGAAACTGCATTCGATACTGCGGTGCTAGAGGACTGGAGAGGAGATTGGAATTCACGGTGTAGCAGTGAAATGCGTAGATATCGTGAGGAAGACCAGTGGCGAAGGCGGATCTCTGGACAGTTCCTGACGC…
592	0	0	0	2	5	3	0	0	0	3	10	18	0	0	0	0	14	0	0	0	0	1	4	3	13	Bacteria;Proteobacteria;Deltaproteobacteria	TGGGGAATTTTGCGCAATGGACGAAAGTCTGACGCAGCGACGCCGCGTGGGTGATGAAGGTCTTCGGATTGTAAAGCCCTGTCGTGGGGAACGAAATCTCTTATGGCTAATATCCATAGGATGTGACGGTACTCCAAAAGGAAGCACCGGCTAACTCCGTGCCAGCAGCCGCGGTAATACGGAGGGTGCAAGCGTTGTTCGGAATTACTGGGCGTAAAGCGCCTGTAGGTGGCTTAAGTAGTCGGGTGTGAAAACCCCGGGCTCAACCCGGGAACTGCGCCCGAAACCATTAAGCTTGAGTGCCAAAAGGGTACGTGGAATTCCAAGTGTAGCAGTGAAATGCGTAGATATTTGGAGGAACACCGGTGGTGCAGACGACGTACTGGGTGGCAACTGACA…
593	0	0	0	0	0	0	0	60	0	1	0	0	0	12	0	1	0	11	0	12	0	0	0	0	0	Bacteria;Bacteroidetes;Flavobacteriia;Flavobacteriales	TGAGGAATATTGCGCAATGGACGAAAGTCTGACGCAGCCATGCCGCGTGCAGGATGACGGCCCTATGGGTTGTAAACTGCTTTTGTATGGGAATAAACCCTTCTACGTGTAGAAGGCTGAAGGTACCATAAGAATAAGCACCGGCTAACTCCGTGCCAGCAGCCGCGGTAATACGGAGGGTGCAAGCGTTATCCGGATTTATTGGGTTTAAAGGGTCCGTAGGCGGGCCGATAAGTCAGTGGTGAAAGCCCATAGCTCAACTATGGAACTGCCATTGATACTGTCGGTCTTGAGTATATGTGATGTTGGCGGAATGTGTAGTGTAGCGGTGAAATGCTTAGATATTACACAGAACACCGATTGCGAAGGCAGCTGACAAATatataACTGACGCTGAGG…
594	5	23	11	0	3	4	8	25	7	12	13	22	0	0	1	1	0	0	0	0	0	0	0	4	4	Bacteria;Planctomycetes;Planctomycetia;Planctomycetales;Planctomycetaceae;Aquisphaera	TCGAGAATCTTCGGCAATGGGCGAAAGCCTGACCGAGCGACGCCGCGTGAGGGATTGAAGGCCTTCGGGTTGTAAACCTCTTTCGTAGAGGAGGAAGGGGCTGTGAAGAACAGTCCTTGACCTATTCTAGGAAGAAGCTTGGGCTAAGTTCGTGCCAGCAGCCGCGGTAAGACGAACCAAGCGAACGTTATTCGGAATTACTGGGCTTAAAGCGCGTGTAGGCGGACTACCACGTCGGTCGTTGAAATCCcccGGCTTAACCGGGGAACTGGCGCCGATACGAGTAGTCTGGAGGTGGGTAGGGGAGACTGGAACTTCCGGTGGAGCGGTGAAATGCGTTGAGATCGGAAGGAACGCCCGCGGCGAAAGCGAGTCTCTGGACCCAAACTGACGCTGAGA…
595	0	10	23	24	32	15	2	4	13	50	16	8	1	1	1	8	7	0	1	1	0	6	1	0	0	Bacteria;Proteobacteria	TGGGGAATATTGGACAATGGACGCAAGTCTGATCCAGCGATGCCGCGTGAGTGAAGAAGGCCTTCGGGTTGTAAAGCTCTTTTACTTGGGAAGAAaaaTGGTCGACTAATAATCGAACACTATGACGGTACCAAGAGAATAAGCACCGGCTAACTATGTGCCAGCAGCCGCGGTAATACATAGGGTGCAAGCGTTAATCGGAATTATTGGGCGTAAAGAATTTGTAGGCGGTTGTGTAAGTTGAATGTGAAATCCCTGGGCTCAACCTAGGAATGGCGTTCAGAACTACACAGCTAGAGTATGTTAGAGGAGAGTGGAATTCCTAGTGTAGCAGTGAAATGCATAGAGATTAGGAGGAACACCAGTGGCGAAGGCGACTctctGGGACAATACTGACGC…
596	0	0	0	0	5	2	0	0	0	1	0	3	0	0	0	0	5	0	0	0	2	1	0	31	70	Bacteria	TGAGGAATCTTCCGCAATGGGCGAAAGCCTGACGGAGCGACACCGCGTGAAGGATGAAACCCCTCTGGGGCGTAAACTTCTGTTCTGAGGGACGAAATTtttGACGGTACCTCAGGAGAAAGCACCGGCTAATTCTGTGCCAGCAGCCGCGGTAAGACAGAAGGTGCAAGCGTTACTCGGAATTACTGGGCGTAAAGCGTCCGTAGGTGATCCTGTTTGTCTGGTGTCAAAGCGCGACGCTCAACGTTGCGTTGGCACTGGAAACGGCAGGAATTGAGTCATTCAGAGGCATCTGGAATATCGTgtgtAGGGGTAAAATCCGTTGATCCACGATAGAACGCCGAAAGCGAAGGCAGGATGCTAGGAATGTACTGACACTCAGGGACGAAAGCGTGGGGA…
597	0	0	0	0	7	0	0	0	0	0	5	27	0	0	0	0	0	0	0	0	0	0	0	0	19	Bacteria;Proteobacteria;Deltaproteobacteria	TGGGGAATATTGCGCAATGGGCGAAAGCCTGACGCAGCAACGCCGCGTgtgtgATGAAGGCCTTCGGGTCGTAAAGCACTGTCAGGAGGGAAGATGGTTTGTCAGAGTAACTACTGGCAGATTGACGGTACCTCCGGAGGAAGCACCGGCTAACTCCGTGCCAGCAGCCGCGGTAATACGGAGGGTGCAAGCGTTGTTCGGAATTACTGGGCGTAAAGGGCGCGTAGGCGGTTCGCTAAGTCAGGTGTGAAATCCcccGGCTCAACTGGGGAACTGCGCTTGAAACTGGCAGACTTGAGTACGGGAGAGGGTAGCGGAATTCCGAGTGTAGAGGTGAAATTCGTAGATATTCGGAGGAACATCGGTGGCGAAGGCGGCTACCTGGACCGATACTGACGC…
598	1	0	7	15	11	46	0	0	0	4	14	1	0	0	0	3	4	0	0	0	0	0	2	2	8	Bacteria;Firmicutes;Clostridia;Clostridiales;Ruminococcaceae;Clostridium III	TGGGGAATATTGCGCAATGGAGGAAACTCTGACGCAGCAACGCCGCGTGAAGGATGAAGGTTTTCGGATTGTAAACTTCTTTGATTGGGGACGAAaaaaaTGACGGTACCCAAaaaaCAAGCCACGGCTAACTACGTGCCAGCAGCCGCGGTAATACGTAGGTGGCAAGCGTTATCCGGAATTACTGGGTGTAAAGGGCGTGTAGACGGGGAAGTAAGTCAGATGTGAAATTCTTGGGCTCAACCCAAGCGCTGCATCTGAAACTACTACTCTTGAGTGATGGAGAGGAAAGCGGAATTCCTAGTGTAGCGGTGAAATGCGTAGATATTAGGAGGAACACCAGTGGCGAAGGCGGCTTTCTGGACATTAACTGACGTTGAGGCGCGAAAGCGTGGGGAG…
599	0	0	0	4	46	74	0	0	0	4	36	23	0	0	0	0	74	0	0	0	0	1	3	4	14	Bacteria;Actinobacteria;Actinobacteria;Gaiellales;Gaiellaceae;Gaiella	TGGGGAATCTTGCGCAATGGGCGAAAGCCTGACGCAGCAACGCCGCGTGAGCGAAGACGGCCTTCGGGTTGTAAAGCTCTGTCAGGAGGGACGAAGCCACTCAGGTGAATAGCCGAGAGGGTGACGGTACCTCCAGAGGAAGCCCCGGCTAACTACGTGCCAGCAGCCGCGGTAATACGTAGGgggCGAGCGTTGTCCGGAATCATTGGGCGTAAAGCGCGTGTAGGCGGCCATCCAAGTCCGATGTGAAAGCTCGGGGCTCAACCCCGAGTCTGCATTGGAAACTGGCTGGCTAGAGTCCGGAAGAGGAGACTGGAATTCCTGGTGTAGCGGTGAAATGCGCAGATATCAGGAAGAACACCGGTGGCGAAGGCGGGTCTCTGGGACGGTACTGACGCT…
600	0	0	0	0	12	4	0	0	0	4	7	28	0	0	0	0	1	0	0	0	0	0	0	0	2	Bacteria;Proteobacteria;Deltaproteobacteria;Myxococcales	TGGGGAATTTTGCGCAATGGACGAAAGTCTGACGCAGCGACGCCGCGTGGGTGATGAAGGCCTTCGGGTTGTAAAGCCCTGTGGGGCGGGAAGAATAAGTGGTGACTAATACTCGCCATGATGACGGTACCGCCTTAGCAAGCACCGGCTAACTCTGTGCCAGCAGCCGCGGTAAGACAGAGGGTGCAAACGTTGTTCGGAATTACTGGGCGTAAAGCGCGTGTAGGCGGCTTAGCAAGTCGGCTGTGAAAGCCCTTGGCTCAACCAAGGAAGTGCACTCGAAACTGCTAAGCTTGAGTCTCGGAGAGGATGGTGGAATTCTCGGTGTAGAGGTGAAATTCGTAGATATCGAGAGGAACACCAGTGGCGAAGGCGGCCATCTGGACGATGACTGACGCT…
601	0	0	3	1000	1978	355	0	1	0	322	262	51	1	0	0	4	7	0	0	0	0	7	72	539	415	Bacteria;Chlorobi;Chlorobia;Chlorobiales;Chlorobiaceae;Chlorobium	TGAGGAATATTGCGCAATGGGCGAAAGCCTGACGCAGCAACACCGCGTGGATGATGAAGTTCTTCGGAATGTAAAGTCCTTTTGTAGAGGAAGAATATGCCGATTTATCGGCACTGACGGTACTCTGCGAATAAGCCACGGCTAACTCTGTGCCAGCAGCCGCGGTGATACAGGGGTGGCAAGCGTTGTCCGGATTTACTGGGTGTAAAGGGTGCGCAGGCGGACTTATAAGTCGGgggTTAAATCCATGTGCTTAACACATGCATGGCTTCCGATACTGTAAGTCTAGAGTCTCGAAGAGGAAGATGGAATTTCCGGTGTAACGGTGGAATGTGTAGATATCGGAAAGAACACCAGTGGCGAAGGCAGTCTTCTGGTCGAGCACTGACGCTCAGGCAC…
602	46	0	0	0	0	0	143	8	0	0	1	0	0	0	1	0	2	0	0	0	0	0	0	0	0	Bacteria;Gemmatimonadetes;Gemmatimonadetes;Gemmatimonadales;Gemmatimonadaceae;Gemmatimonas	TGGGGAATATTGCGCAATGGCCGAAAGGCTGACGCAGCGACGCCGCGTGGgggATGAAGCATTTCGGTgtgtAAACCCCTGTTGCTCGGGACGAACAAGCGGTTTCGACCGCTCTGACGGTACCGAGTGAGGAAGCACCGGCTAACTCCGTGCCAGCAGCCGCGGTAATACGGAGGGTGCGAGCGTTGTCCGGAATCACTGGGCGTAAAGGGCGCGTAGGCGGTCTGCTAAGCGTGCGGTGAAAGCCCGGGGCTCAACCCCGGGTCTGCCGTGCGAACTGGTGGACTAGAGCACTGTAGAGGCAGGTGGAATTCCGGGTGTAGCGGTGGAATGCGTAGAGATCCGGAAGAACACCGGTGGCGAAGGCGGCCTGCTGGGCAGTAGCTGACGCTGATGCGC…
603	0	0	0	2	10	5	0	0	0	5	35	47	0	0	0	0	12	0	0	2	1	3	14	17	41	Bacteria	TCGGGAATATTGGACAATGCCCTAACGGGTGATCCAGCGACACCGCGTGGAGGATGAAGGTCTTCGGATCGTAAACTCCTGTCAGGTGGGACGAAGTTTCGGCGCAAGCCGGAATTGACGGTACCACCGGAGGAAGTCCCGGCTAATTCCGTGCCAGCAGCCGCGGTAAGACGGAAGGGGCAAGCGTTGTCCGGATTGACTGGGTGTAAAGGGCGTGTAGGTGGTTTGACGGGTCCAGCATTAAATACCCCGGCCTAACCGGGGAAGTgtgtTGGAAACTATCAAGACTTGAGTCTGAAaaaGGAGAGCGGAACTCTTGGTGTAACGGTGAAATGTGTAGATATCAGGAGGAACACCGGTGGCGAAGGCGGCTctctAGTTCAAGACTGACACTGAGGC…
604	0	0	13	2	2	1	0	0	0	0	0	0	0	1	39	8	3	0	0	0	0	0	0	0	0	Bacteria	TGAGGAATCTTCCGCAATGGGCGAAAGCCTGACGGAGCGACACCGCGTGAAGGATGACACCCCTCGGGGCGTAAACTTCTTTTCTGGGTGATGAAATTCTGACATTAGCCCAGGAATAAGCACCGGCAAACTATGTGCCAGCAGCCGCGGTAATACATAGGGTGCAAGCGTTATTCGGAATTACTGGGCGTAAAGCGTTCGTAGCTGGTTTTATAAGTCTGGTGTTAAATCTCGGAGCTCAACTCCGAGGTCGTATCGGATACTGTAGAACTAGAGTGATGCAGAGGTACATGGAATTTATGGTGTAGGGGTAAAATCTGTTGATACCATAAGGAACACCAAAAGCGAAGGCAGTGTACTGGGCATCTACTGACAGTTAGGAACGAAAGCGTGGGGAGC…
605	1	0	0	1	11	15	0	0	1	18	7	9	0	0	13	7	41	0	0	0	1	4	3	20	28	Bacteria	TCGAGAATCTTCCGCAATGGACGAAAGTCTGACGGAGCGACGTTACGTGAATGATGACGCCCTTAGGGGTGTAAAGTTCTTTTATCTGGGAGGAAGCCGCAAGGCAGACAGTACCAGATGAATAAGGGGATCCTAATTCTGTGCCAGCAGGAGCGGTAATACAGAATCCCCGAGCGTTACCCGGATTTATTGGGCGTAAAGGGTCCGTAGGTGGTATAGTAAGTTGAAAGTTAAAACTCATCGGCTTAACCTTTGAGGTGCTTTCAATACTGCTAAACTAGAGGATGTTAGGGGTGAACGGAACCGACGGAGTAGGGGTGAAATCCGTTGATATCGTCGGGAACACCAAAAGCGAAGGCAGTTCACTAGGACAATCCTGACACTGAGGGACGAAAGCGT…
606	0	15	0	0	0	0	1	15	1	6	5	0	0	15	3	2	1	0	0	4	4	2	4	4	0	Bacteria;Proteobacteria;Alphaproteobacteria;Caulobacterales;Caulobacteraceae;Caulobacter	TGGGGAATCTTGCGCAATGGGCGAAAGCCTGACGCAGCCATGCCGCGTGAATGATGAAGGTCTTAGGATTGTAAAATTCTTTCAGCAGGGACGATAATGACGGTACCTGCAGAAGAAGCCCCGGCTAACTTCGTGCCAGCAGCCGCGGTAATACGAAGGgggCTAGCGTTGCTCGGAATTACTGGGCGTAAAGGGAGCGTAGGCGGATCGTTAAGTTAGAGGTGAAAGCCCAGGGCTCAACCCTGGAATTGCCTTTAAAACTGGCGGTCTTGAGTATGGCAGAGGTgtgtgGAACTCCGAGTGTAGAGGTGAAATTCGTAGATATTCGGAAGAACACCAGTGGCGAAGGCGACacacTGGGCCATTACTGACGCTGAGGCTCGAAAGCGTGGGGAGCAA…
607	0	0	0	2	2	2	0	0	0	0	8	32	0	0	0	0	1	0	0	0	0	0	1	1	13	Bacteria;Proteobacteria;Deltaproteobacteria;Myxococcales	TGGGGAATATTGGACAATGGGCGAAAGCCTGATCCAGCGACGCCGCGTGAGCGATGAAGGCCTTCGGGTCGTAAAGCTCTGTCAGGTGGAACGAAGTATAGCCGGATTAATACCCCGGTTATTTGACGGTACCGCCGAAGGAAGCACCGGCTAACTCTGTGCCAGCAGCCGCGGTAAGACAGAGGGTGCAAGCGTTGTTCGGAATTATTGGGCGTAAAGCGCGTGTAGGCTGCGCTGtgtgtCAGATGTGAAATCCCCGGGCTCAACCCGGGACGCGCATTTGAAACTGCAGTGCTTGAGTGTGGGAGAGGAAAGCGGAATTCCCGGTGTAGAAGTGAAATTCGTAGATATCGGGAGGAACACCAGTGGCGAAGGCGGCTTTCTGGACCATAACTGACG…
608	0	0	0	2	7	1	0	0	0	4	24	66	0	0	0	0	17	0	0	1	0	0	0	1	15	Bacteria;Proteobacteria;Deltaproteobacteria	TGGGGAATATTGCGCAATGGgggAAACCCTGACGCAGCGACGCCGTGTGAGTGATGAAGGCTTTCGGGTCGTAAAGCTCTGTCGGATGGGACGAATAAGGACTGtgtgAATAATGCAGTCCGATGACGGTACCGTCGAAGGAAGCACCGGCTAACTCCGTGCCAGCAGCCGCGGTAATACGGAGGGTGCAAGCGTTGTTCGGAATTATTGGGCGTAAAGAACGTGTAGGCGGGCCTGtgtgtCAGATGTGAAAGCCCTCGGCTCAACCGAGGAAGTGCATCTGAAACTGCAGGTCTTGAGTACGAgagagGAGAGTGGAATTCCCAGTGTAGAGGTGAAATTCATAGATATTGGGAAGAACACCGGCGGCGAAAGCGGCTctctGGCTCGATACTGACG…
609	1	6	2	5	3	15	3	3	4	3	13	6	3	15	55	5	34	0	0	0	4	1	1	3	0	Bacteria;Proteobacteria;Betaproteobacteria;Burkholderiales;Oxalobacteraceae;Undibacterium	TGGGGAATTTTGGACAATGGgggCAACCCTGATCCAGCAATGCCGCGTGAGTGAAGAAGGCCTTCGGGTTGTAAAGCTCTTTTGTCAGGGAAGAAACGGTGGTCTCTAATATAGGCTGCTAATGACGGTACCTGAAGAATAAGCACCGGCTAACTACGTGCCAGCAGCCGCGGTAATACGTAGGGTGCAAGCGTTAATCGGAATTACTGGGCGTAAAGCGTGCGCAGGCGGTTAtataAGTCAGATGTGAAATCCCCGGGCTCAACCTGGGAACTGCATTTGAGACTGTATGGCTAGAGTgtgtCAGAGGggggTAGAATTCCACGTGTAGCAGTGAAATGCGTAGATATGTGGAGGAATACCGATGGCGAAGGCAGCCcccTGGGATAACACTGACGC…
610	0	0	0	3	0	0	0	0	0	0	0	0	1	1	0	1	0	0	0	0	0	0	12	9	67	Bacteria;candidate division ZB3;ZB3_genera_incertae_sedis;ZB3_genera_incertae_sedis;ZB3_genera_incertae_sedis;ZB3_genera_incertae_sedis	TGAGGAATTTTGCGCAATGGAGGAAACTCTGACGCAGCGACGCCTCGTGAACGATGAAGTCTTTCGGGATGTAAAGTTCTGTCAGCAGGGAAGATTATGACGGTACCTGCAGAGGAAGCTCCGGCTAACTACGTGCCAGCAGCCGCGGTAATACGTAGGGAGCGAGCGTTATCCGGATTTATTGGGCGTAAAGGGTGCGCAGGCGGCTTTGCAAGTTAGGTGTAAAAGGCATGAGCTCAACTCATGTATGCGCTTAATACTACAAGGCTAGGGTTTGTCAGAGGGAAGTGGAACTAATAGTGTAGCGGTGAAATGCGTAGATATTATTAGGAACACCAGTGGCGAAGGCGGCTTCCTGGGGCAATACCGACGCTCATGCACGAAAGCGTGGGGAGCAAA…
611	0	1	7	25	33	11	0	0	0	28	8	5	0	0	0	0	1	0	0	0	0	0	0	0	0	Bacteria	TCGAGAATATTTGTCAATGCACGAAAGTGTGAACATGCGACGCCGCGTGCGGGATGAAGGCCTTCGGGTCGTAAACCGCTTTTGTAAGGGAAGAATTACGATGACATTAACTTACGAATAAGAGGTTACTAACTCTGTGCCAGCAGTAGCGGTAATACAGAGACCTCAAACGTTATCCGGATTTATTGGGCGTAAAGAGCTGGTAGGTGGTTATATTAGTCAGATGTCAAATCTCGGAGCTCAACTCCGAAACTGCATTTGAAACGGTATAACTAGAGGGTGTGAgagaTCTATGGAACTCATGGTGTAGCAGTGAAATGCGTTGATATCATGAGGAACACCAAAGGCGAAGGCATTAGATTGGCACACTCCTGACACTGAGCAGCGAAAGCGTGGGTA…
612	0	0	0	0	0	0	0	0	0	0	0	0	0	0	0	0	0	0	0	0	1	12	13	34	20	Bacteria;candidate division ZB3;ZB3_genera_incertae_sedis;ZB3_genera_incertae_sedis;ZB3_genera_incertae_sedis;ZB3_genera_incertae_sedis	TGGGGAATATTGCGCAATGGgggAAACCCTGACGCAGCGACGCCGTGTGAATGATGAAGTCTTTCGGGATGTAAAGTTCTGTCAGAGGGAAAGATAATGACGGTACCCTCAGAGGAAGCTCCGGCTAATTATGTGCCAGCAGCCGCGGTAATACATAAGGAGCGAGCGTTATCCGGATTTACTGGGCGTAAAGGGCGCGTAGGCTGCAAGATAAGTCAGGTGTTAAATTCCAGGGCTCAACCCTGGCACGCGCTTGATACTATCTTGCTAGagagTGGGAGAGGAAAGTGGAATTCATGGTGTAGCGGTGAAATGCGTAGATATCATGAAGAACACCAGTTGCGAAGGCGGCTTTCTGGCCCATATCTGACGCTGAGGCGCGAAAGCGTGGGGAGCAAA…
613	0	0	0	35	20	15	0	0	0	12	11	0	0	0	0	0	4	0	0	0	0	0	6	4	2	Bacteria;Proteobacteria;Deltaproteobacteria	TAGGGAATTTTGCGCAATGGGCGAAAGCCTGACGCAGCAACGCCGCGTGAATGTTAAGCCCTTCGGGGTGTAAAGTTCTGTCAGTGGGGACGAAACTTGACGGTACCCACAGAGGAAGCACCGGCTAACTCCGTGCCAGCAGCCGCGGTAATACGGAGGGTGCAAGCGTTGTCCGGAATCATTGGGCGTAAAGAGTTCGTAGGTGGCATGTTAAGTCTGGTGTTAAAGGCAGAAGCTCAACTTCTGTAAGGCACTGGATACTGGCAAGCTTGAATGTGGTAGAGGTAAAGGGAATTCCTGGTGTAGCGGTGAAATGCGTAGATATCAGGAGGAACATCGGTGGCGAAAGCGCTTTACTGGGCCATAATTGACACTGAGGAACGAAAGCCGGGGTAGCAA…
614	0	0	0	0	1	0	0	0	0	1	0	0	0	0	1	0	2	0	0	2	24	28	54	13	5	Bacteria	TGAGGAATATTGCACAATGGGCGAAAGCCTGATGCAGCGACACCGCGTGAAGGATGAAGGTCTTAGGATTGTAAACTTCTGTTAAGTGGGAAaaaaGACTTGCTTCAAATAAAAGCAGGGGATGATGGTACCACTAGAGAAAGCACCGGCTAACTTCGTGCCAGCAGCCGCGGTAATACGAGGGGTGCAAACGTTATTCGGAATTACTGGGTGTAAAGGGTACGTAGACGGCATATTAAGTCAATTGTTAAATTCCCCAGCTTAACTGGgggTAGGCGGTTGAAACTAATAAGCTAGagagTGGAAGagagaAGTGGAATTCTCGGAGTAGCGGTAAAATGCGTAGATCTCGAGAGGAACACCGATGGCGAAGGCAGCTTCTTGGTCCATTTCTGACGT…
615	2	0	0	0	0	0	1	1	0	0	0	0	0	0	0	0	2	0	0	13	8	28	18	10	8	Bacteria;Acidobacteria;Acidobacteria_Gp6;Gp6;Gp6;Gp6	TGGGGAATTGTTCGCAATGGGCGAAAGCCTGACGACGCAACGCCGCGTGGAGGATGAAGACCTTCGGGTCGTAAACTCCTTTCGACCGAGAAGAATGGCTCTCGACCTAATACGTCGAGAGCATGACGGTATCGAGGGAAGAAGCCCCGGCTAACTCTGTGCCAGCAGCCGCGGTAATACAGGgggggCAAGCGTTGTTCGGAATTACTGGGCGTAAAGGGTTCGTAGGTGGCCAACTAAGTCAGACGTGAAATCCCTCAGCTTAACTGGGGAACTGCGTCTGATACTGGATGGCTTGAGTGCAGGAGAGGAACGCGGAATTCCAGGTGTAGCGGTGAAATGCGTAGATATCTGGAGGAACACCGGTGGCGAAGGCGGCGTTCTGGACTGCAACTGACA…
616	0	0	0	0	0	0	0	0	0	0	0	0	0	0	0	1	106	0	0	0	0	0	0	0	0	Bacteria;Proteobacteria;Betaproteobacteria;Burkholderiales;Burkholderiaceae;Chitinimonas	TGGGGAATTTTGGACAATGGGCGCAAGCCTGATCCAGCCATGCCGCGTGAGTGAAGAAGGCCTTCGGGTTGTAAAGCTCTTTTGTCAGGGAGCAAAGCTTACTCAATAACACTGGGTGAGGATGAGAGTACCTGAAGAATAAGCACCGGCTAACTACGTGCCAGCAGCCGCGGTAATACGTAGGGTGCGAGCGTTAATCGGAATTACTGGGCGTAAAGCGTGCGCAGGTGGTTTTGTAAGCCAGATGTGAAATCCCCGGGCTCAACCTGGGAATGGCATTTGGGACTGCAAGGCTAGAGTGTGGCAGAGGggggTGGAATTCCGCGTGTAGCAGTGAAATGCGTAGAGATGCGGAGGAACACCGATGGCGAAGGCAGCCcccTGGGTTGACACTGACAC…
617	0	0	29	0	2	0	0	0	70	13	2	1	0	0	0	0	0	0	0	0	0	0	0	0	0	Bacteria;Cyanobacteria/Chloroplast;Chloroplast;Chloroplast;Chloroplast;Chlorarachniophyceae	TGGGGAATATTTGGCAATGAGCGAAAGCTTGACCAAGCAATACCGCGTGGAGGATGAATGCTTTAGGGTTGTAAACTCCTTTTCTGATTGAGGAAATTTTGACAGTATTTCAGGAATAAGCATCGGCTAACTTCGTGCCAGCAGCCGCGGTAATACGGgggATGCAAGCGTTATCCGGATTTATTGGGCGTAAAGCGTTCGTAGATGGTTACTTAAGTTTAATGTTAAATCCCAAAGCTCAACTTTGACAGTGCATTAAaaaCTGAGCAACTTTAGTACAATAGAGGTAAAAGGAATTTCCAGTGTAGCGGTGAAATGCGTAGATATTGGAAAGAACGCCTATGGCGAAAGCATTTTACTGGGTTGTTACTGAAATTGAGGAACGAAAGCTAGGGGAGC…
618	0	0	1	9	30	77	0	0	0	1	2	1	0	0	0	0	0	0	0	0	0	0	0	0	0	Bacteria;Proteobacteria	TGGGGAATATTGCGCAATGGgggCAACCCTGACGCAGCAACGCCGTGTGAAGGATGAAGGCTCTAGGGTTGTAAACTTCTGTCTAGAGGGAAGAATAAATTGACGGTACCTCTAAAGAAAGCACCGGCTAACTCCGTGCCAGCAGCCGCGGTAATACGGAGGGTGCAAGCGTTATTCGGAATTACTAGGTGTAAAGGGCGCGTAGGCGGTTTAGTAAGTTAGATGTGAAAGCTCATGGCTCAACTGTGAGACTGCATCTAAAACTGCTAGACTGGAATATGGGAGGGGAAAATAGAATTCCTGGTGTAGCGGTGGAATGTGTAGATACCAGGAGGAATATCGATGGCGAAGGCGATTTTCTGGCCCAATATTGACGCTGAGGCGCGAAAGCTAGGGGAG…
619	0	0	0	2	13	10	0	0	0	4	10	23	0	0	0	0	0	0	0	0	0	0	3	1	6	Bacteria;Lentisphaerae;Oligosphaeria;Oligosphaerales;Oligosphaeraceae;Oligosphaera	TCGAGGATCTTCCGCAATGGGCGCAAGCCTGACGGAGCGATGTCGCGTGAGGGATGAAGGCCTTCGGGTCGTAAACCTCTGTCACCCGGGAAGAAGCAAGTGACGGTACCGGGAGAGGAAGCCATGGCTAACTACGTGCCAGCAGCCGCGGTAATACGTAGATGGCAAGCGTTATTCGGATTTACTGGGCGTAAAGGGTCCGCAGGgggTCTGTCAAGTCGGATGTGAAATTCCGGGGCTCAACCCCGGACGTGCATCCGAAACTGCCGGACTAGAGTGAGCGAGGGGCCGATGGAATTCCTGGTGTAGCGGTGGAATGCGTGGATATCAGGAGGAACACCGATGGCGAAGGCGGTCGGCTGGCGCTCAACTGACCCTCAGGGACGAAAGTGCGGGGAG…
620	0	2	17	1	3	0	0	0	2	1	0	0	1	3	6	8	13	0	0	1	3	18	4	0	0	Bacteria;Proteobacteria;Alphaproteobacteria	TGGGGAATATTGGACAATGGgggAAACCCTGATCCAGCGATGCCGCGTGAGTGAAGAAGGCCTTAGGGTTGTAAAGCTCTTTCAGAGGGGACGATAATGACGGTACCCTCAGAAGAAGCACCGGCTAACTTCGTGCCAGCAGCCGCGGTAATACGAAGGGTGCAAGCGTTGTTCGGAATTACTGGGCGTAAAGCgcgcgTAGGCGGTTTGTTAAGTCAGACGTGAAAGCCCTGGGCTCAACCTAGGAATTGCGTTTGAAACTGGCAGGCTAGAGATTCAGagagGTGAGTGGAATTCCTAGTGTAGAGGTGAAATTCGTAGATATTAGGAGGAACATCAGTGGCGAAGGCGGCTCACTGGCTGAATACTGACGCTAAGGCGCGAAAGCGTGGGGAGCAA…
621	0	0	0	0	0	0	0	0	0	0	0	0	0	0	0	0	0	0	0	4	7	24	10	12	8	Bacteria;Proteobacteria;Gammaproteobacteria;Chromatiales;Ectothiorhodospiraceae	TGGGGAATATTGGACAATGGGCGAAAGCCTGATCCAGCAATGCCGCGTgtgtgAAGAAGGCCTGCGGGTTGTAAAGCACTTTCGGTTGGGAAGAAATGCCTCGTGTTAATACCTAGAGGCTTTGACACTACCTTCAGAAGAAGCACCGGCTAACTCCGTGCCAGCAGCCGCGGTAATACGGAGGGTGCGAGCGTTAATCGGAATTACTGGGCGTAAAGCgcgcgTAGGCGGCTGGGTAAGTCGGATGTGAAAGCCCTGGGCTTAACCTGGGAATGGCATTCGATACTGCCCGACTAGAGTATGGTAGAGGAAAGCGGAATTCCCGGTGTAGCGGTGAAATGCGTAGATATCGGGAGGAACATCAGTGGCGAAGGCGGCTTTCTGGACCAATACTGACGC…
622	0	0	1	0	11	2	0	0	1	15	25	5	0	0	0	1	3	0	0	0	0	7	20	26	7	Bacteria;Actinobacteria;Actinobacteria;Coriobacteriales;Coriobacteriaceae	TGGGGAATTTTGCGCAATGGGCGAAAGCCTGACGCAGCAACGCCGCGTGCGGGATGAAGGCTCTCGGGTCGTAAACCGCTTTCAGCAGGGATGAAATTGACAGTACCTGCAGAAGAAGCCCCGGCTAAATACGTGCCAGCAGCCGCGGTAATACGTATGGGGCAAGCGTTATCCGGATTCATTGGGCGTAAAGAGCGCGTAGGCGGATTGTTAAGTCAGATGTGAAAACTGGgggCTCAACCCGCAGCCTGCATCTGAAACTGGCAGTCTTGAGTCTGGTAGAGGAGTGTGGAATTCCCAGTGTAGCGGTGAAATGCGCAGATATTGGGAGGAACACCAGTGGCGAAGGCGGCACTCTGGGCCACGACTGACGCTGAGGCGCGAAAGCTAGGGGAGCAA…
623	0	0	0	0	6	8	0	0	0	0	11	13	0	0	0	0	2	0	0	0	0	1	11	2	33	Bacteria;Lentisphaerae;Oligosphaeria;Oligosphaerales;Oligosphaeraceae;Oligosphaera	TCGAGAATCTTCCGCAATGGGCGCAAGCCTGACGGAGCGATGCCGCGTGAGGGATGAAGGCCTTCGGGTTGTAAACCTCTGTCAGAGGGGACAAAGAATGTGATGGTACCCTCAGAGGAAGCCACGGCTAACTACGTGCCAGCAGCCGCGGTAATACGTAGGTGGCGAGCGTTATTCGGATTCACTGGGCGTAAAGGGTCCGTAGGgggTCTGCCAAGTCTGATGTGAAATCCCGCGGCTCAACTGCGGAACGGCATTGGATACTGGCGGGCTGGAGTCTGCGAGGGGTGAGCGGAATTCCTGGTGTAGCGGTGGAATGCGTAGATATCAGGAAGAACACCGATGGCGAAGGCGGCTCACTGGCGCAGTACTGACCCTGAGGGACGAAAGCGTGGGGAG…
624	0	0	2	1	5	6	0	0	0	1	8	25	0	0	0	0	20	0	0	0	0	0	0	2	1	Bacteria	TCGATAATATTCGGCAATGGGCGAAAGCCTGACCGAGCGACGCCGCGTGAAGGATGAAGTCCTATGGGATGTAAACTTCTTTTGCAGGAGAATAATCTGCGTCTTTTAGGCGCAGAAGAAGGTAACCTGCGAATAAGGGGTTGCTAATCATGTGCCAGCAGCCGCGGTAATACGTGAGCCCCGAGCATTATCCGAATTAATTGGGCGTAAAGAGTTCGTAGGTGGTTTGGCAAGTCTGTTGTCAAAGCCTTGAAGCTTAACTTCGAGAAGGTGACAGATACTACCAGACTAGAGGGCGTTAGAGGCTGACGGAACTCTCGGTGTAGGGGTGAAATCCGTTGATATCGAGGGGAACACCAAAAGCGAAGGCAGTCAGCTGGGGCGCTCCTGACACTCAAG…
625	0	0	3	60	51	10	0	0	0	0	3	1	0	0	0	0	15	0	0	0	0	0	0	0	0	Bacteria;Spirochaetes;Spirochaetia;Spirochaetales;Spirochaetaceae;Spirochaeta	CTAAGAATCTTCCGCAATGGGCGAAAGCCTGACGGAGCGATGCCGCGTGATCGATGAAGGTCGAgagaTTGTAAAGATCTTTTCCACGTGAGGAATAAGGGTCGGAGGGAATGCCGGTCTGATGACGTTAGCGTGGGAATAAGCCCCGGCTAATTACGTGCCAGCAGCCGCGGTAACACGTAAGGGGCGAGCGTTGTTCGGAATTATTGGGCGTAAAGGGCACGCAGGCGGTTATGCAAGTCCGATGTGAAAGACCTGGGCTTAACTCAGGGGCCGCGTTGGAAACTGCATGACTAGAGTATTAGAGGgggAGTCGGAATTCCTAGTGTAGGGGTGAAATCTGTTGATATTAGGAAGAACACCGGTGGCGAAGGCGGACTCCTGGCTGGATACTGACGC…
626	38	2	0	0	1	0	48	6	23	1	0	2	0	2	1	0	0	0	0	0	0	0	0	0	0	Bacteria;Bacteroidetes;Sphingobacteriia;Sphingobacteriales;Chitinophagaceae	TAGGGAATATTGGACAATGGACGCAAGTCTGATCCAGCCATCCCGCGTGAAGGATTAAGGCCCTATGGGTTGTAAACTTCTTTTCTTTGGGAATAAaaaGCGGTATTCATATCGCCTTGAAGGTACCAGAGGAATAAGCACCGGCTAACTCCGTGCCAGCAGCCGCGGTAATACGGAGGGTGCAAGCGTTATCCGGATTCACTGGGTTTAAAGGGTGCGTAGGTGGCTTTGTAAGTCAGCGGTGAAAGCCTGGAGCTCAACTCCAGAATTGCCATTGATACTGCAGAGCTTGAATCAAGTTGAGGTGGATGGAATATTACATGTAGCGGTGAAATGCTTAGATATGTAATAGAACACCGATTGCGAAGGCAGTTCACTAAGCTTGTATTGACACTGAGG…
627	0	0	0	0	0	0	0	0	0	0	0	0	0	0	0	0	0	0	0	0	0	4	21	12	52	Bacteria;Proteobacteria;Deltaproteobacteria;Bdellovibrionales;Bacteriovoracaceae;Bacteriovorax	TAGGGAATATTGCGCAATGGgggAAACCCTGACGCAGCAACGCCATGTGAGTGAGGAAGGCCTTAGGGTTGTAAAACTCTGTCAGTGGGGAAaaaTGGCATACTGGTAAATAATCAGTATGATTGATGGTACCCACAGAGGAAGCACCGGCAAACTTCGTGCCAGCAGCCGCGGTAATACGAAGGGTGCGAGCGTTGTTCGGATTTATTGGGCGTAAAGCgcgcgcAGGCGGATTAATAAGTCAGGTGTGAAATCTCGGGGCTCAACCCCGAACGTGCGCCTGAAACTGTCAATCTAGAATAACGGAAGGGGAAGGGGAATTTCACATGTAGGGGTAAAATCCGTAGAGATGTGAAGGAACACCAGAGGCGAAGGCGCCTTCCTGGACGTTTATTGACG…
628	0	0	0	6	16	33	0	0	0	4	19	18	0	0	0	0	14	0	0	0	0	2	9	8	21	Archaea	GCGCGAAACCTTTACAATGCGCGAAAGCGTGATAAGGGAATTCTGAGTGGCAGCCGGCTTTTAGCCGACTGTCTTTTGGCGAACCTAAACCGTTCGCAGAATAAGTTCTGGGTAAGACCAGTGCCAGCCGCCATGTGCATTTGCATAATGCGCACGGTACGCGGTAATACTGGCAGAACGAGTGGTGCCCACGAATATTGGGTCTAAAGAGACCGTAGCTGGTTTGTTAAGTCCACTGTGAAATCTTGGGGCTCAACCTCAAGGCGTGCAGTGGATACTGGCAGACTTGAGAGCGGgggAGGTCAGGGGTACTTACGGGGTATGAGTAAAATCAGTTGATCCTGTAAGGACCACCAGTGGCGAAGGCGCCTGACCAAAACGCGTCTGACAGTGAGGGTC…
629	0	0	0	0	0	0	0	0	0	0	0	0	0	0	0	0	0	0	0	0	0	10	4	20	38	Bacteria	TTGGGAATTTTGCACAATGGACGCAAGTCTGATGCAGCAACACTGCGTGAAGGATGAAGGTTTTCGGATCGTAAACTTCTTTTATCTGGGAATAAATATGAAGGTACCAGATGAATAAGCACCGGCTAACTACGTGCCAGCAGCCGCGGTAATACGTAGGGTGCAAACGTTATCCGGATTTACTGGGCGTAAAGAGCTCGTAGGTGGTTTTGAAAGTTGAATATTAAATACCCTGGCTCAACTAGGGAAAAGTATTCAAAACTCCATAACTGGAGGTATGCAGGGGAAGATGGAACacacGGTGTAGCAGTGATATGCGTAGATATCGTGTGGAACGCCAAAGGTGAAAACAGTCTTCTGGGCATTACCTGACACTGAGGAGCGAAAGCGTGGGGAGCG…
630	0	0	0	0	0	0	0	0	0	0	3	3	0	0	0	0	0	0	0	0	0	0	15	10	40	Bacteria;Proteobacteria;Deltaproteobacteria	TGGGGAATATTGCGCAATGGgggAAACCCTGACGCAGCGACGCCGTGTGAGTGATGAAGGCTTTCGGGTCGTAAAGCTCTGTCGGATAGGACGAATAAAGGTTGtgtgAATAATGCAGCCTGATGACGGTACTGTCGAAGGAAGCACCGGCTAACTCCGTGCCAGCAGCCGCGGTAATACGGAGGGTGCAAGCGTTGTTCGGAATTATTGGGCGTAAAGCGCGTGTAGGCGGATATGTAGGTCAGATGTGAAATCCCTCGGCTTAACTGAGGAAGAGCAACTGAAACCACATGTCTTGAGTACGATAGAGGAGAGTGGAATTCCCAGTGTAGAGGTGAAATTCATAGATATTGGGAAGAACACCGGTGGCGAAGGCGGCTctctGGATCGATACTGACG…
631	0	0	7	0	3	0	0	0	3	3	26	26	0	0	0	0	4	0	0	0	0	0	0	0	1	Bacteria;Proteobacteria;Gammaproteobacteria	TGGGGAATATTGGACAATGGGCGAAAGCCTGATCCAGCAATGCCGCGTgtgtgAAGAAGGCCTTAGGGTTGTAAAGCACTTTCGGTGGGGAGGAGGTTAATTATGTTTAAGAGATATAGTTGATGACGTTACCCACAGAAGAAGCACCGGCTAACTCTGTGCCAGCAGCCGCGGTAATACAGAGGGTGCAAGCGTTAATCGGAATTACTGGGCGTAAAGGGTGAGTAGGTGGTAGATTAAGTTATGtgtgAAATTTCTGAGCTTAACTTGGAGAGGGCATATAATACTGAATTACTAGAGTACTGTAGAGGGTGATGGAATTTCCGGTGTAGCGGTGAAATGCGTAGATATCGGAAGGAACACCAGTGGCGAAGGCGATCACCTGGACAGATGCTGACA…
632	4	0	0	0	26	0	0	0	0	8	10	43	0	0	0	0	2	0	0	0	0	0	0	0	0	Bacteria;Acidobacteria;Holophagae;Holophagales;Holophagaceae;Holophaga	TGGGGAATTTTGCGCAATGGGCGAAAGCCTGACGCAGCAACGCCGCGTGGGTGATGAAGGTCTTCGGATCGTAAAACCCTGTCGTCGGGGACGAAGGTTGTCGGTTGAATAGACCGGCAGCTTGACGGTACCCGGAGAGGAAGCCCCGGCTAACTCTGTGCCAGCAGCCGCGGTAATACAGAGGgggCAAGCGTTATTCGGAATTATTGGGCGTAAAGGGCGCGTAGGCGGTGTTTTAAGTGAGATGTGCAATCCCCGAGCTTAACTTGGGAACTGCATCTCAGACTGGAACGCTAGAGTACTGGAGAGGGTGGTAGAATTCCACGTGTAGCGGTGAAATGCGTAGAGATGTGGAGGAATACCAGTGGCGAAGGCGGCCACCTGGACAGTAACTGACGC…
633	3	31	8	0	1	3	5	12	3	5	4	12	0	3	0	0	2	0	0	0	0	0	0	0	0	Bacteria;Proteobacteria;Gammaproteobacteria	TGGGGAATATTGGACAATGGGCGAAAGCCTGATCCAGCGATGCCGCGTgtgtgAAGAAGGCCTGCGGGTTGTAAAGCACTTTCAGTGGGGAGAATGAACCTATTCCTAATATGTATAGGGAAAGATGTTACCCACAGAAGAAGCACCGGCTAACTCTGTGCCAGCAGCCGCGGTAATACAGAGGGTGCGAGCGTTAATCGGAATTACTGGGCGTAAAGCGTGCGTAGGTGGTTGCATAAGTTAGGTGTGAAATTCCTGGGCTTAACCTGGGAACTGCGCCTAATACTGTACAGCTAGAGTATTGTAGAGGAAAGTGGAATTTCCGGTGTAGCGGTGAAATGCGTAGATATCGGAAGGAACATCAGTGGCGAAGGCGACTTTCTGGACAAATACTGACAC…
634	49	0	0	1	0	1	58	9	0	3	3	16	9	0	1	0	8	0	0	0	0	0	0	0	0	Bacteria;Proteobacteria;Gammaproteobacteria	TGGGGAATATTGGACAATGGgggCAACCCTGATCCAGCAATGCCGCGTgtgtgAAGAAGGCCTGAGGGTTGTAAAGCACTTTTGTAGAGGAGGATGGTGAGCTAGGTTAAGAGCTAGGTTCATTGACGTTACTCTAAGAATAAGCACCGGCTAACTCCGTGCCAGCAGCCGCGGTAATACGGAGGGTGCAAGCGTTAATCGGAATTACTGGGCGTAAAGGGTGCGTAGGCGGTTAAGTAAGTTATCTGTGAAATCCCTGGGCTTAACCTAGGTAGGAAAGATAATACTGTTTAACTAGAGTGTGATAGAGGATAGTGGAATTTCCGGTGTAGCGGTGAAATGCGTAGAGATCGGAAGGAACACCAGTGGCGAAGGCGGCTATCTGGATCAACACTGACG…
635	0	0	0	0	5	0	0	0	0	0	1	35	0	0	0	0	1	0	0	0	0	0	0	0	0	Bacteria;Proteobacteria;Deltaproteobacteria;Syntrophobacterales;Syntrophobacteraceae;Syntrophobacter	TGAGGAATTTTGCGCAATGGCCGCAAGGCTGACGCAGCAACGCCGCGTGGGTGAAGAAGGCCTTCGGGTCGTAAAGCCCTGTCAGGTGGGAAGAAAGGCTTGGTTGATAACACCGATTGAGTTTGACGGTACCACCAGAGGAAGCACCGGCTAACTCCGTGCCAGCAGCCGCGGTAATACGGAGGGTGCAAGCGTTATTCGGAATTACTGGGCGTAAAGCGCGTGTAGGCGGgggTACAAGTCTGATGTGAAAGCCCTGGGCTTAACCTGGGAAGTGCATTGGAAACGGTATCTCTTGAGTACTGGAGAGGAAGGgggAATTCCCGGTGTAGAGGTGAAATTCGTAGAGATCGGGAGGAATACCAGTGGCGTAGGCGCCTTTCTGGACGGTTACTGACG…
636	0	0	0	2	35	13	0	0	0	16	26	34	0	0	0	0	10	0	0	0	0	0	5	15	36	Bacteria;Firmicutes;Clostridia;Clostridiales;Ruminococcaceae;Saccharofermentans	TGGGGAATATTGGGCAATGGGCGAAAGCCTGACCCAGCAACGCCGCGTGAAGGAAGAAGGCCTTCGGGTTGTAAACTTCTTTGACCAGGGACGAAaaaaaTGACGGTACCTGGAAAACAAGCCACGGCTAACTACGTGCCAGCAGCCGCGGTAATACGTAGGTGGCAAGCGTTATCCGGATTTACTGGGTGTAAAGGGCGTGTAGGCGGTTTCGTAAGTCGGATGTGAAATTCCCAGGCTTAACCTGGGAGCTGCATCCGAAACTACAGAACTTGAGTACTGGAGAGGATAGTGGAATTCCTAGTGTAGCGGTAAAATGCGTAGATATTAGGAGGAACATCAGTGGCGAAGGCGACTATCTGGACAGTAACTGACGCTGAGGCGCGAAAGCGTGGGGAG…
637	0	0	0	0	3	5	0	0	0	2	12	22	0	0	0	0	4	0	0	0	0	0	0	1	2	Bacteria;Firmicutes;Clostridia;Clostridiales;Ruminococcaceae	TGGGGAATATTGCACAATGGACGAAAGTCTGATGCAGCAACGCCGCGTGAAGGAAGAAGGTCTTCGGATTGTAAACTTCTTTGATCAGGGAAGAATAATGACAGTACCTGAAGAACAAGCCACGGCTAACTACGTGCCAGCAGCCGCGGTAATACGTAGGTGGCGAGCGTTATCCGGAATTACTGGGTGTAAAGGGCGCGTAGGCGGGATTACAAGTCAAATGTGAAATACCGAGGCTTAACTTCGGTACTGCATCTGAAACTGTAATTCTTGAGTGTCGGAGAGGAAAGCGGAATTCCCCATGTAGCGGTGAAATGCGTAGATATGGGGAGGAACACCGGTGGCGAAGGCGGCTTTCTGGACGAAAACTGACGCTGAGGCGCGAAAGCGTGGGTAGCA…
638	0	0	0	0	2	2	0	0	0	1	8	14	0	0	1	0	0	0	0	0	0	0	0	1	4	Bacteria;Acidobacteria;Acidobacteria_Gp3;Gp3;Gp3;Gp3	TGGGGAATCTTGCACAATGGgggAAACCCTGATGCAGCGACGCCGCGTGAGCGATGAAGCCCTTCGGGGTGTAAAGCTCTTTCGACAGGAACGATAATGACGGTACCTGGAGAAGAAGCTGCGGCTAACTACGTGCCAGCAGCCGCGGTAATACGTAGGCAGCAAGCGTTGTTCGGAGTTACTGGGCGTAAAGAGTATGTAGGCGGTTATCCAAGTCTGGTGTGAAATCTCCCGGCTTAACTGGGAGGGTGCGCCGGAAACTGGATGACTTGAGCGTGGGAGAGGAAAGCGGAATTCCTGGTGTAGCGGTGAAATGCGTAGATATCAGGAGGAACACCGGCGGTGTAGACGGCTTTCTGGACCATGGCTGACGCTGAGATACGAAAGCGTGGGTAGCAA…
639	5	0	0	0	0	0	38	3	0	0	0	0	0	0	0	0	1	4	17	64	33	1	0	2	0	Bacteria;Cyanobacteria/Chloroplast;Chloroplast;Chloroplast;Chloroplast;Bacillariophyta	TGAGGAATTTTCTGCAATGGGCGAAAGCCTGACAGAGCAATACCGCGTGAAGGATGAAGGCCTACGGGTTGTAAACTTCTTTTCTCAAGGAGGAAGATCTGACGTTACTTGAGGAATAAGCATCGGCTAACCCTGTGCCAGCAGCCGCGGTAATACAGGGGATGCAAGTGTTATCCGGAATTATTGGGCGTAAAGCGTCTGCAGGTTGATATCTAAGTCTTTTGTTAAATCTCCAGGCTTAACCTGGAATCTGCAAAGGAAACTATTTATCTTGAGTATGGTAGGGGTAAAGGGAATTTCCAGTGGAGCGGTGAAATGCGTAGATATTGGAAAGAACACCAACAGCGAAGGCACTTTACTGGGCCAGTACTGACACTCAGAGACGAAAGCTAGGGGAGC…
640	3	37	22	0	0	0	31	0	1	2	0	0	1	3	0	0	0	0	0	0	0	0	0	0	0	Bacteria;Cyanobacteria/Chloroplast;Chloroplast;Chloroplast;Chloroplast;Chlorophyta	TGAGGAATTTTCCGCAATGGACGAAAGTCTGACGGAGCAATGCCGCGTGAAGGATGAAGGCCTATGGGTCGTAAACTTCTTTTCTCAGAGAAGAATTCTTGACGGTATCTGAGGAATAAGCATCGGCTAACTCTGTGCCAGCAGCCGCGGTAAGACAGAGGATGCAAGCGTTATCCGGAATGATTGGGCGTAAAGCGTCTGTAGGTGGCTTAAaaaGTCTCCTGTCAAAGATCAGGGCTTAACCCTGGGCCGGCAGGAGAAACTCTTAGGCTAGAGTTTGGTAGGGGCAGAGGGAATTCCCGGTGGAGCGGTGAAATGCGTAGAGATCGGGAGGAACACCAAAGGCGAAAGCACTCTGCTGGGCCACAACTGACACTGAgagaCGAAAGCGAGGGGAGC…
641	0	0	0	0	0	0	0	0	0	0	0	0	0	0	0	0	0	0	0	14	45	10	4	3	1	Bacteria;Verrucomicrobia;Subdivision3;Subdivision3_genera_incertae_sedis;Subdivision3_genera_incertae_sedis;Subdivision3_genera_incertae_sedis	TCGAGAATTtttCACAATGGgggAAACCCTGATGGAGCGACGCCGCGTGGgggATGAATGGCTTCGGCCCGTAAACCCCTGTCATTTGCGAACAAACCCCGTGGTTTAACAGACCGCGGGCTGATAGTAGCAGAAGAGGAAGGGACGGCTAACTCTGTGCCAGCAGCCGCGGTAATACAGAGGTCCCGAGCGTTGTTCGGATTCACTGGGCGTAAAGGGTGCGTAGGCGGTGGGGTAAGTTTAAGGTGAAATCTCCGGGCTCAACCCGGAAAAGCCTCGAATACTATCCCGCTGGAGGATCGGAGGGGAGACTGGAATTCTCGGTGTAGCAGTGAAATGCGTAGATATCGAGAGGAACACCAGTGGCGAAGGCGAGTCTCTGGACGATTCCTGACGCTG…
642	0	0	0	0	0	0	0	0	0	0	0	0	0	0	0	0	0	0	0	0	0	3	19	28	89	Bacteria;Firmicutes;Clostridia;Clostridiales	TGGGGAATATTGCGCAATGGgggAAACCCTGACGCAGCGACACCGCGTGAAGGATGAAGGATCTTGGTCTGTAAACTTCTTTAATCTGTGACGAATAATGACGGTAGCAGAGGAATAAGCCCCGGCTAACTACGTGCCAGCAGCCGCGGTAATACGTAGGgggCAAGCGTTGTCCGGAATTACTGGGTGTAAAGGGTgtgtAGGCGGGTTAATTAGTCAGATGTGAAAACCACGAGCTCAACTTGTGGACTGCATTTGAAACTGTTAATCTTGAGTGCAGGAGAGGAAAGTGGAATTCCTAGTGTAGCGGTGAAATGCGTAGATATTAGGAGGAACACCAGTGGCGAAGGCGACTTTCTGGACTGTAACTGACGCTGAGGCACGAAAGTGTGGGGAGCA…
643	2	10	16	19	7	31	18	17	5	18	11	0	0	2	0	0	0	0	0	0	0	1	0	1	0	Bacteria;Proteobacteria;Betaproteobacteria	TGGGGAATTTTGGACAATGGGCGAAAGCCTGATCCAGCAATGCCGCGTGAGTGAAGAAGGCCTTCGGGTTGTAAAGCTCTTTTGTCAGGGAAGAAACGGTGGTTTCTAATACAGATCACTAATGACGGTACCTGAAGAATAAGCACCGGCTAACTACGTGCCAGCAGCCGCGGTAATACGTAGGGTGCAAGCGTTAATCGGAATTACTGGGCGTAAAGCGTGCGCAGGCGGTTATGTAAGACAGATGTGAAATGCCCGGGCTTAACCTGGGAACTGCATTTGTGACTGCATGGCTAGAGTTTGGCAGAGGggggTAGAATTCCACGTGTAGCAGTGAAATGCGTAGATATGTGGAGGAACACCGATGGCGAAGGCAGCCcccTGGGTCAAGACTGACGC…
644	0	0	0	0	0	0	0	0	0	0	0	0	0	0	0	0	0	0	0	7	9	14	29	0	1	Bacteria;Proteobacteria;Deltaproteobacteria;Desulfobacterales;Desulfobacteraceae	TTAGGAATTTTGCGCAATGGgggAAACCCTGACGCAGCAACGCCGCGTGAAGGATGAAGGCTTTCGGGTTGTAAACTTCTTTTAGCAGGAAAGAAACAAATGACGGTACCTGCAGAAaaaGCACCGGCTAACTCTGTGCCAGCAGCCGCGGTAATACAGAGGGTGCAAGCGTTATTCGGAATTACTGGGCATAAAGAGCGCGTAGGCGGTCTGATAAGTCTGATGTGAAAGCCCTGGACTCAATCCAGGAAGTGCATTAGATACTGTTAGACTTGAGTACAGGAGAGGAGAACGGAATTCCTGGTGTAGAGGTGAAATTCGTAGATATCAGGAGGAACAACAGAGGCGAAGGCGGTTCTCTGGACTGTAACTGACGCTGAGGCGCGAAAGCGTGGGGAG…
645	1	0	0	0	5	2	1	0	0	11	8	24	0	0	0	0	3	0	0	0	0	0	0	0	4	Bacteria;Nitrospirae;Nitrospira;Nitrospirales;Nitrospiraceae;Thermodesulfovibrio	TGGGGAATCTTGCACAATGGGCGAAAGCCTGATGCAGCGACGCCGCGTGGAGGATGACGGCCTTCGGGTTGTAAACTCCTTTTGCAGGGGAAGATAATGACGGTACCCTGCGAATAAGCCACGGCTAACTCTGTGCCAGCAGCCGCGGTAAGACAGAGGTGGCGAGCGTTGTTCGGAATTACTGGGCTTAAAGGGCGCGTAGGCGGTGATGTAAGTCTGGGGTGGAATCCTGCAGCTTAACTGTGGGACTGCCCTGGAAACTGCATTGCTTGAGTCGGACAGGGGAAGGCGGAATTCCAGGTGTAGCGGTGAAATGCGTAGATATCTGGAGGAAGGCCTGTGGTGAAGACGGCCTTCTGGGTCTTGACTGACGCTGAGGCGCGAAAGCGTGGGTAGCAA…
646	0	0	0	0	1	0	0	0	0	0	0	0	0	0	0	0	0	0	0	0	0	4	5	51	51	Bacteria;Proteobacteria;Deltaproteobacteria;Myxococcales;Polyangiaceae	TGGGGAATCTTGCGCAATGGGCGAAAGCCTGACGCAGCGACGCCGCGTGAGTGATGAAGGCCCTCGGGTTGTAAAGCTCTGTGGAGGgggACGAATAAGGGTTGGCTAACATCCAGCTCGATGACGGTACCCTTTTAGCAAGCACCGGCTAACTCTGTGCCAGCAGCCGCGGTAAGACAGAGGGTGCAAACGTTGTTCGGAATTACTGGGCGTAAAGCGCGTGTAGGCTGCTCGGAAAGTCGGATGTGAAAGCCCTGGGCTCAACCTAGGAAGTGCATTCGAAACTTCCGAGCTGGAGTCCTGGAGAGGAAGGCGGAATTCTCGGTGTAGAGGTGAAATTCGTAGATATCGAGAGGAACACCGGTGGCGAAGGCGGCCTTCTGGACAGCGACTGACGCT…
647	0	0	0	0	11	2	0	0	0	6	18	23	0	0	0	0	0	0	0	0	0	0	0	0	1	Bacteria;Lentisphaerae;Oligosphaeria;Oligosphaerales;Oligosphaeraceae;Oligosphaera	TCGAGAATCTTCCGCAATGGGCGAAAGCCTGACGGAGCGATGTCGCGTGAGGGATGAAGGCCTTCGGGTTGTAAACCTCTGTCGCCCGGGACGAAATAAATGACGGTACCGGGAGAGGAAGCTACGGCTAACTACGTGCCAGCAGCCGCGGTAATACGTAGGTAGCGAGCGTTATTCGGATTTACTGGGCGTAAAGGGTCTGCAGGgggTCTGCCAAGTCTGGCGTGAAATTCCAAGGCTCAACCTTGGAACTGCGTTGGATACTGGCGGACTAGAGTGCATGAGGGGAGAACAGAATACCTGGTGTAGCGGTGGAATGCGCAGATATCAGGTGGAACACCGACGGCGAAGGCGGTTCTCTGGCGTGCAACTGACCCTGAGGGACGAAAGCGTGGGGAG…
648	0	0	51	3	273	0	0	0	2	29	47	134	0	0	0	0	0	0	0	0	0	0	0	8	0	Bacteria;Proteobacteria;Deltaproteobacteria;Desulfuromonadales;Geobacteraceae;Geobacter	TGGGGAATTTTGCGCAATGGgggAAACCCTGACGCAGCAACGCCGCGTGAGTGATGAAGGCCCTTGGGTCGTAAAGCTCTGTCAGTGGGAACGAAGTGCCGGCGGGTAATATCCGACCGGTTTGACGGTACCCACAAAGGAAGCACCGGCTAACTCCGTGCCAGCAGCCGCGGTAATACGGAGGGTGCAAGCGTTGTTCGGATTTATTGGGCGTAAAGGGCGTGTAGGCGGTTTGTTAAGTCTGATGTGAAAGCCCCGGGCTCAACCTGGGAAGGGCATTGGAAACTGGCAGACTTGAGTACGGGAGAGGGCAGTGGAATTCCTAGTGTAGGAGTGAAATCCGTAGATATTAGGAGGAACACCGGTGGCGAAGGCGGCTGCCTGGACCGATACTGACGC…
649	12	39	25	5	3	5	11	1	0	0	1	0	1	0	0	0	0	0	0	0	0	0	0	0	0	Bacteria;Proteobacteria;Gammaproteobacteria;Legionellales;Legionellaceae;Legionella	TGGGGAATATTGGACAATGGgggCAACCCTGATCCAGCAATGCCGCGTgtgtgAAGAAGGCCTGAGGGTTGTAAAGCACTTTCAGTGGGGAGGAAGAGGTATTGGTTAAGAGCTGATACAAGTGACGTTACCCACAGAAGAAGCACCGGCTAACTCCGTGCCAGCAGCCGCGGTAATACGGAGGGTGCAAGCGTTAATCGGAATTACTGGGCGTAAAGGGTGCGTAGGTTGTTAGCTAAGTTATCTGTGAAATCCCTGGGCTTAACCTGGGCAGGTCAGATAAGACTGGTTGACTAGAGTATGGGAGAGGGTAGTGGAATTTCCGGTGTAGCGGTGAAATGCGTAGAGATCGGAAGGAACACCAGTGGCGAAGGCGGCTACCTGGCCTAATACTGACAC…
650	0	0	0	0	0	0	0	0	0	0	0	0	0	0	0	0	0	0	0	8	26	11	3	0	0	Bacteria;Proteobacteria;Alphaproteobacteria	TGGGGAATATTGGACAATGGGCGAAAGCCTGATCCAGCGACGCCGCGTGAGTGAAGAAGGCCTTAGGGTTGTAAAGCTCTTTTAGTGGGGAAGATAATGACGGTACCCACAGAAaaaGCCCCGGCTAACTTCGTGCCAGCAGCCGCGGTAATACGAAGGgggCTAGCGTTACTCGGAATTATTGGGCGTAAAGCGTACGTAGGCTGCTTAGTAAATCAAAAGTGAAAGCCTTGGGCTCAACCCGAGAATTGCTTTTGACACTGCTAGGCTTGAGTACTGTAGAGGATAGCGGAATTCCTAGTGTAGGGGTGAAATTCGTAGATATTAGGAGGAACACCGGAGGCGAAAGCGGTTATCTGGACAGTCACTGACGCTGTTGTACGAAAGCGTGGGGAGCAA…
651	0	0	0	1	0	0	0	0	0	0	0	0	0	0	0	0	0	0	0	0	0	38	3	0	0	Bacteria;Proteobacteria;Alphaproteobacteria;Rhodospirillales	TGGGGAATATTGGACAATGGgggAAACCCTGATCCAGCAATGCCGCGTGAGTGATGAAGGCCTTCGGGTTGTAAAGCTCTTTCGCGCACGACGATAATGACGGTAGTGCGAGAAGAAGCCCCGGCTAACTTCGTGCCAGCAGCCGCGGTAATACGAAGGgggCTAGCGTTGTTCGGAATTACTGGGCGTAAAGGGCGCGTAGGCGGCGCACTAAGTCAGGCGTGAAAGCCCCGGGCTTAACCTGGGAACTGCGCTTGAGACTGGTGTGCTTGAGTTCGGGAGAGGCGGGTGGAATTCCCAGTGTAGAGGTGAAATTCGTAGATATTGGGAAGAACACCAGTGGCGAAGGCGGCCCGCTGGACCGAAACTGACGCTGAGGCGCGAAAGCGTGGGGAGCAA…
652	0	0	0	3	8	13	0	0	0	0	0	1	0	0	0	0	63	0	0	0	0	0	0	0	1	Bacteria;Bacteroidetes;Bacteroidia;Bacteroidales;Porphyromonadaceae;Paludibacter	TGAGGAATATTGGTCAATGGGCGAGAGCCTGAACCAGCCAAGTCGCGTGAAGGAAGAAGGTTCTATGGATTGTAAACTTCTTTTGTAAGGGAATAAAACacacCACGTGTGGTGTCTTGTATGTACTTTACGAATAAGGATCGGCTAACTCCGTGCCAGCAGCCGCGGTAATACGGAGGATCCAAGCGTTATCCGGATTTATTGGGTTTAAAGGGTGCGTAGGCGGACCCGTAAGTCAGTGGTGAAAGTTTGCAGCTCAACTGTAAAATTGCCATTGAAACTGCGGATCTTGAGTGTAAATGAGGTAGGCGGAATGTGTTGTGTAGCGGTGAAATGCTTAGATATAACACAGAACACCAATTGCGAAGGCAGCTTACTAGAATACAACTGACGCTGAGG…
653	0	0	0	0	1	0	0	0	0	11	12	23	0	0	0	1	8	0	0	0	0	0	0	2	8	Bacteria;Parcubacteria;Parcubacteria_genera_incertae_sedis;Parcubacteria_genera_incertae_sedis;Parcubacteria_genera_incertae_sedis;Parcubacteria_genera_incertae_sedis	TCAAGAATCTTCCTCAATGGGCGAAAGCCTGAAGGAGCGACGCCGCGTGTATGATGAAGCTCTTCGGAGTGTAAAGTACTTTTACCAGGGAAGAACTATGACGGTACCTGGAGAATAAGGGGCTGCTAACTTCGTGCCAGCAGCAGCGGTAATACGAAGGCCCCGAGCATTATCCGGATTTATTGGGTGTAAAGCGTGCGTAGGTGGTTTGGTGTATCTTTTGTTAAAGCCCGGGGCTCAACCCTGGAACTGCGAgagaCATAGCCAGACTAGAGACTGGAAGAGGCAAGTGGAATTACTGGTGTAGGGGTTAAATCCGTTAATATCAGTAGGAACGCCAAATGTGAAGACAGCTTGCTAGGACAGTTCTGACACTAAGGCACGAAAGCGTGGGGAGCG…
654	0	0	0	1	7	15	0	0	0	1	11	23	0	0	0	0	5	0	0	0	0	0	7	2	34	Bacteria	TGAGGAATATTGCGCAATGGACGAAAGTCTGACGCAGCGACGCCGCGTGAAGGATGAAGGCCCTTTGGGTCGTAAACTTCTGTAGagagGGAAGAATATGGCGCTTGGCGCCACTGACGGTACCTCTAAAGTAAGGATCGGCTAACTACGTGCCAGCAGCCGCGGTAATACGTAGGATCCGAGCGTTGTCCGGATTTATTGGGTGTAAAGGGAGCGCAGGCGGGTCTATAAGTCGAGGGTGAAATCTTACAGCTTAACTGTAAAACTGCCTTCGATACTGTAGATCTTGAGTGTAGGAAAGGGCGATGGAATTCATGGTGTAGCGGTGAAATGCGTAGATATCATGAAGAACACCAGTTGCGAAGGCGGTCGCCTAGCCTATCACTGACGCTCATGCTC…
655	0	0	32	31	6	14	0	0	0	0	0	0	0	0	0	0	0	0	0	0	0	0	0	0	0	Bacteria	TGAGGAATCTTTCACAATGGGCGAAAGCCTGATGGAGCGACACCGCGTGGAGGATGACGGATTTGTTTCTGTAAACTCCTTTTCTGTGGGAAGATAATGACGGTACCACAGGAATAAGGGACGGCAAACTACGTGCCAGCAGCCGCGGTGATACGTAGGTCCCGAGCGTTATCCGGAATTACTGGGCGTAAAGCGTCTGTAGGTGGGAAGAAAAGTCGGGTATGAAAGGACGAGGCTCAACCTCGTTTTGTGCTCGAAACTTTCTTTCTAGAATCAGGGAGGgggAAGCGGAATTATGCGAGTAGGGGTGCAATCCGTTGATACGCATAAGAACACCAAAAGCGAAGGCAGCTTCCTGGAACTGTATTGACACTGAgagaCGAAAGCGTGGGGAGCGAA…
656	0	0	8	5	61	2	0	0	3	42	61	26	0	1	0	0	3	0	0	0	0	4	35	35	50	Bacteria;Chloroflexi;Anaerolineae;Anaerolineales;Anaerolineaceae	TAGGGAATATTGGGCAATGGGCGAAAGCCTGACCCAGCAACGCCGCGTGCACGATGAAGGCCTTCGGGTCGTAAAGTGCTTTTCTGAGGAATGAGAAAGGACAGTACCTCAGGAATAAGCCTCGGCTAACTACGTGCCAGCAGCCGCGGTAAAACGTAGGAGGCGAGCGTTATCCGGATTTACTGGGCGTAAAGCGTgtgtAGGCGGTACGGCAAGTTGGATGTGAAAGCTCCTGGCTTAACTAGGAGAGGTCGTTCAATACTACCGAACTTGAGGGCATCAGAGGAAGGTGGAATTCCCGGTGTAGTGGTGAAATGCGTAGATATCGGGAGGAACACCAGTGGCGAAAGCGGCCTTCTGGGATGCATCTGACGCTCAGACACGAAAGCTAGGGTAGCG…
657	0	0	0	0	3	0	0	0	0	16	13	5	0	0	0	0	1	0	0	0	0	0	4	27	46	Bacteria;Bacteroidetes;Sphingobacteriia;Sphingobacteriales;Sphingobacteriaceae;Solitalea	TAAGGAATATTGGTCAATGGGCGCAAGCCTGAACCAGCCATGCCGCGTGCAGGATGAATGCCCTATGGGTTGTAAACTGCTTTTGTACGGGAAaaaaCCTTCGAACGTGTTCGGAGCTGATGGTACCGTAAGAATAAGGATCGGCTAACTCCGTGCCAGCAGCCGCGGTAATACGGAGGATCCAAGCGTTATCCGGATTTATTGGGTTTAAAGGGTGCGTAGGCGGAATAATAAGTCAGTGGTGAAAGCCTACAGCTTAACTGTAGAACTGCCATTGATACTGTTAATCTTGAGTATATTTGAAGTGGGCGGAATGTGTCATGTAGCGGTGAAATGCTTAGATATGACACAGAACTCCGATAGCGAAGGCAGCTCACTAAACTATAACTGACGCTGAGG…
658	0	0	1	9	45	13	0	0	0	24	44	42	0	0	0	1	62	0	0	0	0	1	7	8	14	Bacteria	TGGGGAATATTGCACAATGGGCGCAAGCCTGATGCAGCGACGCCGCGTGAGGGAAGAAGGTTTTCGGATTGTAAACCTCTGTTAAGTGGGAAaaaaTACCGATGGTTAATACCCAATCGGGGATGATGGTACCACTAGAGAAAGTACCGGCAAACTTCGTGCCAGCAGCCGCGGTAATACGAAGGGTACGAGCGTTATTCGGAGTTACTGGGCGTAAAGAGCGTGTAGGCGGTTAGTTAAGTTAGATGTTAAATTCCCCGGCCTAACCGGGGATCCGCAACTAAAACTGGCTGACTAGAGTACAAGagagagaAGTAGAATTCCCGGAGTAGCGGTAAAATGCGTAGATCTCGGGAGGAATACCGATGGCGAAGGCAGCTTCTTGGCTTGTAACTGACG…
659	0	0	0	0	7	16	0	0	0	3	15	13	0	0	0	0	0	0	0	0	0	0	0	0	0	Bacteria;Bacteroidetes;Bacteroidia;Bacteroidales;Prolixibacteraceae;Mangrovibacterium	TGAGGAATATTGGTCAATGGGCGCAAGCCTGAACCAGCCATCCCGCGTGAAGGATGAAGGTCCTATGGATTGTAAACTTCTTTTATACACCAAGAAaaaCACGAACGTGTTCGTGCCCGACGGTAGTGTATGAATAAGCATCGGCTAACTCCGTGCCAGCAGCCGCGGTAATACGGAGGATGCAAGCGTTATCCGGATTCATTGGGTTTAAAGGGTGCGTAGGCGGCTCTTTAAGTCAGTGGTGAAATCCTGCCGCTTAACGGTAGAATTGCCATTGATACTGAAGAGCTTGAGTACAGTTGAGGTAGGCGGAATGTGTAGTGTAGCGGTGAAATGCTTAGATATTACACAGAACACCAATTGCGAAGGCAGCCTACTAAGTTGTTACTGACGCTGATG…
660	0	0	0	0	0	0	0	0	0	0	0	0	0	0	0	0	0	0	0	5	16	15	28	0	0	Bacteria;Chlamydiae;Chlamydiia;Chlamydiales;Simkaniaceae;Simkania	TCGAGAATCTTTCGCAATGGGCGAAAGCCTGACGAAGCGACGCTGtgtgGACGATGAAGGCCTTCGGGTTGTAAAGTCCTTTCGCGTGGGAACAAGAAAGGTTATCCAACAAATGGCCAATTTGAGGGTACCACGTAAAGAAGCACCGGCTAACTCCGTGCCAGCAGCTGCGGTAATACGGAGGGTGCAAGCATTAATCGGATTTACTGGGCGTAAAGGGCGCGTAGGCGGGTAGTTAAGTCAAATGTGAAATTCCGGAGCTCAACTCCGGAGCTGCATTTGAAACTGATTATCTATAGAGGGATGGCGGAGAAAATGGAATTCCACGTGTAGCGGTGAAATGCGTAGATATGTGGAAGAACACCAGTGGCGAAAGCGGTTTTCTAGCTATTTCCTGAC…
661	1	0	1	0	0	1	0	1	0	0	0	0	0	0	0	1	2	0	0	5	33	14	5	2	2	Bacteria;Proteobacteria;Alphaproteobacteria;Rickettsiales;Rickettsiaceae;Rickettsia	TGGGGAATATTGGACAATGGACGAAAGTCTGATCCAGCAATACCGCGTGAATGATGAAGGCCTTAGGGTTGTAAAGTTCTTTTAGTAGGGAAGATAATGACGGTACCTACAGAAaaaGCCCCGGCTAACTCCGTGCCAGCAGCCGCGGTAAGACGGAGGgggCTAGCGTTGTTCGGAATTACTGGGCGTAAAGAGCGCGTAGGCGGCTTTGCAAGTTGGAAGTGAAAGCCCGGGGCTTAACCTCGGAATTGCTTTCAAAACTGTGGAGCTAGAGTGTAGTAGGGGATGATGGAATTCCTAGTGTAGAGGTGAAATTCTTAGATATTAGGAGGAACACCGGTGGCGAAGGCGGTCATCTGGGCTACAACTGACGCTGAGGTGCGAAAGCGTGGGGAGCAA…
662	0	0	0	1	10	2	0	0	0	1	3	3	0	0	1	0	17	0	0	0	0	2	9	14	19	Bacteria	TGAGGAATTTTCCGCAATGGGCGAAAGCCTGACGGAGCGACGTCGTGTGGGTGATGAAGGTTTTCGGATCTTAAAACCCTGTCAGCAGGAACGATATTGACGGTACCTGCAGAGGAAGCACCGGCTAACTACGTGCCAGCAGCCGCGGTAATACGTAGGGTGCAAACGTTGTCCGGAATCATTGGGCGTAAAGCGCTTGTAGGCGGTTTCGTAAGTCAGTTGTAAAATCCCCGGGCTCAACCCGGGTTCGCAATTGATACTGCGGAGCTAGagagaTGTAGAGGAAAGCGGAACTACCGGTGTAGCGGTGAAATGCGTAGATATCGGTAGGAACACCAGTGGCGAAGGCGGCTTTCTGGACATTTTCTGACGCTGAGAAGCGAAAGTTAAGGGAGCAAA…
663	0	69	0	0	0	0	2	0	0	1	0	0	0	0	0	0	0	0	0	0	0	0	0	0	0	Bacteria;Proteobacteria;Alphaproteobacteria	TGGGGAATTtttGACAATGGGCGAAAGCCTGATCGAGCAATGCCGCGTGAGTGATGAAGGCCTTAGGGTTGTAAAGCTCTTTTAGTAGGGAAGATTATGACGGTACCTACAGAAaaaGTCCCGGCTAACTTCGTGCCAGCAGCCGCGGTAATACGAAGGgggCTAGCGTTACTCGGAATTACTGGGCGTAAAGCGTGCGTAGGCTGTTTTGTAAGTTGGTAGTTAAATTCTCGAGCTCAACTCGAGGCCTGCTAGCAAGACTGCAAGACTAGAGTACTGGAGAAGATAGTGGAATTCCTAGTGTAGAGGTGAAATTCATAGATATTAGGAGGAACACCAGAGGCGAAAGCGACTATCTGGCCAGAAACTGACGCTGTTGCACGAAAGCGTGGGGAGCAA…
664	0	0	1	1	5	3	0	0	2	9	22	8	0	0	0	1	15	0	0	0	0	3	11	5	6	Bacteria;Chlamydiae;Chlamydiia;Chlamydiales;Parachlamydiaceae;Parachlamydia	TCGAGAATAATTCGCAATGGACGAAAGTCTGACGATGCGACGCCGCGTGAGCGATGAAGGCCTTCGGGTTGTAAAGCTCTGTCGCCTTGGAGCAAGAGTAGAAGGGTAATATCCTTTTACAATGAGAGTACAAGGAAAGGAAGCACCGGCTAATTCCGTGCCAGCAGCTGCGGTAATACGGAAGGTGCAAGCGTTAGTCGGAGTTATTGGGCGTAAAGGGTGCGTAGGCGGTGTTCTAAGTTGGATATGAAATTCTGTGGGCTCAACCCCAGAACTATATCCAAAACTGGAACGCTTGAGGAATGGCGGAGAAAACGGAATTCCATGTGTAGCGGTGAAATGCGTAGATatatGGAAGAACACCTGTGGCGAAAGCGGTTTTCTAGCCTAATCCTGACG…
665	0	0	0	0	0	0	0	0	0	3	3	6	0	0	0	0	0	0	0	0	1	1	0	37	27	Bacteria;Firmicutes;Clostridia;Clostridiales;Ruminococcaceae	TGGGGAATATTGCACAATGGgggAAACCCTGATGCAGCAACGCCGCGTGAAGGAAGAAGGCCCTCGGGTTGTAAACTTCTTTGATAGGGGACGATAATGACGGTACCCTAAGAACAAGCCACGGCTAACTACGTGCCAGCAGCCGCGGTAATACGTAGGTGGCAAGCGTTGTCCGGAATTACTGGGTGTAAAGGGCGTGTAGACGGGACTATTAGTCAGATGTGAAATTTCCAGGCTTAACTTGGAGGCTGCATCTGAAACTGTAGTTCTTGAGTATCGGAGAGGAAAGCGGAATTCCTAGTGTAGCGGTGAAATGCGTAGATATTAGGAGGAACACCAGTGGCGAAGGCGGCTTTCTGGACGATAACTGACGTTGAGGCGCGAAAGCGTGGGGAGCAA…
666	0	0	0	0	3	12	0	0	0	0	17	42	0	0	0	0	4	0	0	0	0	0	2	0	6	Bacteria;Firmicutes	TGAGGGATTTTGCGCAATGGACGAAAGTCTGACGCAGCGACACCGCGTGAGTGATGAAGGCCTTCGGGTTGTAAAGCTCTGTCAGGAGGGACGAGTAAGGACGGTACCTCCAGAGGAAGCCTCGGCTAACTACGTGCCAGCAGCCGCGGTAAGACGTAGGgggCAAGCGTTGTCCGGAATTACTGGGCGTAAAGAGCTCGTAGGTGGGACTATAAGTCGATGAGTAAATATCTCGGCTCAACTGAGTTGTCATTGTCGATACTGTAGTTCTTGAGGACAGGAGAGGAAAGTGGAATTCCCGGTGTAGCGGTGAAATGCGTAGAGATCGGGAGGAACACCAGTGGCGAAGGCGGCTTTCTGGCCTGATTCTGACACTGAGGAGCGAAAGCCAGGGGAGCG…
667	0	0	0	1	4	0	0	0	0	1	4	6	0	0	0	0	0	0	0	0	0	1	12	22	38	Bacteria;Verrucomicrobia;Subdivision5;Subdivision5_genera_incertae_sedis;Subdivision5_genera_incertae_sedis;Subdivision5_genera_incertae_sedis	TCGAGGATCATTCGCAATGCGCGAAAGCGTGACGATGCGACGCTGCGTGGAGGATGAAGGCCTTCGGGTCGTAAACTCCTGTCATTCGGGAACAATGCCATGGGAATTAACAGTTTCTGTGGAGGGATAGTACCGGAAGAGGAAGTCACGGCTAACTCTGTGCCAGCAGCCGCGGTAATACAGAGGTGGCAAGCGTTGTTCGGATTTACTGGGCGTAAAGGGTGCGTAGGCGGTTTTGCGTGTCGGATGTGAAATTCTGCCGCTCAATGGCAGAACTGCGTTCGAAACTACAGAACTTGAGTGCAGGAGAGGAAAGCGGAATTCTTGGTGTAGCGGTGGAATGCGTTGATATCAAGAGGAACACCGGTGGCGAAGGCGGCTTTCTGGAATGCAACTGAC…
668	0	0	0	1	0	0	6	50	0	0	0	0	0	20	5	2	4	0	0	0	2	1	0	5	8	Bacteria;Candidatus Saccharibacteria;Saccharibacteria_genera_incertae_sedis;Saccharibacteria_genera_incertae_sedis;Saccharibacteria_genera_incertae_sedis;Saccharibacteria_genera_incertae_sedis	TAGGGAATTTTCCACAATGGGCGAAAGCCTGATGGAGCAACGCCGCGTGCAGGATGAAGGCCCTTGGGTCGTAAACTGCTTTTATGTGCGAAGATTATGACAGTAACACATGAATAAGGGTCGGCTAACTACGTGCCAGCAGCCGCGGTCATACGTAGGACCCAAGCGTTATCCGGAATTACTGGGCGTAAAGAGTTGCGTAGGTGGCAGAGTAAGTAAGATGTGAAAGCGTGCGGCTCAACCGCATAGACATATCTTAAACTGCTCAGCTAGAGAACGAgagagGTAGATGGAATTCCCAGTGTAGGAGTGAAATCCGTAGATATTGGGAGGAACACCGATGGCGTAGGCAGTCTACTGGCTCGTTTCTGACACTAAGGCACGAAAGCGTGGGTAGCA…
669	0	0	0	0	0	0	0	0	0	33	34	11	0	0	0	0	1	0	0	0	0	0	0	0	0	Bacteria;Bacteroidetes;Bacteroidia;Bacteroidales;Marinilabiliaceae	TAAGGAATATTGGTCAATGGACGCAAGTCTGAACCAGCCATGCCGCGTGCAGGATGAAGGCCCTAGTGGTCGTAAACTGCTTTTATACGGGAAaaaTTCCCGGGTCGTGAATCCGGGTTGATGGTACTGTATGAATAAGCACCGGCTAACTCCGTGCCAGCAGCCGCGGTAATACGGAGGGTGCAAGCGTTATCCGGATTTATTGGGTTTAAAGGGTGCGTAGGCGGAAATATAAGTCAGTGGTGAAAGCCTACAGCTTAACTGTAGAATTGCCATTGATACTGTATTTCTTGAGTATAGCTGAAGAGGGCGGAATGTGTTGTGTAGCGGTGAAATGCTTAGATATAACACAGAACACCGATTGCGAAGGCAGCTctctAAACTATAACTGACGCTGAG…
670	0	0	0	0	3	0	0	1	0	2	13	33	0	0	0	0	4	0	0	1	0	4	3	1	4	Bacteria	TGAGGAATTTTCCGCAATGGGCGCAAGCCTGACGGAGCGACGCCGCGTGAGGGATGAAGGCTTTCGGGTTGTAAACCTCTTTTGTGGgggAAaaaGGTTTTCATGCTCATACCATGAGAATTTGATGGTACTCCATGAATAAGCCCCGGCTAACTACGTGCCAGCAGCCGCGGTAATACGTAGGgggCGAGCGTTGTCCGGAGTTACTGGGCGTAAAGGGCGTGTAGGCGGTTGGATAAGTCTGGTGTGAAATCCCATGGCTCAACCATGGAACTGCACTGGAAACTGTCTGACTGGAGTTCGGTAGGGGTGACTGGAATCCCCGGTGTAACGGTGAAATGTATAGATATCGGggggAACACCTGTGGCGAAGGCGGGTCACTGGGCCGCAACTGACGC…
671	18	6	0	2	1	4	84	8	2	0	1	1	1	1	1	0	7	0	0	1	0	0	0	0	1	Bacteria;Proteobacteria;Gammaproteobacteria;Xanthomonadales;Sinobacteraceae	TGGGGAATATTGGACAATGGgggAAACCCTGATCCAGCGACGCCGCGTGGGTGAAGAAGGCCTGCGGGTTGTAAAGCCCTTTCGTTGGGGAAGAAAAGTTGCTACCTAACACGTAGCGACCTTGACGTTACCCAAAGAAGAAGCACCGGCTAACTCTGTGCCAGCAGCCGCGGTAATACAGAGGGTGCGAGCGTTAATCGGAATTACTGGGCGTAAAGCGCATGCAGATGGTTTGACAAGTCGGATGTGAAAGCCCCGGGCTTAACCTGGGAACGGCACTCGAAACTGTCAGACTAGAATGTGGAAGAGGGAAGTGGAATTCCGGGTGTAGCAGTGAAATGCGTAGATATCCGGAGGAACATCAGTGGCGAAGGCGACTTCCTGGTCCAACATTGACAT…
672	0	0	0	0	0	0	6	6	10	7	5	9	0	8	0	0	0	0	0	0	0	0	0	0	0	Bacteria;Proteobacteria	TGGGGAATATTGCGCAATGGACGAAAGTCTGACGCAGCGACGCCGCGTGAAGGAAGAAGGTTTTCGGATTGTAAACTTCTGTTAAGTGGGAAGAAATACTTCTGGTTAATACCCAGAGGGGCTGACGGTACCACTAGAGAAAGCACCGGCAAACTTCGTGCCAGCAGCCGCGGTAATACGAAGGGTGCAAGCGTTATTCGGAGTGACTGGGCGTAAAGAGCGCGTAGGCGGTTTTGTAAGTCATTTGTTAAATTCCACAGCTTAACTGTGGGTGAGCGAGTGAAACTGCAATGACTAGAGGTTAAGagagagaAGTGGAATTCTCGGAGTAGCGGTAAAATGCGTAGATCTCGAGAGGAACACCGGTAGCGAAGGCGGCTTCTTGGCTTAAACCTGACG…
673	1	22	6	0	0	0	0	0	0	0	0	1	0	29	4	4	1	0	0	0	0	0	0	1	0	Bacteria	TGGGGAATATTGCGCAATGGGCGAAAGCCTGACGCAGCGACGCCGCGTGAAGGATGAAGGTCTTCGGATTGTAAACTTCTGTTAAGTGGGAAGAAAGAGTTTCGGTTAATACCCGAAaaaGATGACGGTACCACTAGAGAAAGCACCGGCAAACTTCGTGCCAGCAGCCGCGGTAATACGAGGGGTGCAAACGTTGTTCGGAATTACTGGGCGTAAAGAGCGTGTAGGCGGTTAATTAAGTAAGTTGTTAAATTCCTTGGCTTACCCAAGGGTGTGCGATTTAAACTGGTTGACTAGAGGGCAAGagagagGTGTGGAATTCTCGGAGTAGCGGTAAAATGCGTAGATCTCGAGAGGAACACCGAAGGCGAAGGCAGCACCTTGGCTTGACCCTGACGC…
674	2	15	0	0	0	0	74	13	0	1	0	0	0	0	0	0	0	0	0	0	0	0	0	0	1	Bacteria;Proteobacteria;Deltaproteobacteria;Myxococcales;Labilitrichaceae;Labilithrix	TGGGGAATCTTGCGCAATGGGCGAAAGCCTGACGCAGCGACGCCGCGTGAGTGATGAAGGCCTTCGGGTTGTAAAGCTCTGTGGGGAgagaAGAATAAGTGCAGCCTAATAAGCTTCATGATGACGGTATCTCCTTAGCAAGCACCGGCTAACTCTGTGCCAGCAGCCGCGGTAAGACAGAGGGTGCAAACGTTGTTCGGAATTACTGGGCGTAAAGCGTgtgtAGGCGGCCACATAAGTCGGATGTGAAAGCCCCGGGCTCAACCCGGGAAGTGCACTCGAAACTGtgtgGCTTGAGTACTGGAGAGGTTGGTGGAATTCTCGGTGTAGAGGTGAAATTCGTAGATATCGAGAGGAACACCGGTGGCGAAGGCGGCCAACTGGACAGATACTGACGCT…
675	0	4	2	11	12	4	20	4	30	31	17	3	1	12	2	18	14	2	12	1	2	2	1	2	0	Bacteria;Proteobacteria;Alphaproteobacteria;Sphingomonadales;Sphingomonadaceae;Novosphingobium	TGGGGAATATTGGACAATGGGCGCAAGCCTGATCCAGCAATGCCGCGTGAGTGATGAAGGCCTTCGGGTCGTAAAGCTCTTTTACCCGGGATGATAATGACAGTACCGGGAGAATAAGCTCCGGCTAACTCCGTGCCAGCAGCCGCGGTAATACGGAGGGAGCTAGCGTTGTTCGGAATTACTGGGCGTAAAGCGCACGTAGGCGGTTACTCAAGTCAGAGGTGAAAGCCCGGGGCTCAACCCCGGAACTGCCTTTGAAACTAGGTGACTGGAATCTTGGAGAGGCGAGTGGAATTCCGAGTGTAGAGGTGAAATTCGTAGATATTCGGAAGAACACCAGTGGCGAAGGCGACTCGCTGGACAAGTATTGACGCTGAGGTGCGAAAGCGTGGGGAGCAA…
676	0	0	0	0	0	0	0	0	0	0	0	0	0	0	0	0	0	0	0	21	18	7	7	1	0	Bacteria;Actinobacteria	TGGGGAATCTTGCGCAATGAGCGACAGCTTGACGCAGCAACGCCGCGTGGgggAAGACGGCCTTCGGGTTGTAAACCCCTTTCAGTTGGGACGAAGCTCGGCCTGTGAACAGCAGGCTGGAGTGACGGTACCTTCAAAAGAAGCCCCGGCTAACTACGTGCCAGCAGCCGCGGTAATACGTAGGgggCAAGCGTTGTCCGGAATCATTGGGCGTAAAGAGTgtgtAGGCGGCCTTATAAGTCTGTTGTGAAAGTCCAAGGCTCAACCTTGGAATGCCGATGGATACTGTAAGGCTAGAGTCCGGAAGAGGCGGGTGGAACTCCTGGTGTAGCGGTGAAATGCGCAGATATCAGGAAGAACACCAACGGCGAAGGCAGCCCGCTGGGACGGTACTGACGC…
677	32	2	0	0	0	0	58	0	0	0	0	0	1	2	0	0	0	0	0	0	0	0	0	0	0	Bacteria;Proteobacteria	TGGGGAATTTTGCACAATGGgggAAACCCTGATGCAGCAATGCCGCGTGAGTGAAGAAGGCCCTTGGGTCGTAAAGCTCTTTCGGCTGGAAAGAAGGGTCATATGGCTAATATCCATGTGATTTGACGGTACCAGAAGAAGAAGCACCTGCTAACTTCGTGCCAGCAGCAGCGGTAATACGAAGGGTGCAAGCGTTGTTCGGAATTACTGGGCGTAAAGGGCGCGTAGGCGGGTTTGTAAGTCGAATGTGAAATCCCCGAGCTTAACTTGGGACCTGCATTCGATACTGCTAATCTTGAATGCTTGAGAGGGTGGTGGAATTCCTAGTGTAGAAGTGAAATTCGTAGATATTAGGAGGAACACCTGAGGCGAAGGCGGCCACCTGGCAAGACATTGACG…
678	0	0	0	0	0	0	0	0	0	0	0	0	0	0	0	0	0	0	0	0	0	12	38	40	48	Bacteria;Proteobacteria;Deltaproteobacteria;Desulfobacterales;Desulfobulbaceae	TGAGGAATATTGCGCAATGGgggAAACCCTGACGCAGCGACGCCGCGTGGGTGATGAAGGCCTTCGGGTTGTAAAGCCCTGTCAGGTGGGAAGAAGTGCATAGTGGCTAATATCCATTATGTTTGACGGTACCACCAAAGGAAGCACCGGCTAACTCCGTGCCAGCAGCCGCGGTAATACGGAGGGTGCAAGCGTTGTTCGGATTTACTGGGCGTAAAGGGCGCGTAGGCGGTCTTATAAGCCAGATGTGAAAGCCCACGGCTCAACCGTGGAAGTGCATCTGGAACTGTGAGACTTGAGTATGGGAGAGGAAAGTGGAATTCCCGGTGTAGAGGTGAAATTCGTAGATATCGGGAGGAATACCGGTGGCGAAGGCGACTTTCTGGACCAATACTGACG…
679	0	0	2	15	14	5	0	0	2	6	3	3	0	0	0	0	1	0	0	0	0	0	1	10	23	Bacteria;Verrucomicrobia;Subdivision3;Subdivision3_genera_incertae_sedis;Subdivision3_genera_incertae_sedis;Subdivision3_genera_incertae_sedis	TCGAGAATTtttCACAATGGGCGCAAGCCTGATGGAGCGACGCCGCGTGGgggATGAATGGCTTCGGCCCGTAAACCCCTGTCATTTGCGATCAAACCCCGGTATTTAAAAGATGCCGGGCTGATAGTAGCGGAAGAGGAAGGGACGGCTAACTCTGTGCCAGCAGCCGCGGTAATACAGAGGTCCCAAGCGTTGTTCGGATTCACTGGGCGTAAAGGGTGCGTAGGTGGTGGGGCAAGTCGGATGTGAAATCTCGGAGCTTAACTCCGAAACTGCATTGGAAACTGCCTTGCTAGAGGTTTGGAGGggggACTGGAATGCTTGGTGTAGCAGTGAAATGCGTAGATATCAAGCGGAACACCAGTGGCGAAGGCGAGTCCCTGGACAACACCTGACACT…
680	1	0	0	0	0	0	1	3	1	1	0	1	68	0	0	0	2	0	0	1	0	1	1	0	0	Bacteria;Bacteroidetes;Flavobacteriia;Flavobacteriales;Flavobacteriaceae;Flavobacterium	TGAGGAATATTGGACAATGGGCGCAAGCCTGATCCAGCCATGCCGCGTGCAGGAAGACGCATCTATGGTgtgtAAACTGCTTTTGTACGGGAAGAAACACCTCTACGTGTAGAGGCTTGACGGTACCGTAAGAATAAGGATCGGCTAACTCCGTGCCAGCAGCCGCGGTAATACGGAGGATCCAAGCGTTATCCGGAATCATTGGGTTTAAAGGGTCCGTAGGCGGTTTGGTAAGTCAGTGGTGAAAGCCCATCGCTTAACGATGGAACGGCCATTGATACTGCCAGACTTGAATTACAAGGAAGTAACTAGAATATGTAGTGTAGCGGTGAAATGCTTAGATATTACATGGAATACCAATTGCGAAGGCAGGTTACTACTTGTGGATTGACGCTGATG…
681	0	0	0	0	0	1	0	0	0	5	0	1	0	0	0	1	1	0	0	0	0	1	32	20	13	Bacteria;Acidobacteria;Acidobacteria_Gp16;Gp16;Gp16;Gp16	TCGGGAATTTTGCTCAATGGGCGAAAGCCTGAAGCAGCAACGCCGCGTGAGGGATGAAGGCCTTCGGGTTGTAAACCTCTTTTACCAGGGACGATAATGACGGTACCTGATGAATAAGTCACGGCTAACTACGTGCCAGCAGCCGCGGTAATACGTAGGTGACAAGCGTTGTCCGGATTTACTGGGCGTAAAGAGCgcgcAGGCGGTCGATCAAGTCGAGTGTGAAAGCCcccGGCTCAACTGGGGAGGGTCATTCGATACTGGTCGACTTGAAGGCAGGAGAGGGAAGCGGAATTCCCGGTGTAGTGGTGAAATGCGTAGATATCGGGAGGAACACCAGTGGCGAAGGCGGCTTCCTGGCCTGTTCTTGACGCTGAGGCGCGAAAGCTAGGGGAGCAA…
682	14	0	0	0	0	0	3	0	0	0	0	0	1	0	0	0	0	60	0	0	0	0	0	0	0	Bacteria;Proteobacteria;Betaproteobacteria;Burkholderiales	TGGGGAATTTTGGACAATGGGCGAAAGCCTGATCCAGCAATGCCGCGTgtgtgAAGAAGGCCTTCGGGTTGTAAAGCACTTTTATCCGGAGCGAAATCTCTTAGGCTAATATCCTGAGAGTCTGACGGTACCGGAGGAATAAGCACCGGCTAACTACGTGCCAGCAGCCGCGGTAATACGTAGGGTGCGAGCGTTAATCGGAATTACTGGGCGTAAAGCGTGCGCAGGCGGTTGTGTAAGACAGATGTGAAAGCCCCGGGCTTAACCTGGGAACTGCATTTGTGACTGCACGGCTAGAGTgtgtCAGAGGGAGGTGGAATTCCGCGTGTAGCAGTGAAATGCGTAGAGATGCGGAGGAACACCGATGGCGAAGGCAGCCTCCTGGGATAACACTGACGC…
683	0	0	1	2	29	13	0	0	0	18	11	32	0	0	1	5	49	0	1	0	3	4	3	13	38	Bacteria;Candidatus Saccharibacteria;Saccharibacteria_genera_incertae_sedis;Saccharibacteria_genera_incertae_sedis;Saccharibacteria_genera_incertae_sedis;Saccharibacteria_genera_incertae_sedis	TGAGGAATCTTCCACAATGGGCGAAAGCCTGATGGAGCAACGCCGCGTGCAGGATGAAGGCCTTCGGGTCGTAAACTGCTTTTATAAGTGAAGAATATGACGGTAACTTATGAATAAGCACCGGCTAACTACGTGCCAGCAGCCGCGGTCATACGTAGGGTGCAAGCATTATCCGGAGTGACTGGGCGTAAAGAGTTGCGTAGGTGGTTTGTTAAGTGAATAGTGAAACCTGGTGGCTCAACCAcacaGACTATTATTCAAACTGGCAAACTCGAGAGTAGCAGAGGTAACTGGAATTTCTAGTGTAGGAGTGAAATCCGTAGATATTAGAAGGAACACCAATGGCGTAGGCAGGTTACTAGGCTATTTCTGACACTGAGGCACGAAAGCGTGGGGAGC…
684	0	0	3	1	0	0	0	0	0	0	0	0	0	0	0	0	0	0	0	0	0	15	12	15	28	Bacteria;candidate division ZB3;ZB3_genera_incertae_sedis;ZB3_genera_incertae_sedis;ZB3_genera_incertae_sedis;ZB3_genera_incertae_sedis	TGAGGAATTTTGCGCAATGGAGGAAACTCTGACGCAGCGACGCCTCGTGAACGATGAAGTCTTTCGGGATGTAAAGTTCTGTCAGTGGGGAAGATAATGACGGTACCCACAGAGGAAGCACCGGCTAACTACGTGCCAGCAGCCGCGGTAATACGTAGGGTGCAAGCGTTATCCGGATTTATTGGGCGTAAAGGGTGCGTAGGCGGTTTGGTAAGTTAGATGTGAAAGCTATGGGCTCAACCCATAGTTGCGTCTAAAACTGTCAGGCTAGAGGATGCTAGAGGAAAGTGGAACTCGTGGTGTAGCGGTGAAATGCGTAGATATCACGAGGAACACCAGTGGCGAAGGCGACTTTCTGGGGCATTTCTGACGCTGAGGCACGAAAGCATGGGGAGCAAA…
685	0	0	0	0	2	1	0	0	0	2	13	9	0	0	0	0	2	0	0	0	0	1	2	3	24	Bacteria;Bacteroidetes;Bacteroidia;Bacteroidales	TGAGGAATATTGGTCAATGGGCGCAAGCCTGAACCAGCCATGCCGCGTGAAGGATGACAGCCTTATGGGTTGTAAACTTCTTTTGTGGTAGAACAATAAGGGGCACGTGTGCTCCGATGAGAGTATATCACGAATAAGCAACGGCTAACTCCGTGCCAGCAGCCGCGGTAATACGGAGGTTGCAAGCGTTATCCGGATTTATTGGGTTTAAAGGGTGCGTAGGCGGTTTGATAAGTCAGTGGTGAAAGTTTGCAGCTTAACTGTAAAATTGCCATTGATACTGTCAGACTTGAGTACAGATGAGGTAGGCGGAATGtgtgGTGTAGCGGTGAAATGCTTAGATATCAcacaGAACACCGATTGCGAAGGCAGCTTACTAAACTGTTACTGACGCTGAGG…
686	0	0	0	0	0	0	0	0	0	0	0	1	0	0	0	0	0	0	0	0	1	5	50	4	3	Bacteria	TGGGGAATCTTCCGCAATGGGCGAAAGCCTGACGGAGCGACACCGCGTGAAGGATGAAGGTTTTATTATTGTAAACTTCTTTTCTGTGGGAAGATAATGACGGTACCACAGGAATAAGGGACGGCAAACTACGTGCCAGCAGCCGCGGTAATACGTAGGTCCCGAGCGTTATCCGGAATTACTGGGCGTAAAGCGTTTCTAGGCGGGTATCTAAGTTAAATGTTAAATACTATGGCTCAACCATAGAACTATGTTTAAAACTGGATACCTAGAATCAGGGAGAGGTAAGCAGAATTATGCGAGTAGGGGTGCAATCCGTTGATACGCATAAGAATACCAAAAGCGAAGGCAGCTTACTGGAACTGTATTGACGCTCATAAAACGAAAGCGTGGGGAGCG…
687	1	0	0	0	0	0	0	0	0	0	0	0	0	0	0	0	0	0	0	3	3	17	21	3	5	Bacteria;Proteobacteria;Deltaproteobacteria;Myxococcales	TGGGGAATATTGCGCAATGGGCGAAAGCCTGACGCAGCCACGCCGCGTGAGTGATGAAGGCCTTCGGGTTGTAAAGCTCTGTCGGGAGGGAAGAAGGGGAAACCCTGACGGTACCTCGCAAGAAAGCACCGGCTAACTCTGTGCCAGCAGCCGCGGTAATACAGAGGGTGCAAGCGTTGCTCGGATTTACTGGGCGTAAAGCGTACGCAGACGGTTTGGTAGGTCGGGTGTGAAAGCCCAGGGCTCAACCCTGGAAATGCACTCGAAACCACCTCACTTGAGTATAGGAGAGGGAAGCGGAATTCCTGGTGTAGAGGTGAAATTCGTAGATATCAGGAGGAACACCGGTGGCGAAGGCGGCTTCCTGGCCTATTACTGACGTTCAGGTACGAAAGCGTG…
688	1	3	132	123	111	103	4	0	24	87	111	61	2	5	109	125	122	2	6	7	12	843	1933	1097	968	Bacteria;Proteobacteria;Betaproteobacteria;Methylophilales;Methylophilaceae;Methylophilus	TGGGGAATTTTGGACAATGGGCGCAAGCCTGATCCAGCCATTCCGCGTGAGTGAAGAAGGCCTTCGGGTTGTAAAGCTCTTTCGCAAGGGAAGAAAACTTACTTtttAATAAAGAGTGAGGTTGACGGTACCTTGATAAGAAGCACCGGCTAACTACGTGCCAGCAGCCGCGGTAATACGTAGGGTGCGAGCGTTAATCGGAATTACTGGGCGTAAAGCGTGCGCAGGCGGTTTTGTAAGTCAGATGTGAAATCCCCGAGCTCAACTTGGGAACTGCGTTTGAAACTACAAGACTAGAATATGTCAGAGGggggTAGAATTCCACGTGTAGCAGTGAAATGCGTAGAGATGTGGAGGAATACCAATGGCGAAGGCAGCCcccTGGGATAACACTGACGC…
689	0	0	0	0	0	1	0	0	0	0	0	0	0	0	0	0	1	0	0	0	0	21	8	13	8	Bacteria;Proteobacteria;Betaproteobacteria;Rhodocyclales;Rhodocyclaceae	TGGGGAATTTTGGACAATGGGCGCAAGCCTGATCCAGCCATGCCGCGTGAGTGAAGAAGGCCTTCGGGTTGTAAAGCTCTTTCGGCCGGGACGAAATCGCTTTCGCTAATATCGAGAGTGGATGACGGTACCGGAATAAGAAGCACCGGCTAACTACGTGCCAGCAGCCGCGGTAATACGTAGGGTGCAAGCGTTAATCGGAATTACTGGGCGTAAAGCGTGCGCAGGCGGTTTCGCAAGTCAGATGTGAAAGCCCCGGGCTTAACCTGGGAACTGCGTTTGAAACTACGAAGCTAGAGTACGGCAGAGGGAGGTGGAATTCCAAGTGTAGCAGTGAAATGCGTAGATATTTGGAGGAACACCGATGGCGAAGGCAGCCTCCTGGGCTAGTACTGACGC…
690	0	0	1	0	13	8	0	0	0	18	16	33	0	0	0	0	2	0	0	0	0	0	1	2	10	Bacteria;Elusimicrobia;Endomicrobia;Candidatus Endomicrobium;Candidatus Endomicrobium;Candidatus Endomicrobium	TGGGGAATTTTGGACAATGGGCGAAAGCCTGATCCAGCGACGCCGCGTGGAGGATGAAGGCCTTCGGGTTGTAAACTCCTTTTAGAGGGGAAGAAaaaaaTGACGGTACCCTCAGAAaaaGCCACGGCTAACTACGTGCCAGCAGCCGCGGTAATACGTAGGTGGCGAGCGTTATTCGGATTTACTAGGCGTAAAGCGCTTGTAGGTGGTTGGATAAGTCTGTAGTGAAATTTCACAGCTCAACTGTGAAAGTGCTATAGAAACTATCCGGCTTGAGTGTGGGAGGGGTTGACGGAATTCCCGGTGTAGCGGTGAAATGCGTAGATATCGGGAGGAACACCAATGGCGAAAGCAGTCAACTAGCCCAATACTGACACTGAGGAGCGAAAGCTAGGGGAG…
691	0	0	0	10	39	8	0	0	0	2	24	11	0	0	0	0	12	0	0	0	0	1	0	1	10	Bacteria;Chloroflexi;Dehalococcoidia;Dehalococcoidales;Dehalococcoidaceae;Dehalococcoides	CAAGGAATTTTGCGCAATGGGCGAAAGCCTGACGCAGCAACGCCGCGTGAGGGATGAAGGCCTTCGGGTCGTAAACCTCTTTTGTCAGGGACGAATAATGACGGTACCTGGCGAATAAGCTTCGGCTAACTACGTGCCAGCAGCCGCGGTAATACGTAGGAAGCAAGCGTTATCCGGATTTACTGGGCGTAAAGTGAGCGTAGGTGGCCTTTCAAGTCGGATGTGAAATCTCCTGGCTTAACTGGGAGGAGTCATTCGATACTGTTGGGCTAGAGGACATCAAGGGAAGGTGGAATTCCGGGTGTAGTGGTGAAATGCGTAGATATCCGGAGGAACACCAGTGGCGAAGGCGGCCTTCTGGGATGTTTCTGACACTGAGGCTCGAAAGTGTGGGGAGCG…
692	1	27	1	2	0	1	2	16	3	0	4	1	0	15	2	7	2	0	0	0	0	0	0	0	0	Bacteria;Proteobacteria;Alphaproteobacteria	TGGGGAATATTGGACAATGGGCGCAAGCCTGATCCAGCAATACCGCGTGAGTGATGAAGGCCTTCGGGTTGTAAAACTCTTTTAGTAGGGAAGATAATGACGGTACCTACAGAAaaaGCACCGGCTAACTTCGTGCCAGCAGCCGCGGTAATACGAAGGGTGCTAGCGTTGTTCGGAATTACTGGGCGTAAAGCGTGCGTAGGCGGTTTAGCAAGTCGATTGTGAAAGCCCAGGGCTCAACCCTGGAATTGCAATCGAAACTACTTTGCTAGAGTGTGGTGGgggATAGTAGAATTCCTAGTGTAGGGGTGAAATCCGTAGATATTAGGAGGAATACCAGTGGCGAAGGCGACTATCTATACCATTACTGACGCTGAGGCACGAAAGCGTGGGGAGCAA…
693	0	0	0	0	2	5	0	0	0	3	8	3	0	0	0	0	3	0	0	0	0	0	5	19	17	Bacteria;Verrucomicrobia;Subdivision5;Subdivision5_genera_incertae_sedis;Subdivision5_genera_incertae_sedis;Subdivision5_genera_incertae_sedis	TCGAGGATCTTTTGCAATGGGCGCAAGCCTGACAAAGCGACGCTGCGTGGAGGATGAAGGCCTTCGGGTCGTAAACTCCTGTCATTCGGGAACAATACCGAGAGGATTAATACCCCTTTTGATTGATGGTACCGAAGGAGGAAGCCACGGCTAACTCTGTGCCAGCAGCCGCGGTAATACAGAGGTGGCGAGCGTTGTTCGGATTTACTGGGCGTAAAGGGTGCGTAGGTGGTTCTGtgtgtCGGATGTAAAAGCCTGGAGCTTAACTCCAGAACGTCATTCGAAACTGCAGAGCTAGAGTGCAGGAGAGGAGAGCGGAATTCTTGGTGTAGCGGTGAAATGCGTTGATATCAAGAAGAACACCGGATGCGAAGGCGGCTctctAGTATGTTACTGACA…
694	1	3	4	4	16	40	41	15	2	3	11	7	2	3	12	5	8	0	0	1	6	3	6	0	0	Bacteria;Proteobacteria;Gammaproteobacteria;Legionellales;Legionellaceae;Legionella	TGGGGAATATTGGACAATGGgggCAACCCTGATCCAGCAATGCCGCGTgtgtgAAGAAGGCCTGAGGGTTGTAAAGCACTTTCAGTGGGGAGGAGGGATGATTGGTTAAGAGCTGATTGTTTGGACGTTACCCACAGAAGAAGCACCGGCTAACTCCGTGCCAGCAGCCGCGGTAATACGGAGGGTGCGAGCGTTAATCGGAATTACTGGGCGTAAAGGGTGCGTAGGTGGTTAGATAAGTTATCTGTGAAATCCCTGGGCTTAACCTGGGCAGGTCAGATAAGACTGTTTGACTCGAGTATGGGAGAGGGTAGTGGAATTTCCGGTGTAGCGGTGAAATGCGTAGAGATCGGAAGGAACACCAGTGGCGAAGGCGGCTACCTGGCCTAATACTGACAC…
695	0	0	0	0	0	0	0	0	0	0	6	23	0	0	0	0	0	0	0	0	0	0	0	0	0	Bacteria;Acidobacteria;Holophagae;Holophagales;Holophagaceae;Holophaga	TGGGGAATATTGCGCAATGGGCGAAAGCCTGACGCAGCAACGCCGCGTGGGTGATGAAGGTCTTCGGATTGTAAAACCCTGTCGTTAGGGACGAAGGTTATCAGTTTAATAGACTGATGATTTGACGGTACCTAGAAAGGAAGCCCCGGCTAACTCTGTGCCAGCAGCCGCGGTAATACAGAGGgggCAAGCGTTATTCGGAATTATTGGGCGTAAAGAGCGCGTAGGCGGTATTTTAAGTGAGATGTGCAATCCCCGAGCTTAACTTGGGAACTGCATCTCATACTGGAATGCTAGAGTACTGGAGAGGGTGGTAGAATTCCACGTGTAGCGGTGAAATGCGTAGAGATGTGGAGGAATACCAGTGGCGAAGGCGGCCACCTGGACGGTAACTGACGC…
696	19	0	0	0	0	0	72	0	0	0	0	0	0	0	0	0	0	0	0	0	0	0	0	0	0	Bacteria	TGGGGAATTTTCCGCAATGGGCGAAAGCCTGACGGAGCAACGCCGCGTGGGTGACGAAGGATTTCGGTCTGTAAAGCCCTTTCAGTCGGGACGAGTCGAAGACGGTACCGACAGAAGAAGCATCGGCTAACTACGTGCCAGCAGCCGCGGTAAGACGTAGGATGCGAGCGTTGTCCGGAATTATTGGGCGTAAAGCGTACGTAGGCGGTCCATTAAGTCTGGGGTTAAAGACCGAGGCTCAACCTCGGgggTGCCCTGGAAACTGGTGGACTGGAGGACGGCAGAGGAAAGTGGAATTCCCAGTGTAGCGGTGAAATGCGTAGAGATTGGGAGGAACACCAGTGGCGAAAGCGACTTTCTGGGCCGTTCCTGACGCTGAGGTACGAAAGCCAGGGGAGC…
697	0	0	0	0	0	0	84	1	0	0	0	0	0	1	2	0	0	0	0	1	5	3	1	2	0	Bacteria;Cyanobacteria/Chloroplast;Chloroplast;Chloroplast;Chloroplast;Chlorophyta	TGAGGAATTTTCCGCAATGGGCGAAAGCCTGACGGAGCAATGCCGCGTGAAGGATGAAGGCCTATGGGTTGTAAACTTCTTTTCTCAGAGAAGAATTTTGACGGTATCTGAGGAATAAGCATCGGCTAACCCTGTGCCAGCAGCCGCGGTAAGACAGGGGATGCAAGCGTTATCCGGAATGATTGGGCGTAAAGCGTCTGTAGGTGGTTTACCAAGTCTTCTGTCAAAGATCAGGGCTTAACTCTGGGCAGGCAGGAGAAACTATTAGACTAGAGTTCGGTAGGGGCAGAGGGAATTCCCGGTGGAGCGGTGAAATGCGTAGAGATCGGGAGGAACACCAAAGGCGAAAGCACTCTGCTGGGCCGCGACTGACACTGAgagaCGAAAGCGAGGGGAGCA…
698	0	0	1	0	0	0	56	10	0	4	1	0	0	0	0	0	0	0	1	0	0	0	0	1	0	Bacteria;Proteobacteria;Alphaproteobacteria	TGGGGAATATTGGACAATGGGCGAAAGCCTGATCCAGCTATGTCGCGTGAACGATGAAGGTCTTAGGATTGTAAAGTTCTTTTAGTGGGGAAGATAATGACGGTACCCACAGAAaaaGCCCCGGCTAACTTCGTGCCAGCAGCCGCGGTAATACGAAGGgggCTAGCGTTATTCGGAATGATTGGGCGTAAAGGACACGTAGGCGGTTTTGTAAGTTTTGGGTGAAATCCCTGGGCTCAACCCAGGAACTGCTCAAAATACTGCATGACTTGAGTATGGgggAGGATAGTGGAATCTTTGGTGTAGAGGTGAAATTCTTAGATATCAGagagaACGTCAGTGGCGAAAGCGACTATCTAAAACATTACTGACGCTGAGGTGTGAAGGCGTGGGGAGCAA…
699	0	0	0	0	0	0	0	0	0	0	0	0	0	0	0	0	0	0	0	0	0	1	10	25	7	Bacteria;Chloroflexi;Chloroflexia;Chloroflexales;Oscillochloridaceae;Oscillochloris	CAAGGAATTTTCCCCAATGGCCGAAAGGCTGAGGGAGCAACGCCGCGTGGgggACGAAGGCCTTCGGGTTGTAAACCCCTTTTGCTGGGGAAGATAATGACGGTACCCAGCGAATAAGCCCCGGCTAACTCCGTGCCAGCAGCCGCGGTAAGACGGAGGgggCAAGCGTTGTCCGGACTCACTGGGCGTAAAGCGCACGTAGGCGGTTGGCTGCGTCGGTGCTGAAAGCGCCAGGCTTAACCTGGCGAGGCGTGCCGATACGAGCCGACTAGAGGCAGGCAGAGGGTGGCGGAATTCCGGGTGTAGTGGTGAAATGCGTAGAGATCCGGAGGAACGCCTGTGGCGCAAGCGGCCACCTGGGCCTGACCTGACGCTGAGGTGCGAAAGCGTGGGGAGCGA…
700	1	0	0	0	0	0	5	33	11	1	4	1	4	4	0	0	0	0	0	0	0	0	0	0	0	Bacteria;Proteobacteria	TGGGGAATTTTGCACAATGGACGAAAGTCTGATGCAGCAATGCCGCGTGAAGGATGAAGGTCTTAGGATTGTAAACTTCTGTTAATTGGGAAGAAAGGTCAATGATTAATAGTCATTGAATATGACGTTACCAGTTTAGAAAGCTCCGGCTAACTTCGTGCCAGCAGCCGCGGTAATACGAAGGGAGCGAGCGTTATTCGGAATGATTGGGCGTAAAGGGCGCGTAGGCGGTGTAATAAGTTttttGTTTAATTTCTCGGCCTAACTGAGAACATGCAAGGAATACTGTTATGCTAGAGTTTAATAGAGGGAAGTGGAATTCTCGGAGTAGCGGTTAAATGCGTAGATCTCGAGAGGAACGCCAATGGCGAAGGCAGCTTCCTGGATTAATACTGACGC…
701	0	0	0	2	2	6	0	33	18	0	0	2	1	5	1	0	1	0	0	0	0	0	1	0	0	Bacteria;Proteobacteria;Betaproteobacteria	TGGGGAATTTTGGACAATGGggggAACCCTGATCCAGCAACGCCGCGTGAATGAAGAAGGCCTTAGGGTTGTAAAGTTCTTTTGTCAGGGAGCAAAGTCTAGCAGCTAATATCTGTTGGAGCTGAGAGTACCTGAAGAATAAGCACCGGCTAACTACGTGCCAGCAGCCGCGGTAATACGTAGGGTGCGAGCGTTAATCGGAATTACTGGGCGTAAAGCGTGCGCAGGCGGATATGTAAGTTAGAAGTGAAATCCCCGGGCTCAACCTGGGAACTGCTTTTAAGACTGCATATCTAGAGTTTGTCAGAGGggggTGGAATTCCAAGTGTAGCAGTGAAATGCGTAGAGATTTGGAGGAACACCGATGGCGAAGGCAGCCcccTGGGATAAAACTGACGC…
702	0	0	0	0	4	3	0	0	0	0	2	5	0	0	0	0	2	1	0	0	0	4	27	0	9	Bacteria;Fusobacteria;Fusobacteriia;Fusobacteriales;Fusobacteriaceae	TGGGGAATATTGCACAATGGgggAAACCCTGATGCAGCGATGCCGCGTGGATGATGAAGGTCTTCGGATCGTAAAGTCCTTTCGACGGGGAAGAAaaaaaTGACGGTACCTGGAGAAGAAGCCACGGCTAATCACGTGCCAGCAGCCGCGGTAATACGTGAGTGGCAAGCGTTATCCGGAATTACTGGGCGTAAAGAGCGCGTAGGCGTCTTGATAAGTCAGAGGTGAAAAGTCAGGGCTTAACCTTGGCCTTGCCTTTGAAACTATCGAGATAGAGTACTGGATAGGAGGGCGGAACTACAAGTGTAGCGGTGGAATGCGTAGATATTTGTAGGAATGCCGATGACGAAGGTAGCTctctGGACAGATACTGACGCTGAGGTGCGAAAGCTAGGGGAG…
703	0	9	0	1	1	1	0	2	0	0	3	2	1	0	4	3	8	0	0	4	16	5	4	0	0	Bacteria;Proteobacteria;Gammaproteobacteria;Legionellales;Legionellaceae;Legionella	TGGGGAATATTGGACAATGGgggCAACCCTGATCCAGCAATGCCGCGTgtgtgAAGAAGGCCTGAGGGTTGTAAAGCACTTTCAGTGGGGAGGAGATTGCTTAGGTTAAGAGCTAGAGTAATGGACGTTACCCACAGAAGAAGCACCGGCTAACTCCGTGCCAGCAGCCGCGGTAATACGGAGGGTGCGAGCGTTAATCGGAATTACTGGGCGTAAAGGGTGCGTAGGTGGTTAGTTAAGTTATCTGTAAAATCCCTGGGCTCAACCTGGGCAGGTCAGATAAGACTGGTTAACTCGAGTATGGGAGAGGGTAGTGGAATTTCCGGTGTAGCGGTGAAATGCGTAGAGATCGGAAGGAACACCAGTGGCGAAGGCGGCTACCTGGCCTAATACTGACAC…
704	0	0	0	10	7	11	0	0	0	2	3	4	0	0	1	0	31	0	0	0	0	4	7	4	5	Bacteria;SR1;SR1_genera_incertae_sedis;SR1_genera_incertae_sedis;SR1_genera_incertae_sedis;SR1_genera_incertae_sedis	TGGGGAATCTTGCACAATGGACGAAAGTCTGATGCAGCGATCCCGCGTGAAGGATGAAGCCCTATGGGGTGTAAACTTCTTttttGGTTGAAGAAGAATGACGGTAAACCAAGAATAAGAGACGGCTAACTACGTGCCAGCAGCCGCGGTAATACGTAGGTCTCGAGCGTTATCCGGATTTACTGGGCGTAAAGTGTCCGTAGCCTGATGTATAAGTCTGTTTTCAAATCCCTCGACTTAATCGAGGAAAGGGGATAGATACTGTATATCTAGAGATTGTTAGAGGTTAGTGGAATTTCCTGTGGAGCGGTGAAATGTGTTGATATAGGAAAGAATGCCGAAAGCGAAAGCAGCTAACTATGATAAATCTGACGGTGAGGGACGAAAGCTTGGGTAGCA…
705	0	1	0	0	0	0	0	0	0	0	0	0	0	0	0	0	0	30	23	1	0	0	0	0	0	Bacteria;Proteobacteria;Alphaproteobacteria;Caulobacterales;Caulobacteraceae;Brevundimonas	TGGGGAATCTTGCGCAATGGGCGAAAGCCTGACGCAGCCATGCCGCGTGTATGATGAAGGTCTTAGGATTGTAAAATACTTTCACCGGTGAAGATAATGACTGTAGCCGGAGAAGAAGCCCCGGCTAACTTCGTGCCAGCAGCCGCGGTAATACGAAGGgggCTAGCGTTGCTCGGAATTACTGGGCGTAAAGGGAGCGTAGGCGGACATTTAAGTCAGGGGTGAAATCCCAGAGCTCAACTCTGGAACTGCCTTTGATACTGGGTGTCTTGAGTGTGAgagagGTATGTGGAACTCCGAGTGTAGAGGTGAAATTCGTAGATATTCGGAAGAACACCAGTGGCGAAGGCGACATACTGGCTCATTACTGACGCTGAGGCTCGAAAGCGTGGGGAGCAA…
706	0	0	0	0	3	2	0	0	0	0	3	22	0	0	0	0	3	0	0	0	0	0	0	0	0	Bacteria;Proteobacteria;Deltaproteobacteria;Desulfovibrionales;Desulfovibrionaceae;Desulfovibrio	TGGGGAATATTGCGCAATGGgggAAACCCTGACGCAGCGACGCCGTGTGAGGGAAGAAGGCCTTCGGGTCGTAAACCTCTGTCGGGAGGGAAGAACCGCCTAGGTTCGAATAGGACTTGGGTCTGACGGTACCTCCAGAGGAAGCACCGGCTAACTCCGTGCCAGCAGCCGCGGTAATACGGAGGGTGCAAGCGTTAATCGGAATCACTGGGCGTAAAGCGCTCGTAGGCGGCATTGTAAGTCAGGCGTGAAAGCCCTCGGCTCAACCGAGGAACTGCGTTTGATACTGCAGAGCTTGAGTATCGGAGAGGGTGGCGGAATTCCGGGTGTAGGAGTGAAATCCGTAGAGATCCGGAGGAACACCAGTGGCGAAGGCGGCCACCTGGACGATAACTGACG…
707	0	2	0	0	0	0	1	1	0	0	0	1	0	15	2	3	15	0	0	0	0	2	0	0	0	Bacteria;Proteobacteria;Gammaproteobacteria	TGGGGAATATTGGACAATGGgggCAACCCTGATCCAGCAATGCCGCGTgtgtgAAGAAGGCCTTCGGGTTGTAAAGCACTTTAGATTGGGAAGAAGGTCTATTGTTTAAGAGATGGTAGATTTGACGGTACCAATAGAATAAGCACCGGCTAACTCTGTGCCAGCAGCCGCGGTAATACAGAGGGTGCGAGCGTTAATCGGAATGACTGGGCGTAAAGGGTGCGTAGGTGGTGAGATAAGATGAATGTGAAATCCCTGGGCTTAACCTAGGAATGGCATTGATGACTGTCTCGCTAGAGTATTGTAGAGGGTAGTGGAATTTCCGGTGTAGCGGTGAAATGCGTAGAGATCGGAAGGAACATCAGTGGCGAAGGCGGCTACCTGGACAAATACTGACAC…
708	0	0	0	3	2	2	0	0	0	39	11	7	0	0	0	0	5	0	0	0	0	0	1	2	10	Bacteria;Parcubacteria;Parcubacteria_genera_incertae_sedis;Parcubacteria_genera_incertae_sedis;Parcubacteria_genera_incertae_sedis;Parcubacteria_genera_incertae_sedis	TCAAGAATATTCCTCAATGGGCGAAAGCCTGAAGGAGCGACGCCGCGTgtgtgATGAAGCTCTTCGGAGTGTAAAGCACTTTTATCAGGGAAGAACTATGACGGTACCTGAAGAATAAGGGGCTGCTAACCTCGTGCCAGCAGCAGCGGTAATACGAGGGCCCCGAGCATTATCCGGATTTATTGGGTGTAAAGCGTGCGTAGGTGGTTTGGTGTATCTTTTGTTAAATTCTAGGGCTTAACCCTGGAACCGCGGGAGACATAGCCAGACTCGAGGTAGGAAGAGGTAAGTGGAATTGCTGGTGTAGGGGTTAAATCCGTTAATATCAGCAGGAACGCCAAAAGCGAAGGCAGCTTACTGGGACTATCCTGACACTAAGGCACGAAAGCGTGGGGAGCG…
709	0	0	0	0	0	0	0	4	0	3	5	6	0	3	0	0	0	0	29	1	6	16	10	2	3	Bacteria;Proteobacteria;Alphaproteobacteria;Rhodospirillales	TGGGGAATATTGGACAATGGgggAAACCCTGATCCAGCAATGCCGCGTGAGTGATGAAGGCCTTCGGGTTGTAAAGCTCTTTTATCAGGGACGATAATGACGGTACCTGATGAATAAGCACCGGCTAACTTCGTGCCAGCAGCCGCGGTAATACGAAGGGTGCTAGCGTTGTTCGGAATGACTGGGCGTAAAGGGAGCGTAGGCGGTTGAGTACGTTTGGTGTGAAAGTCCTGGGCTTAACCTGGGGACTGCATTGAATACGGCTTGACTTGAGGTATAGAGGGGAAGATGGAATTGtgtgtgtAGAGGTGAAATTCGTAGATATACACAAGAACACCAGTGGCGAAGGCGATCTTCTGGCTATTACCTGACGCTAAGGCTCGAAAGCGTGGGGAGCAA…
710	206	7	2	1	0	2	262	2	3	1	1	0	4	6	1	1	5	70	34	16	11	6	5	1	0	Bacteria;Proteobacteria;Betaproteobacteria;Burkholderiales;Oxalobacteraceae;Herbaspirillum	TGGGGAATTTTGGACAATGGgggCAACCCTGATCCAGCAATGCCGCGTgtgtgAAGAAGGCCTTCGGGTTGTAAAGCACTTTTGTCAGGAACGAAACGGTGGAGGCTAATACCTTCTGCTAATGACGGTACCTGAAGAATAAGCACCGGCTAACTACGTGCCAGCAGCCGCGGTAATACGTAGGGTGCAAGCGTTAATCGGAATTACTGGGCGTAAAGCGTGCGCAGGCGGTTGTGCAAGACAGATGTGAAATCCCCGGGCTCAACCTGGGAATTGCATTTGTGACTGCACGGCTAGAGTgtgtCAGAGGggggTAGAATTCCACGTGTAGCAGTGAAATGCGTAGATATGTGGAGGAATACCGATGGCGAAGGCAGCCcccTGGGATAACACTGACGC…
711	0	0	0	4	16	14	0	0	0	2	3	5	0	0	0	0	31	0	0	0	0	0	0	0	0	Bacteria	TTGGGAATTTTGCACAATGGGCGCAAGCCTGATGCAGCAATACTGCGTGAAGGATGAAGGTTTTCGGATTGTAAACTTCTTTTATCAGGGAATAATCTTGAATGTACCTGATGAATAAGCGCCGGCTAACTACGTGCCAGCAGCCGCGGTAATACGTAGGGCGCAAACGTTATCCGGATTTATTGGGCGTAAAGAGCTCGTAGGTGGATTCTAAAGTTGGATATTAAATACCCAGGCTCAACCTGGGAACTGTATCCAAAACTCATTATCTAGAGGTATGCAGGGGAAGATGGAACTTACGGTGTAGCGGTGGAATGCGTAGATATCGTAAGGAACGCCAATGGTGAAGACAGTCTTCTGGGCATTACCTGACACTGAGGAGCGAAAGCGTGGGGAGCG…
712	0	0	0	0	0	0	0	0	0	0	0	0	0	0	0	0	0	0	0	29	12	5	2	0	0	Bacteria;Acidobacteria;Acidobacteria_Gp6;Gp6;Gp6;Gp6	TGGGGAATTGTTCACAATGGGCGCAAGCCTGATGACGCAACGCCGCGTGGgggATGAAGGTCTTCGGATCGTAAACCCCTGTCGAATGGGACGAATAGCCCGCGAATTAATACCTCGTGGGAATGACGGTACCGTTAAAGGAAGCCACGGCTAACTCTGTGCCAGCAGCCGCGGTAATACAGAGGTGGCAAGCGTTGTTCGGAATTACTGGGCGTAAAGGGCGCGTAGGCGGCCTTCTAAGTCAGACGTGAAATCCcccGGCTTAACCTGGGAACTGCGTCTGATACTGGGAGGCTAGAGTTTGGGAGAGGGATGTAGAATTCCAGGTGTAGCGGTGAAATGCGTAGATATCTGGAGGAATACCGGTGGCGAAGGCGGCATCCTGGACCAATACTGACG…
713	6	0	0	0	0	2	19	3	0	0	0	0	32	1	0	0	1	9	0	1	1	0	0	0	0	Bacteria;Planctomycetes;Planctomycetia;Planctomycetales;Planctomycetaceae;Aquisphaera	TCGAGAATCTTCGGCAATGGGCGAAAGCCTGACCGAGCGACGCCGCGTGTGCGATGAAGGCCCTTCGGGTTGTAAAGCACTGTCGAGAGGAAACAAGCCGCAAGGTTGAGTGACCTCTGGAGGAAGCACGGGCTAAGTTCGTGCCAGCAGCCGCGGTAAGACGAACCGTGCGAACGTTGTTCGGAATCACTGGGCTTAAAGGGTGCGTAGGCGGAATGGCAAGTCGGAGGTGAAAGCCcccAGCTTAACTGGGGAAGTGCCCTCGATACTGCTGTTCTCGAgagagGTAGGGGCGTGTGGAACTTCCGGTGGAGCGGTGAAATGCGTAGATATCGGAAGGAACGCCGGTGGCGAAAGCGATGCGCTGGACCTTTTCTGACGCTGAGGCACGAAAGCTAG…
714	0	0	3	0	3	8	0	0	0	4	1	25	0	0	0	0	0	0	0	0	0	0	0	0	0	Bacteria;Proteobacteria;Alphaproteobacteria	TGGGGAATATTGGACAATGGGCGAAAGCCTGATCCAGCTATGCCGCGTGAGTGACCAGAAGGCCTTAGGGTTGTAAAGCTCTTTCAGTAGTGAAGATAATGACGGTAGCTACAGAAGAAGCCCCGGCTAACTTCGTGCCAGCAGCCGCGGTAATACGAAGGgggCGAGCGTTGTTCGGAATCACTGGGCGTAAAGGGCGCGTAGGCGGATTGGCAAGTCAGAGGTGAAATCCTAGAGCTTAACTCTAGAAGTGCCTTTGATACTGCTAGTCTAGAGATTAGGAGAGGCAAGCGGAATTCCGAGTGTAGAGGTGAAATTCGTAGATATTCGGAGGAACACCAGTGGCGAAGGCGGCTTGCTGGCCTGATTCTGACGCTGAGGCGCGAAAGCGTGGGGAGC…
715	4	0	0	0	0	0	0	0	0	0	0	0	29	9	2	6	0	3	0	0	0	0	0	1	3	Bacteria;Bacteroidetes;Sphingobacteriia;Sphingobacteriales;Chitinophagaceae	TGAGGAATATTGGTCAATGGGCGCAAGCCTGAACCAGCCATGCCGCGTGAAGGATGAAGGCCTTCTGGGTTGTAAACTTCTTTTATCTGGGAAGAAAATTACGGTTTCTACTGTAACCGACGGTACCAGAGGAATAAGCACCGGCTAACTCCGTGCCAGCAGCCGCGGTAATACGGAGGGTGCAAGCGTTATCCGGATTTACTGGGTTTAAAGGGTgtgtAGGCGGGTCATTAAGTCAGTGGTGAAATCTCCGAGCTTAACTTGGAAACTGCCATTGATACTATTGATCTTGAATTTTGTTGAGGTAGACGGAATAAGTCATGTAGCGGTGAAATGCATAGATATGACTTAGAACACCAATTGCGAAGGCAGTTTACTAAACAAACATTGACGCTGAGG…
716	0	0	0	2	28	6	0	0	0	10	10	27	0	0	0	2	101	0	0	0	0	1	6	9	35	Bacteria;Proteobacteria;Deltaproteobacteria	TAGGGAATTTTGCGCAATGGGCGAAAAGCCTGACGCAGCGACGTCGCGTGTGGGATGAAGGGTTTCGGCTCGTAAACCACTGTCAGAGGGGAAGATGGGGTGAACGTATAATACACGTTCATCTTGACTGTACCCTCAGAGGAAGCACCGGCTAACTACGTGCCAGCAGCCGCGGTAATACGTAGGGTGCAAGCGTTACTCGGAATCATTGGGCGTAAAGGGTgtgtAGGCGGATTGGTAAGTCAGGTGTGAAAGCCTTGGGCTCAACCCAAGAAGAGCATTTGATACTGCCAGTCTAGAATTCAGGAGAGGAAGATGGAATTCCCGGTGTAGAGGTGAAATCCGTAGATATCGGGAGGAACACCAGAGGCGAAGGCGATCTTCTGGACTGACATTGAC…
717	0	0	0	3	13	14	0	0	0	12	8	6	0	0	0	0	10	0	0	0	0	0	0	0	0	Bacteria	TGAGGAATTTTCCGCAATGGACGAAAGTCTGACGGAGCGACGCCGTGTGAACGATGAAGTCTTTCGGGATGTAAAGTTCTGTCAGTGGGGACGATATTGACGGTACCCACAGAGGAAGGCCCGGCTAACTACGTGCCAGCAGCCGCGGTAATACGTAGGGGCCAAGCGTTGTCCGGATTTATTGGGCGTAAAGCGAGTGTAGGTGGCTAGATAAGTTGGATGTTAAATCtctcGGCTCAACCGGGAACCAGCATTCAATACTGTCATGCTAGAGAATTGTAGAGGAAAGCGGAACTTGCGGTGTAGCGGTGAAATGCGTAGATATCGCAAGGAACACCAGTGGCGAAGGCGGCTTTCTGGGCAATTTCTGACACTGTGACTCGAAAGCCAGGGGAGCAA…
718	0	0	0	0	0	0	0	0	0	0	0	0	0	0	0	0	0	0	0	9	22	3	5	2	0	Bacteria;Verrucomicrobia;Subdivision3;Subdivision3_genera_incertae_sedis;Subdivision3_genera_incertae_sedis;Subdivision3_genera_incertae_sedis	TCGAGAATTtttCACAATGGgggAAACCCTGATGGAGCGACGCCGCGTGGgggATGAATGGCTTCGGCCCGTAAACCCCTGTCATTTGTGAACAATGCGTCCATTAAAACATATAGGACGTTGATAGTAGCAGAAGAGGAAGGGACGGCTAACTCTGTGCCAGCAGCCGCGGTAATACAGAGGTCCCAAGCGTTGTTCGGATTTACTGGGCGTAAAGGGTGCGTAGGCGGTTAAGTAAGTTTGAAGTGAAAGCTCCAAGCTTAACTTGGAAATTGCTTCATATACTATTTAGCTAGAGGGCCGGAGAGGAGACTGGAATTCTCGGTGTAGCAGTGAAATGCGTAGATATCGAGAGGAACATCAGTGGCGAAAGCGGGTCTCTGGACGGCATCTGACGCT…
719	0	0	0	0	0	0	0	0	0	0	0	0	0	0	0	1	0	0	0	0	0	11	33	4	4	Bacteria;Proteobacteria;Betaproteobacteria;Gallionellales;Gallionellaceae;Gallionella	TGGGGAATTTTGGACAATGGGCGCAAGCCTGATCCAGCCATACCGCGTGAGTGAAGAAGGCCTTCGGGTTGTAAAGCTCTTTCAGCCGGAAAGAAATCGTGCAACCTAATACGTTGTATGGATGACGGTACCGGAAGAAGAAGCACCGGCTAACTACGTGCCAGCAGCCGCGGTAATACGTAGGGTGCGAGCGTTAATCGGAATTACTGGGCGTAAAGCGTGCGCAGGCGGTTTTATAAGCCAGATGTGAAATCCCCGGGCTTAACCTGGGAACTGCATTTGGAACTGTAAGACTAGAGTGTAGCAGAGGggggTAGAATTCCACGTGTAGCAGTGAAATGCGTAGATATGTGGAGGAATACCGATGGCGAAGGCAGCCcccTGGGTTAACACTGACGC…
720	0	0	0	0	2	1	0	0	0	0	6	23	0	0	0	0	4	0	1	0	0	0	1	1	6	Bacteria;Aminicenantes;Aminicenantes_genera_incertae_sedis;Aminicenantes_genera_incertae_sedis;Aminicenantes_genera_incertae_sedis;Aminicenantes_genera_incertae_sedis	TGAGGAATTTTGCGCAATGGgggAAACCCTGACGCAGCGACGCCGCGTGGAGGATGAAGGCCTTCGGGTCGTAAACTCCTGTCAGAGGTGAAGAACGCCCGCAAGGGCTTGACGGTAACCTCAGAGGAAGCCCCGGCCAACTACGTGCCAGCAGCCGCGGTAATACGTAGGgggCAAACGTTGCTCGGAATTACTGGGCGTAAAGGGTGAGTAGGCGGCTGTGCAAGTCAGGGATGAAATCCCGCGGCTCAACTGCGGAACGGTCCTTGATACTGCGCGGCTTGAGGACAGTAGAAGAGAATGGAATTCCCGGTGGAGCGGTGAAATGCGTAGATATCGGGAGGAACACCTGAGGCGAAAGCGATTCTCTATACTGCTCCTGACGCTGAGTCACGAAAG…
721	0	0	0	0	4	9	0	0	0	0	9	5	0	0	0	1	32	0	0	0	0	0	0	0	0	Bacteria;Firmicutes;Negativicutes;Selenomonadales;Veillonellaceae;Acetonema	TGGGGAATCTTCCGCAATGGGCGAAAGCCTGACGGAGCAACGCCGCGTGAGTGATGAAGGTTTTCGGATTGTAAAGCTCTGTTATTCGGGAAGAAAGGTACTCTTGAAAATATTGGGAGTAATTGACGGTACCGAAGGAGAAAGCCACGGCTAACTACGTGCCAGCAGCCGCGGTAATACGTAGGTGGCAAGCGTTATCCGGAATTATTGGGCGTAAAGGGCGTGTAGGCGGGATAATAAGTCTATTGTAAaaaTGCGAGGCTCAACCTCGTAGAGCGATGGAAACTATTATTCTTGAGTATCGGAGAGGAAAGCGGAATTCCCAGTGTAGCGGTGAAATGCGTAGATATTGGGAAGAACACCAGTGGCGAAGGCGGCTTTCTGGACGATCACTGACGC…
722	0	0	0	0	6	0	0	0	4	29	21	15	0	0	0	0	0	0	0	0	0	0	0	0	0	Bacteria;Proteobacteria;Gammaproteobacteria;Chromatiales;Chromatiaceae;Thiodictyon	TGGGGAATATTGGACAATGGGCGCAAGCCTGATCCAGCAATGCCGCGTgtgtgAAGAAGGCCTGCGGGTTGTAAAGCACTTTCAGTGGGGAAGAACGCCTTGTGGTTAATACCCATGGgggTTGACGTTACCCACAGAAGAAGCACCGGCTAACTCCGTGCCAGCAGCCGCGGTAATACGGAGGGTGCAAGCGTTAATCGGAATTACTGGGCGTAAAGCGTACGTAGGCGGCACGGTAAGTCAGATGTGAAAGCCCCGGGCTCAACCTGGGAACTGCATTTGATACTGTCGCGCTCGAGTCTGAgagagGggggTGGAATTCCAGGTGTAGCGGTGAAATGCGTAGATATCTGGAGGAACACCAGTGGCGAAGGCGGCCcccTGGCTCAAGACTGACGC…
723	0	0	0	0	1	0	1	0	0	4	4	3	0	0	0	0	9	0	0	0	0	8	14	6	24	Bacteria	TGAGGAATTTTCCGCAATGGGCGAAAGCCTGACGGAGCAATACCGCGTGGAGGATGACGGTCTTCGGATTGTAAACTCCTTTTAAGTAGGAAGATTATGACGGTACTATTTGAATAAGCATCGGCTAACTACGTGCCAGCAGCCGCGGTAATACGTAGGATGCAAGCGTTATCCGGAATTATTGGGCGTAAAGAGTgtgtAGGTGGCGTGTTAAGTTAAATGTTAAATCCCGGGGCTCAACTCAGGGGCTGCATTTAATACTGGCATGCTTGAGGTATGGAGAGGTAAGCGGAATTAGTAGTGTAGCAGTGAAATGCGTAGATATTACTAGGAACACCAATGGCGAAGGCAGCTTACTGGCCATATACTGACGCTGAGACACGAAAGCGTGGGGAGCGA…
724	0	0	0	0	0	0	0	0	0	0	0	1	0	0	0	0	0	0	0	12	31	1	3	3	4	Bacteria;Acidobacteria;Acidobacteria_Gp3;Gp3;Gp3;Gp3	TGGGGAATCTTGCACAATGGAGGAAACTCTGATGCAGCGACGCCGCGTGAGCGATGAAGCCCTTCGGGGTGTAAAGCTCTTTCGACGGGAACGATAATGACGGTACCCGGAGAAGAAGCTGCGGCTAACTACGTGCCAGCAGCCGCGGTAATACGTAGGCAGCAAGCGTTGTTCGGAATTACTGGGCGTAAAGAGTgtgtAGGTGGTGCTCCAAGTCTGTTGTGAAATCTCCCGGCTTAACCGGGAGGGTGCGGCGGAAACTGGAATGCTTGAGGATGGGAGAGGAAAGCGGAATTCCTGGTGTAGCGGTGAAATGCGTAGATATCAGGAGGAACACCCGTGGTGTAGACAGCTTTCTGGACCATATCTGACACTGAGACACGAAAGCGTGGGTAGCAA…
725	0	0	0	0	4	0	0	0	0	18	20	15	0	0	0	0	0	0	0	0	0	0	1	12	12	Bacteria;Bacteroidetes	TAAGGAATATTGGTCAATGGACGCAAGTCTGAACCAGCCATGCCGCGTGCAGGATGACGGCCCTACGGGTTGTAAACTGCTTTTGTACGGGAAaaaaCCCTTCGACGTGTCGGAGGCTGATGGTACCGTAAGAATAAGGATCGGCTAACTCCGTGCCAGCAGCCGCGGTAATACGGAGGATCCGAGCGTTATCCGGATTCATTGGGTTTAAAGGGTGCGCAGGCGGGGCAATAAGTCAGAGGTGAAATCCTACAGCTTAACTGTAGAACTGCCTTTGATACTGTTATCCTAGAGTATACTTGAAGTGGGCGGAATGTAGCATGTAGCGGTGAAATGCTTAGATATGCTACAGAACACCGATCGCGAAGGCAGCTCACTAAATTATAACTGACGCTCATG…
726	0	0	1	0	0	2	0	0	0	0	0	1	0	0	0	0	3	1	0	1	0	4	12	15	42	Bacteria	TGGGGAATTTTGGACAATGGGCGAAAGCCTGATCCAGCGATACCGCGTGGAGGATGAAGGTCTTCGGATTGTAAACTCCTTTAGATGGGGACGAATTCATTGACGGTACCCATAGAATAAGCCACGGCTAACTTCGTGCCAGCAGCCGCGGTAATACGAAGGTGGCGAGCGTTACTCGGATTTACTAGGCGTAAAGCGCATGCAGGTGGTTTGATAAGTCAATTGTGAAATCTCCCGGCTCAACCGGGAGCGGTCAATTGATACTGTCAGGCTTGAGTGTGGGAGAGGAAGATGGAATTCCCGGTGTAGCGGTGAAATGCGTAGATATCGGGAGGAACACCAATGGCGAAGGCAGTCTTCTGGCCCAATACTGACGCTCAGATGCGAAAGCTAGGGGAG…
727	0	0	0	1	9	0	0	0	0	19	19	9	0	0	0	0	0	0	0	0	0	0	0	18	17	Bacteria;Bacteroidetes	TAGGGAATATTGGGCAATGGGCGCAAGCCTGACCCAGCCATGCCGCGTGCAGGATTGAAGGCTCTACGAGTTGTAAACTGCTTTTATTCGGGACGAACACTCTTGATTCTTCGAGAGCTGACGGTACCGATTGAATAAGGACCGGCTAACTCCGTGCCAGCAGCCGCGGTAATACGGggggTCCAAGCGTTATCCGGATTTACTGGGTTTAAAGGGTGCGTAGGTGGTCAGATCAGTCAGTGGTGAAATCCTACAGCTCAACTGTAGAACTGCCATTGAAACTTTCTGACTTGAGTATAGTTGAGGCGGGTGGAATGTATCATGTAGCGGTGAAATGCTTAGATATGATACAGAACACCGATTGTGAAGGCAGCTCGCTAAACTATTACTGACACTGAG…
728	0	0	0	0	17	17	0	0	0	1	11	9	0	0	0	0	13	0	0	0	0	0	1	1	0	Bacteria	TGGGGAATTTTGGGCAATGAGCGAAAGCTTGACCCAGCGACACTGCGTGGGCGATGACGATCTTTGGATTGTAAAGCCCTTTTATAGAAGAGTAAGGAGACGGTTAGGAAATGAGCTGTCTCTTGCAAGTATTTTATGAATAAGCCCCAGCCAACTACGTGCCAGCAGCTGCGGTAATACGTAGGgggCAAGCGTTGTCCGGAATTACTGGGTGTAAAGGGTGTGCAGGCGTCCTGTTAAGTTGGTTGTGAAAACCCGGAGCTCAACTCCGGAACTGCAGCCAATACTGATAGGATCGAGGGTATGAGAAGGAAGCGGAATTCTCGGTGTAGCGGTGAAATGCGTAGATATCGAGAGGAACACCTGCGGCGAAAGCGGCTTCCTAACATACTTCTGACG…
729	0	0	4	0	15	1	0	0	2	77	47	10	0	0	1	1	5	0	0	0	0	0	0	2	7	Bacteria;Firmicutes;Negativicutes;Selenomonadales	TGGGGAATCTTCCGCAATGGACGAAAGTCTGACGGAGCGACGCCGCGTGAGTGAAGAAGGCCTTCGGGTCGTAAAGCTCTGTCAATGGGGACGAACGAGTCGGTCAGGAAATGGGCCGGCAGTGACGGTACCCATGAAGGAAGCCACGGCTAACTACGTGCCAGCAGCCGCGGTAATACGTAGGTGGCGAGCGTTGTCCGGAATTATTGGGCGTAAAGCgcgcgcAGGCGGAAACATCAGTCTGTTGTGAAAATGCGGGGCTTAACCCCGTAGATGCGATGGATACTGTGTTTCTTGAGTGCAGGAGAGGAAAGCGGAATTCCCCGTGTAGCGGTGAAATGCGTAGAGATGGGGAGGAACACCAGTGGCGAAGGCGGCTTTCTGGACTGTGTCTGACGC…
730	0	0	0	0	1	10	0	0	1	1	11	33	0	0	0	0	0	0	0	0	0	0	13	4	15	Bacteria;Proteobacteria;Deltaproteobacteria;Myxococcales;Polyangiaceae	TGGGGAATTTTGCGCAATGGACGAAAGTCTGACGCAGCGACGCCGCGTGGGTGATGAAGGCCTTCGGGTTGTAAAGCCCTGTGGGGAGGGAAGAATAAGGGTATGTAAATAGCATATCTGATGACGGTACCTCCTTAGCAAGCACCGGCTAACTCTGTGCCAGCAGCCGCGGTAAGACAGAGGGTGCAAACGTTGTTCGGAATTACTGGGCGTAAAGCGCGTGTAGGCGGCTAAGCAAGTCGGGTGTGAAAGCCCTTGGCTCAACCGAGGAAGAGCATTCGAAACTGCGTAGCTTGAGTTCTGGAGAGGATGGTGGAATTCTCGGTGTAGAGGTGAAATTCGTAGATATCGAGAGGAACACCTGTGGCGAAGGCGGCCATCTGGACAGAAACTGACGCT…
731	0	0	0	0	4	0	0	0	0	9	17	30	0	0	0	0	0	0	0	0	0	0	0	0	2	Bacteria;Latescibacteria;Latescibacteria_genera_incertae_sedis;Latescibacteria_genera_incertae_sedis;Latescibacteria_genera_incertae_sedis;Latescibacteria_genera_incertae_sedis	TCGAGAGGCTTCGGCAATGGgggAAACCCTGACCGAGCGACGCCGCGTGAGGGATGAAGGCCCTTGGGTTGTAAACCTCTTTTGTTCGGGAAGAAATGTGATCAGGTTAATAATCTGGTTACTTGACGGTACCGGACGAATAAGCTCCGGCTAACTCCGTGCCAGCAGCCGCGGTAATACGGggggAGCAAGCGTTGTTCGGAATCACTGGGCGTAAAGGGCGTGTAGGCGGCTAGGTAAGTGGGACGTGAAATGCCTCGGCTCACCCGAGGACCGGCGTCCCAAACTGCCTGGCTTGAGTATGGGAGAGGATGTGGGAATTCCTGGTGTAGCGGTGAAATGCGTAGATATCAGGAGGAACACCGGTGGCGAAGGCGCACATCTGGCCCAATACTGACG…
732	1	0	0	0	0	0	2	0	0	0	0	0	0	0	0	0	0	0	0	3	6	12	0	11	9	Bacteria;Proteobacteria;Betaproteobacteria;Burkholderiales	TGGGGAATTTTGGACAATGGgggCAACCCTGATCCAGCCATGCCGCGTGCGGGAAGAAGGCCTTCGGGTTGTAAACCGCTTTTGGTCGGGAAGAAAAGGTTCTCCCTAATACGGgggACTGTTGACGGTACCGGCAGAATAAGCACCGGCTAACTACGTGCCAGCAGCCGCGGTAATACGTAGGGTGCGAGCGTTAATCGGAATTACTGGGCGTAAAGCGTGCGCAGGCGGTTTGTTAAGTCTGATGTGAAAGCCCCGGGCTCAACCTGGGAACTGCATTGGAAACTGGCAAGCTAGAGTGTGGCAGAGGggggTGGAATTCCGCGTGTAGCAGTGAAATGCGTAGAGATGCGGAGGAACACCGATGGCGAAGGCAGCCcccTGGGCCAACACTGACGC…
733	0	19	17	4	5	2	0	13	41	18	5	2	0	0	0	1	0	0	0	4	3	0	0	10	9	Bacteria;Bacteroidetes;Cytophagia;Cytophagales	TAGGGAATATTGGGCAATGGAGGCAACTCTGACCCAGCCATGCCGCGTGCAGGATGACGGCCCTCTGGGTTGTAAACTGCTTTTATACGGGAAGAAaaaaTACTACGTGTAGTACATTGACGGTACCGTAAGAATAAGGATCGGCTAACTCCGTGCCAGCAGCCGCGGTAATACGGAGGATCCAAGCGTTGTCCGGATTTATTGGGTTTAAAGGGTGCGTAGGCGGATCTTTAAGTCAGTGGTGAAAGCCTGCAGCTCAACTGTAGAACAGCCATTGAAACTGAAGATCTTGAATATGGTTAAAGTAGGCGGAATGTATCATGTAGCGGTGAAATGCTTAGATATGATACAGAACACCGATAGCGAAGGCAGCTTGCTGAACCATTATTGACGCTGAGG…
734	0	0	0	0	0	0	80	2	0	0	0	0	0	0	0	0	0	0	0	0	0	0	0	0	0	Bacteria;Planctomycetes;Phycisphaerae;Tepidisphaerales;Tepidisphaeraceae;Tepidisphaera	TAACGAATCTTCCGCAATGGGCGAAAGCCTGACGGAGCAATGCCGCGTGTGGGATGAAGCGTCTATGACGTGTAAACCACTGTCAGGAAGCAGAAACAATGATCGCTTCCAGAGGAAGTGGCGACTAACTCTGTGCCAGCAGTCGCGGTAATACAGAGGCCACGAGCGTTAGTCGGAATCACTGGGCTTAAAGGGTGCGTAGGCGGCTCGCCAAGTGTCTTGTGAAATACCTCAGCTCAACTGAGGAACAGCAGGGCATACTGGCGGGCTCGAGGCAGGTAAGGGTCGCTGGAACAGTAGGTGGAGCGGTGAAATGCGTAGATATCTACTGGAACGCCGATGGTGAAGACGAGCGACTGGGCCTGTCCTGACGCTGAGGCACGAAAGCGTGGGGAGCAA…
735	0	1	0	0	0	0	7	7	0	0	0	1	0	1	0	0	0	0	0	0	3	19	8	3	4	Bacteria;Proteobacteria	TGGGGAATATTGGACAATGGGCGAAAGCCTGATCCAGCGACGCCGCGTGGATGATGAAGGCCTTCGGGTTGTAAAGTCCTTTCGGTAGGGAAGATAATGACGGTACCTACAAAAGAAGCTCCGGCTAACTTCGTGCCAGCAGCCGCGGTAATACGAAGGGAGCTAGCGTTACTCGGAATCATTGGGCGTAAAGCGTGCGTAGGCGGTCTTGTAAGTTAGGAGTGAAATCCTGGGGCTCAACCCCAGAACTGCTCTTAATACTGCTCGACTAGAATACTTGAGGGGACAGTAGAATTCCTAGTGTAGGGGTGAAATCCGTAGATATTAGGAGGAATACCAGTGGCGAAAGCGACTGTCTGGCAAGTTATTGACGCTGTTGCACGAAAGCGTGGGGAGCAA…
736	0	0	0	0	0	0	0	0	0	0	0	0	0	0	0	0	0	0	0	0	0	3	50	4	11	Bacteria;Fibrobacteres;Chitinivibrionia;Chitinivibrionales;Chitinivibrionaceae;Chitinivibrio	TAGGGAATATTGCGCAATGGACGAAAGTCTGACGCAGCAACTCCGCGTGAAGGATGAAGGTTTTCGGATCGTAAACTTCTTTTATCTGGGAAGAAaaaaTTAAAATTGACGGTACCAGATGAATAAGCCACGGCTAAATACGTGCCAGCAGCCGCGGTAATACGTATGTGGCGAGCGTTACTCGGAATCACTGGGCGTAAAGGGTACGTAGGCGGTTttttAAGTCTGAAGTGAAATGTCGGGGCTCAACCTCGGATCTGCTTTGGATACTGGAAGACTTGAGTATGGGAGAGGATGATGGAATTCCTGGTGTAGCGGTGGAATGCGTAGATATCAGGAAGAACACCAGAGGCGAAGGCGGTCATCTGGCCCAATACTGACGCTGAGGTACGAAAGCGT…
737	0	0	0	0	8	0	0	0	0	2	13	20	0	0	0	0	0	0	0	0	0	0	0	14	73	Bacteria;Bacteroidetes	TAAGGAATATTGGTCAATGGACGCAAGTCTGAACCAGCCATGCCGCGTGCAGGAAGACAGCCCTACGGGTTGTAAACTGCTTTTATACGGGAAaaaaCCTCCGGTCGTGCACCGGAGCTGATGGTACCGTAAGAATAAGCATCGGCTAACTCCGTGCCAGCAGCCGCGGTAATACGGAGGATGCAAGCGTTATCCGGATTCATTGGGTTTAAAGGGTGCGCAGGCGGAATGATAAGTCAGTGGTGAAATCCTACGGCTCAACCGTAGAACTGCCATTGATACTGTCGTTCTTGAGTACACTTGAAGTGGGCGGAATGTGTCATGTAGCGGTGAAATGCTTAGATATGACAAGGAACACCGATCGCGAAGGCAGCTCACTAAAGTGAAACTGACGCTCAG…
738	0	0	0	1	3	0	0	0	0	0	7	11	0	0	0	2	17	0	0	0	0	0	40	15	44	Bacteria;Bacteroidetes;Bacteroidia;Bacteroidales	TGAGGAATATTGGTCAATGGGCGCAAGCCTGAACCAGCCATGCCGCGTGAAGGATGACTGCCCTATGGGTTGTAAACTTCTTTTGTAGTAGGCGAAACGCACATCTTGAATGTGAACTGACGGTATACTACGAATAAGCATCGGCTAACTCCGTGCCAGCAGCCGCGGTAATACGGAGGATGCGAGCGTTATCCGGATTTATTGGGTTTAAAGGGTTCGTAGGCGGCTTTATAAGTCAGCGGTGAAATACCAGAGCTTAACTCTGGGGCTGCCGTTGATACTGTTAAGCTTGAGTAGGATCGACGATGGCGGAATGAGACAAGTAGCGGTGAAATGCATAGATATGTCTCAGAACACCGATAGCGTAGGCAGCTGTCGAGGTCATCTACTGACGCTGAG…
[truncated: 5,932 more rows]
